# Supplementary material for: Causal relationships between gut microbiota, C-reactive protein levels and colorectal cancer: A Mendelian randomization study
Source: Medicine (Baltimore). 2026 Jul 3;105(27):e49652. doi: 10.1097/MD.0000000000049652 (PMC13337044; doi:10.1097/MD.0000000000049652)
Supplement: Supplementary file 7 [file medi-105-e49652-s007.xlsx]

## Sheet: Table 1
Table S1. Summary of GWAS data for gut microbial taxa.
	bac	chr	bp	SNP	ref.allele	eff.allele	beta	SE	Z.weightedSumZ	P.weightedSumZ	N	Ncohorts
1	class.Actinobacteria.id.419	2	136616754	rs182549	T	C	0.111489	0.012066	9.19386	3.79e-20	16313	24
2	class.Actinobacteria.id.419	2	136608646	rs4988235	A	G	0.109587	0.0120515	9.04503	1.5e-19	16313	24
3	class.Actinobacteria.id.419	2	136707982	rs6754311	T	C	0.108073	0.012047	8.93222	4.18e-19	16312	24
4	class.Actinobacteria.id.419	2	135907088	rs6730157	A	G	0.107534	0.0119089	8.99204	2.43e-19	16313	24
5	class.Actinobacteria.id.419	2	136407479	rs1446585	A	G	0.108704	0.0121458	8.86417	7.71e-19	16182	23
6	class.Actinobacteria.id.419	2	135837906	rs7570971	C	A	0.106846	0.0119243	8.98605	2.56e-19	16182	23
7	class.Actinobacteria.id.419	2	136413650	rs36084664	A	G	-0.110466	0.0128847	-8.97613	2.8e-19	15292	21
8	class.Actinobacteria.id.419	2	136381348	rs12465802	G	A	0.106318	0.0119961	8.84951	8.79e-19	16313	24
9	class.Actinobacteria.id.419	2	135954797	rs1375131	T	C	0.105674	0.0119114	8.84489	9.16e-19	16312	24
10	class.Actinobacteria.id.419	2	136740900	rs687670	T	C	0.105578	0.0123097	8.47009	2.45e-17	16313	24
11	class.Actinobacteria.id.419	2	136043944	rs13023281	T	C	-0.103988	0.0127966	-8.52104	1.58e-17	15292	21
12	class.Actinobacteria.id.419	2	136721995	rs13404551	T	C	0.103988	0.0122982	8.31034	9.54e-17	16311	24
13	class.Actinobacteria.id.419	2	136685228	rs309160	C	T	0.102058	0.0123086	8.15781	3.41e-16	16313	24
14	class.Actinobacteria.id.419	2	136755684	rs309134	G	A	0.10365	0.0124917	8.14777	3.71e-16	16312	24
15	class.Actinobacteria.id.419	2	136670298	rs309168	C	T	0.101529	0.0123111	8.11457	4.88e-16	16313	24
16	class.Actinobacteria.id.419	2	136658345	rs218174	A	G	0.10151	0.0123143	8.09039	5.95e-16	16312	24
17	class.Actinobacteria.id.419	2	136322676	rs6759321	G	T	0.0987904	0.0120966	8.06778	7.16e-16	16182	23
18	class.Actinobacteria.id.419	2	136614255	rs309180	A	G	0.100268	0.0123238	7.99871	1.26e-15	16313	24
19	class.Actinobacteria.id.419	2	136721603	rs12615624	A	G	0.101483	0.0124921	7.97155	1.57e-15	16313	24
20	class.Actinobacteria.id.419	2	136638216	rs632632	T	C	0.0994763	0.0123137	7.92942	2.2e-15	16312	24
21	class.Actinobacteria.id.419	2	136092061	rs1561277	C	A	0.097121	0.0120759	7.93238	2.15e-15	16182	23
22	class.Actinobacteria.id.419	2	136643555	rs309125	C	T	0.0984871	0.0123164	7.85776	3.91e-15	16312	24
23	class.Actinobacteria.id.419	2	136691825	rs309164	T	C	0.0998541	0.0124943	7.85055	4.14e-15	16313	24
24	class.Actinobacteria.id.419	2	136622046	rs4988183	T	C	0.0994862	0.0125843	7.74634	9.46e-15	16312	24
25	class.Actinobacteria.id.419	2	136698098	rs309149	C	T	0.0981028	0.0124945	7.71579	1.2e-14	16313	24
26	class.Actinobacteria.id.419	2	136765951	rs309137	T	C	0.0963443	0.0122801	7.71839	1.18e-14	16313	24
27	class.Actinobacteria.id.419	2	136608231	rs4954490	A	G	0.0957899	0.0123948	7.57863	3.49e-14	16308	24
28	class.Actinobacteria.id.419	2	136787402	rs6716536	C	T	0.0923254	0.0121224	7.52506	5.27e-14	16182	23
29	class.Actinobacteria.id.419	2	136594158	rs2236783	A	G	0.0955766	0.0124159	7.53565	4.86e-14	16313	24
30	class.Actinobacteria.id.419	2	136589612	rs12620033	G	C	0.095206	0.0124129	7.50815	6e-14	16313	24
31	class.Actinobacteria.id.419	2	136820076	rs11681248	T	C	0.0888172	0.0118423	7.41108	1.25e-13	16308	24
32	class.Actinobacteria.id.419	2	136603276	rs3754686	C	T	0.092912	0.0123933	7.35825	1.86e-13	16313	24
33	class.Actinobacteria.id.419	2	136583192	rs745500	A	G	0.0927245	0.0123999	7.32309	2.42e-13	16313	24
34	class.Actinobacteria.id.419	2	136602491	rs3739020	T	G	0.0942499	0.0126814	7.27913	3.36e-13	16310	24
35	class.Actinobacteria.id.419	2	136596867	rs6742283	G	A	0.0922691	0.0124118	7.29412	3.01e-13	16310	24
36	class.Actinobacteria.id.419	2	136575199	rs6719488	T	G	0.0922752	0.0124	7.29011	3.1e-13	16313	24
37	class.Actinobacteria.id.419	2	136576577	rs892715	C	T	0.0921969	0.0124002	7.28488	3.22e-13	16313	24
38	class.Actinobacteria.id.419	2	136603366	rs3769005	G	C	0.0918007	0.0123927	7.27778	3.39e-13	16313	24
39	class.Actinobacteria.id.419	2	136557319	rs2322660	T	C	0.0919976	0.0123966	7.27743	3.4e-13	16313	24
40	class.Actinobacteria.id.419	2	136569848	rs12988076	A	C	0.0919474	0.0124006	7.26268	3.79e-13	16313	24
41	class.Actinobacteria.id.419	2	136555659	rs2322659	C	T	0.0929665	0.0126593	7.20107	5.97e-13	16313	24
42	class.Actinobacteria.id.419	2	136558157	rs748841	T	C	0.0917469	0.0123969	7.25441	4.03e-13	16313	24
43	class.Actinobacteria.id.419	2	136581848	rs1470457	A	G	0.0929629	0.0126803	7.17277	7.35e-13	16313	24
44	class.Actinobacteria.id.419	2	136786651	rs12475139	T	A	0.0889984	0.0122595	7.16746	7.64e-13	16182	23
45	class.Actinobacteria.id.419	2	136580287	rs2164210	C	T	0.0899284	0.0124012	7.11477	1.12e-12	16313	24
46	class.Actinobacteria.id.419	2	135911422	rs17261772	T	C	0.0920713	0.0124866	7.24577	4.3e-13	16182	23
47	class.Actinobacteria.id.419	2	136439517	rs313519	A	C	0.0908563	0.0125815	7.12173	1.07e-12	16313	24
48	class.Actinobacteria.id.419	2	136439090	rs313518	C	T	0.0907332	0.012581	7.10331	1.22e-12	16313	24
49	class.Actinobacteria.id.419	2	136817088	rs749873	T	C	0.0849027	0.0118569	7.07367	1.51e-12	16313	24
50	class.Actinobacteria.id.419	2	136544197	rs10928546	T	C	0.0908598	0.0126287	7.06418	1.62e-12	16313	24
51	class.Actinobacteria.id.419	2	136455600	rs71348714	A	G	0.0898643	0.0125801	7.03843	1.94e-12	16313	24
52	class.Actinobacteria.id.419	2	136437507	rs313517	A	G	0.0898493	0.0125806	7.03676	1.97e-12	16313	24
53	class.Actinobacteria.id.419	2	136550109	rs2082729	T	C	0.0905236	0.0126352	7.024	2.16e-12	16313	24
54	class.Actinobacteria.id.419	2	136535410	rs71348715	T	G	0.0904167	0.012632	7.02277	2.18e-12	16313	24
55	class.Actinobacteria.id.419	2	136539122	rs11684545	T	G	0.09024	0.012631	7.01742	2.26e-12	16313	24
56	class.Actinobacteria.id.419	2	136445526	rs313526	C	T	0.0897135	0.0125792	7.02462	2.15e-12	16313	24
57	class.Actinobacteria.id.419	2	136422171	rs2034276	A	T	0.089594	0.0125789	7.02059	2.21e-12	16313	24
58	class.Actinobacteria.id.419	2	136445869	rs313528	G	A	0.0896386	0.012579	7.02042	2.21e-12	16313	24
59	class.Actinobacteria.id.419	2	136420690	rs4954280	A	G	0.089587	0.0125763	7.01748	2.26e-12	16313	24
60	class.Actinobacteria.id.419	2	136522941	rs28453840	A	G	0.0900388	0.0126228	7.00349	2.5e-12	16312	24
61	class.Actinobacteria.id.419	2	136419961	rs1446584	A	G	0.0893976	0.0125757	7.00452	2.48e-12	16313	24
62	class.Actinobacteria.id.419	2	136432103	rs313523	G	A	0.0893878	0.0125826	7.00249	2.51e-12	16313	24
63	class.Actinobacteria.id.419	2	136430866	rs313522	T	A	0.089353	0.0125827	6.99844	2.59e-12	16313	24
64	class.Actinobacteria.id.419	2	136502792	rs1438305	G	C	0.0899054	0.0126321	6.98169	2.92e-12	16313	24
65	class.Actinobacteria.id.419	2	136553639	rs1011361	A	G	0.0898334	0.0126359	6.9765	3.03e-12	16312	24
66	class.Actinobacteria.id.419	2	136494186	rs10202489	A	G	0.0896102	0.0126092	6.9753	3.05e-12	16313	24
67	class.Actinobacteria.id.419	2	136428460	rs656326	A	C	0.0890462	0.0125802	6.97611	3.03e-12	16313	24
68	class.Actinobacteria.id.419	2	136418348	rs6720287	A	G	0.0890003	0.012576	6.97582	3.04e-12	16313	24
69	class.Actinobacteria.id.419	2	136444123	rs313524	C	T	0.0889802	0.0125793	6.97038	3.16e-12	16313	24
70	class.Actinobacteria.id.419	2	136551694	rs12998016	T	C	0.0895349	0.0126378	6.95422	3.55e-12	16312	24
71	class.Actinobacteria.id.419	2	136416855	rs6715856	T	C	0.0887859	0.0125764	6.96133	3.37e-12	16313	24
72	class.Actinobacteria.id.419	2	136554800	rs6430589	C	G	0.0890976	0.0126367	6.94655	3.74e-12	16312	24
73	class.Actinobacteria.id.419	2	136499166	rs1438307	T	G	0.0893801	0.0126274	6.94826	3.7e-12	16313	24
74	class.Actinobacteria.id.419	2	136503157	rs1438304	G	A	0.0894761	0.0126317	6.948	3.7e-12	16313	24
75	class.Actinobacteria.id.419	2	136416941	rs6755383	C	T	0.0887419	0.0125775	6.95799	3.45e-12	16313	24
76	class.Actinobacteria.id.419	2	136495619	rs10195620	T	A	0.089464	0.0126364	6.95169	3.61e-12	16313	24
77	class.Actinobacteria.id.419	2	136462441	rs7355359	T	C	0.0886943	0.0125801	6.94519	3.78e-12	16313	24
78	class.Actinobacteria.id.419	2	136521514	rs10192827	A	G	0.0889909	0.0126238	6.90293	5.09e-12	16311	24
79	class.Actinobacteria.id.419	2	136410299	rs10928542	G	A	0.0883155	0.0125772	6.9239	4.39e-12	16313	24
80	class.Actinobacteria.id.419	2	136507039	rs12998387	G	A	0.0889143	0.0126217	6.91009	4.84e-12	16313	24
81	class.Actinobacteria.id.419	2	136511575	rs3213889	G	A	0.089037	0.0126328	6.90971	4.86e-12	16313	24
82	class.Actinobacteria.id.419	2	136402117	rs4954276	A	G	0.088514	0.0125768	6.91856	4.56e-12	16313	24
83	class.Actinobacteria.id.419	2	136413359	rs7608045	T	C	0.0882572	0.0125778	6.91805	4.58e-12	16313	24
84	class.Actinobacteria.id.419	2	136522675	rs10173394	T	C	0.0888859	0.012623	6.90502	5.02e-12	16313	24
85	class.Actinobacteria.id.419	2	136470714	rs13412397	A	G	0.0886464	0.0125961	6.91146	4.8e-12	16313	24
86	class.Actinobacteria.id.419	2	136409073	rs4954279	G	A	0.0880797	0.0125765	6.90516	5.01e-12	16313	24
87	class.Actinobacteria.id.419	2	136398174	rs12619365	C	T	0.08822	0.0126217	6.90428	5.05e-12	16313	24
88	class.Actinobacteria.id.419	2	136817616	rs2011946	A	C	0.0838274	0.0119413	6.91078	4.82e-12	16308	24
89	class.Actinobacteria.id.419	2	136474098	rs11679508	T	A	0.0882116	0.0125969	6.87704	6.11e-12	16313	24
90	class.Actinobacteria.id.419	2	136518103	rs12994270	A	T	0.088453	0.0126235	6.86323	6.73e-12	16313	24
91	class.Actinobacteria.id.419	2	136403749	rs13413639	C	A	0.0877595	0.0125756	6.87045	6.4e-12	16313	24
92	class.Actinobacteria.id.419	2	136495300	rs12469709	T	C	0.0881147	0.0126384	6.84249	7.78e-12	16313	24
93	class.Actinobacteria.id.419	2	135877562	rs1869829	A	G	0.0868911	0.0124838	6.89987	5.2e-12	16313	24
94	class.Actinobacteria.id.419	2	136421323	rs1374329	A	G	0.0881831	0.0128247	6.77021	1.29e-11	16313	24
95	class.Actinobacteria.id.419	2	136544752	rs6760329	G	A	0.0887484	0.013013	6.69977	2.09e-11	16313	24
96	class.Actinobacteria.id.419	2	136522710	rs9287442	G	A	0.0885489	0.0129614	6.68798	2.26e-11	16313	24
97	class.Actinobacteria.id.419	2	136539513	rs10188066	A	G	0.0883405	0.013013	6.66623	2.62e-11	16313	24
98	class.Actinobacteria.id.419	2	136501840	rs10928545	G	A	0.088431	0.0129691	6.66056	2.73e-11	16313	24
99	class.Actinobacteria.id.419	2	136751849	rs62160860	G	C	0.113159	0.0170362	6.66292	2.68e-11	16310	24
100	class.Actinobacteria.id.419	2	136808949	rs11693502	T	C	0.0810058	0.0119337	6.70927	1.96e-11	16312	24
101	class.Actinobacteria.id.419	2	136528004	rs2304599	G	C	0.0883744	0.0130189	6.65279	2.88e-11	16313	24
102	class.Actinobacteria.id.419	2	136516748	rs12616520	T	A	0.088031	0.0129616	6.64832	2.96e-11	16313	24
103	class.Actinobacteria.id.419	2	135771974	rs10187402	C	G	0.0846609	0.0125257	6.73409	1.65e-11	16308	24
104	class.Actinobacteria.id.419	2	136731066	rs4954551	G	A	0.109879	0.016819	6.59123	4.36e-11	16313	24
105	class.Actinobacteria.id.419	2	136733897	rs7587285	T	C	0.110116	0.0167978	6.6062	3.94e-11	16313	24
106	class.Actinobacteria.id.419	2	136546110	rs2278544	G	A	0.0871368	0.0129829	6.56643	5.15e-11	16313	24
107	class.Actinobacteria.id.419	2	136743490	rs2278683	A	C	0.109872	0.0168064	6.57978	4.71e-11	16312	24
108	class.Actinobacteria.id.419	2	136747085	rs11893318	T	C	0.109383	0.0168198	6.54985	5.76e-11	16312	24
109	class.Actinobacteria.id.419	2	136812931	rs11679933	T	G	0.0802131	0.0119442	6.6169	3.67e-11	16309	24
110	class.Actinobacteria.id.419	2	136553529	rs1030764	T	C	0.0869578	0.0130208	6.54208	6.07e-11	16313	24
111	class.Actinobacteria.id.419	2	136505546	rs3820794	T	C	0.086478	0.0130027	6.51376	7.33e-11	16313	24
112	class.Actinobacteria.id.419	2	136825272	rs932206	T	C	0.0759471	0.0115151	6.55816	5.45e-11	16182	23
113	class.Actinobacteria.id.419	2	136783169	rs6714750	A	G	0.0849251	0.0126225	6.59248	4.33e-11	16182	23
114	class.Actinobacteria.id.419	2	136873549	rs2680880	T	A	0.0774995	0.0115126	6.57522	4.86e-11	16313	24
115	class.Actinobacteria.id.419	2	135775130	rs7581382	T	C	-0.0851129	0.0141381	-6.52328	6.88e-11	15292	21
116	class.Actinobacteria.id.419	2	136022798	rs935613	C	T	0.0825195	0.0125188	6.53374	6.41e-11	16313	24
117	class.Actinobacteria.id.419	2	135954405	rs1375132	A	G	0.0822519	0.0124975	6.51104	7.46e-11	16311	24
118	class.Actinobacteria.id.419	2	135915358	rs6747073	T	C	0.0807114	0.0124857	6.39995	1.55e-10	16311	24
119	class.Actinobacteria.id.419	2	136819662	rs6704561	C	T	0.078466	0.0123219	6.29513	3.07e-10	16182	23
120	class.Actinobacteria.id.419	2	136720344	rs3768998	G	T	0.105219	0.0173531	6.09637	1.09e-09	16312	24
121	class.Actinobacteria.id.419	2	136058820	rs2016636	G	A	0.0795819	0.0125225	6.28526	3.27e-10	16313	24
122	class.Actinobacteria.id.419	2	135832131	rs12328663	T	C	0.0965573	0.0157926	6.33282	2.41e-10	16313	24
123	class.Actinobacteria.id.419	2	135796410	rs13389481	C	A	0.0982232	0.0161635	6.25873	3.88e-10	16311	24
124	class.Actinobacteria.id.419	2	135818907	rs2874739	C	T	0.0967751	0.0157894	6.31728	2.66e-10	16313	24
125	class.Actinobacteria.id.419	2	136002500	rs1900741	C	T	0.0857317	0.0136167	6.13605	8.46e-10	16313	24
126	class.Actinobacteria.id.419	2	135829432	rs10193348	A	G	0.0963125	0.0157962	6.29529	3.07e-10	16313	24
127	class.Actinobacteria.id.419	2	135795443	rs10167901	C	T	0.0962356	0.0158534	6.24727	4.18e-10	16313	24
128	class.Actinobacteria.id.419	2	135795385	rs10167809	C	T	0.09603	0.015852	6.23776	4.44e-10	16313	24
129	class.Actinobacteria.id.419	2	135795150	rs4953948	T	G	0.0960188	0.0158521	6.2372	4.45e-10	16313	24
130	class.Actinobacteria.id.419	2	135795095	rs4954216	G	A	0.095953	0.0158522	6.23216	4.6e-10	16313	24
131	class.Actinobacteria.id.419	2	135849613	rs7568525	G	A	0.0950414	0.0158384	6.23944	4.39e-10	16313	24
132	class.Actinobacteria.id.419	2	135795396	rs10167884	C	T	0.0957944	0.0158535	6.22167	4.92e-10	16313	24
133	class.Actinobacteria.id.419	2	135794986	rs4954215	G	A	0.0957562	0.015853	6.22158	4.92e-10	16313	24
134	class.Actinobacteria.id.419	2	135853807	rs10208624	C	T	0.0950424	0.015835	6.23697	4.46e-10	16313	24
135	class.Actinobacteria.id.419	2	135799082	rs62168942	T	C	0.0957826	0.01585	6.21337	5.19e-10	16313	24
136	class.Actinobacteria.id.419	2	135795595	rs10182750	T	C	0.0957126	0.015855	6.21113	5.26e-10	16313	24
137	class.Actinobacteria.id.419	2	135795040	rs4953947	A	C	0.0955496	0.0158551	6.2078	5.37e-10	16313	24
138	class.Actinobacteria.id.419	2	135814716	rs7422031	C	T	0.0953739	0.0157892	6.22529	4.81e-10	16313	24
139	class.Actinobacteria.id.419	2	135798082	rs13409400	A	C	0.0954751	0.01585	6.19537	5.81e-10	16313	24
140	class.Actinobacteria.id.419	2	135861497	rs7573600	G	C	0.0946776	0.0157999	6.2146	5.15e-10	16313	24
141	class.Actinobacteria.id.419	2	135798758	rs62168941	C	T	0.0954432	0.0158504	6.18913	6.05e-10	16313	24
142	class.Actinobacteria.id.419	2	136628380	rs4954513	G	A	0.106225	0.0174129	6.00236	1.94e-09	16313	24
143	class.Actinobacteria.id.419	2	136704414	rs16832275	C	G	0.101256	0.0167981	5.99402	2.05e-09	16313	24
144	class.Actinobacteria.id.419	2	135859923	rs11898045	T	C	0.0944239	0.0158026	6.20872	5.34e-10	16313	24
145	class.Actinobacteria.id.419	2	135812969	rs56903548	C	T	0.0946095	0.0157912	6.18414	6.24e-10	16313	24
146	class.Actinobacteria.id.419	2	135801228	rs4954217	C	T	0.0950358	0.0158489	6.16943	6.85e-10	16313	24
147	class.Actinobacteria.id.419	2	135796155	rs13413872	G	T	0.0950513	0.015854	6.17146	6.77e-10	16313	24
148	class.Actinobacteria.id.419	2	135796000	rs13402112	A	C	0.0950513	0.015854	6.17146	6.77e-10	16313	24
149	class.Actinobacteria.id.419	2	135797223	rs10186594	A	G	0.0950437	0.0158455	6.16898	6.87e-10	16313	24
150	class.Actinobacteria.id.419	2	135860305	rs58426504	T	G	0.0940717	0.0158014	6.18723	6.12e-10	16313	24
151	class.Actinobacteria.id.419	2	135793565	rs4954214	C	T	0.0949188	0.0158585	6.1693	6.86e-10	16313	24
152	class.Actinobacteria.id.419	2	136615222	rs3213871	C	T	0.105538	0.0174659	5.97254	2.34e-09	16313	24
153	class.Actinobacteria.id.419	2	135800757	rs921859	A	G	0.0947905	0.0158491	6.15597	7.46e-10	16313	24
154	class.Actinobacteria.id.419	2	135871624	rs58697996	G	A	0.094277	0.0158382	6.18103	6.37e-10	16313	24
155	class.Actinobacteria.id.419	2	135802050	rs7601696	C	A	0.0947894	0.0158467	6.14981	7.76e-10	16313	24
156	class.Actinobacteria.id.419	2	135794367	rs6760553	A	G	0.0946941	0.0158576	6.157	7.41e-10	16313	24
157	class.Actinobacteria.id.419	2	135802148	rs7577258	G	A	0.0947071	0.0158453	6.14583	7.95e-10	16313	24
158	class.Actinobacteria.id.419	2	135800601	rs2017831	C	T	0.0946733	0.0158493	6.14679	7.91e-10	16313	24
159	class.Actinobacteria.id.419	2	136626004	rs3769002	T	C	0.105358	0.0174205	5.9643	2.46e-09	16313	24
160	class.Actinobacteria.id.419	2	136624919	rs56263017	T	C	0.105249	0.0174207	5.96009	2.52e-09	16313	24
161	class.Actinobacteria.id.419	2	135802028	rs7565268	T	C	0.0946212	0.0158467	6.13924	8.29e-10	16313	24
162	class.Actinobacteria.id.419	2	135796965	rs56174523	A	C	0.0945298	0.015853	6.13969	8.27e-10	16313	24
163	class.Actinobacteria.id.419	2	135874038	rs61087958	C	T	0.0940299	0.0158094	6.15843	7.35e-10	16313	24
164	class.Actinobacteria.id.419	2	135793684	rs4953946	T	G	0.0942596	0.0158585	6.13452	8.54e-10	16313	24
165	class.Actinobacteria.id.419	2	135793845	rs11888951	T	C	0.0941495	0.0158578	6.12441	9.1e-10	16313	24
166	class.Actinobacteria.id.419	2	135802020	rs7601683	C	T	0.0941316	0.0158471	6.10769	1.01e-09	16313	24
167	class.Actinobacteria.id.419	2	135797747	rs10174944	C	T	0.0940235	0.0158529	6.10607	1.02e-09	16312	24
168	class.Actinobacteria.id.419	2	135872646	rs4954220	C	A	0.0934047	0.0158367	6.13144	8.71e-10	16313	24
169	class.Actinobacteria.id.419	2	135801956	rs7565149	T	A	0.0940093	0.015847	6.10376	1.04e-09	16313	24
170	class.Actinobacteria.id.419	2	135792528	rs62168934	A	G	0.0940021	0.0158589	6.10405	1.03e-09	16313	24
171	class.Actinobacteria.id.419	2	135789784	rs60350840	A	G	0.0940811	0.0158608	6.09671	1.08e-09	16313	24
172	class.Actinobacteria.id.419	2	135773446	rs4346445	A	C	0.0921498	0.0158563	6.07738	1.22e-09	16311	24
173	class.Actinobacteria.id.419	2	136027264	rs16831498	G	C	0.0954896	0.0160598	6.13818	8.35e-10	16313	24
174	class.Actinobacteria.id.419	2	136671801	rs2164332	G	C	0.0984598	0.0167877	5.85187	4.86e-09	16313	24
175	class.Actinobacteria.id.419	2	135766072	rs4953945	C	G	0.0946539	0.0159247	6.09096	1.12e-09	16311	24
176	class.Actinobacteria.id.419	2	136636909	rs7608980	G	A	0.105345	0.0174337	5.91839	3.25e-09	16313	24
177	class.Actinobacteria.id.419	2	136901587	rs4954567	G	T	0.0732592	0.0120035	6.07787	1.22e-09	16313	24
178	class.Actinobacteria.id.419	2	135874622	rs6741481	A	G	0.0929799	0.0157998	6.09638	1.08e-09	16313	24
179	class.Actinobacteria.id.419	2	135893853	rs7603805	A	G	0.093578	0.0157922	6.11861	9.44e-10	16313	24
180	class.Actinobacteria.id.419	2	136637350	rs16832138	G	A	0.105094	0.0174289	5.90621	3.5e-09	16313	24
181	class.Actinobacteria.id.419	2	135878814	rs2290518	G	A	0.0926928	0.0157979	6.0781	1.22e-09	16313	24
182	class.Actinobacteria.id.419	2	136677192	rs2322725	T	C	0.0978787	0.0167939	5.82211	5.81e-09	16313	24
183	class.Actinobacteria.id.419	2	136016079	rs11884903	T	C	0.0944984	0.0160071	6.10226	1.05e-09	16313	24
184	class.Actinobacteria.id.419	2	136652859	rs16832156	G	A	0.098401	0.0168204	5.7979	6.72e-09	16312	24
185	class.Actinobacteria.id.419	2	136908062	rs1401687	G	C	0.0725861	0.0120043	6.02074	1.74e-09	16313	24
186	class.Actinobacteria.id.419	2	135774681	rs11903663	A	G	0.0895879	0.015817	5.98742	2.13e-09	16311	24
187	class.Actinobacteria.id.419	2	135884487	rs58327215	G	C	0.0925797	0.0158316	6.07282	1.26e-09	16313	24
188	class.Actinobacteria.id.419	2	136646900	rs6752519	C	T	0.102436	0.0173854	5.81482	6.07e-09	16313	24
189	class.Actinobacteria.id.419	2	136633011	rs309132	C	G	0.102406	0.0171747	5.82421	5.74e-09	16313	24
190	class.Actinobacteria.id.419	2	136637622	rs56067372	C	T	0.103578	0.017433	5.81761	5.97e-09	16313	24
191	class.Actinobacteria.id.419	2	135773617	rs4640444	T	C	0.0895223	0.0158185	5.97518	2.3e-09	16311	24
192	class.Actinobacteria.id.419	2	135787642	rs1551497	T	C	0.0931003	0.0158588	6.03963	1.54e-09	16312	24
193	class.Actinobacteria.id.419	2	136910834	rs10179271	T	C	0.0723362	0.0120038	6.00167	1.95e-09	16313	24
194	class.Actinobacteria.id.419	2	136683293	rs16832200	T	C	0.0971884	0.0167956	5.77777	7.57e-09	16313	24
195	class.Actinobacteria.id.419	2	135773692	rs4645053	T	A	0.0895114	0.0158186	5.97455	2.31e-09	16311	24
196	class.Actinobacteria.id.419	2	136488978	rs6739713	A	G	0.0769809	0.012758	5.93341	2.97e-09	16313	24
197	class.Actinobacteria.id.419	2	135780168	rs4954212	A	G	0.0925129	0.0158237	5.99963	1.98e-09	16312	24
198	class.Actinobacteria.id.419	2	136590558	rs3754690	C	T	0.105744	0.018013	5.79937	6.66e-09	16313	24
199	class.Actinobacteria.id.419	2	136667896	rs2164331	C	T	0.101664	0.0174385	5.77799	7.56e-09	16313	24
200	class.Actinobacteria.id.419	2	136659495	rs12478902	T	C	0.0985206	0.017022	5.77594	7.65e-09	16312	24
201	class.Actinobacteria.id.419	2	135885357	rs6430561	C	T	0.0923692	0.015835	6.05053	1.44e-09	16313	24
202	class.Actinobacteria.id.419	2	136191314	rs10209482	A	C	0.0937687	0.0160329	6.03784	1.56e-09	16313	24
203	class.Actinobacteria.id.419	2	135785149	rs11890844	A	G	0.0925536	0.015876	6.00829	1.87e-09	16312	24
204	class.Actinobacteria.id.419	2	136907682	rs9941547	G	A	0.0723357	0.0120508	5.97766	2.26e-09	16204	23
205	class.Actinobacteria.id.419	2	135880013	rs13410870	G	A	0.0916725	0.0158007	6.02456	1.7e-09	16313	24
206	class.Actinobacteria.id.419	2	136643900	rs309126	T	C	0.0967206	0.0163423	5.80917	6.28e-09	16313	24
207	class.Actinobacteria.id.419	2	135789405	rs6709763	C	A	0.0919039	0.0158598	5.96725	2.41e-09	16313	24
208	class.Actinobacteria.id.419	2	135785066	rs13402101	T	A	0.0923385	0.0158773	5.98638	2.15e-09	16312	24
209	class.Actinobacteria.id.419	2	135984172	rs57829242	A	G	0.0936368	0.0160094	6.03246	1.61e-09	16313	24
210	class.Actinobacteria.id.419	2	135785068	rs13399376	A	G	0.0922173	0.0158774	5.98027	2.23e-09	16312	24
211	class.Actinobacteria.id.419	2	136787476	rs74266324	G	A	0.0831877	0.0144615	5.77654	7.63e-09	16182	23
212	class.Actinobacteria.id.419	2	136479302	rs3754692	T	C	0.0765538	0.0127546	5.89811	3.68e-09	16313	24
213	class.Actinobacteria.id.419	2	135803766	rs17293519	A	G	0.0905325	0.0157863	5.94544	2.76e-09	16313	24
214	class.Actinobacteria.id.419	2	135773420	rs4494812	A	G	0.0888353	0.0158207	5.92078	3.2e-09	16311	24
215	class.Actinobacteria.id.419	2	136593694	rs55634455	T	C	0.104525	0.0179982	5.75135	8.85e-09	16313	24
216	class.Actinobacteria.id.419	2	136910690	rs4954568	T	A	0.0716435	0.0120042	5.94362	2.79e-09	16313	24
217	class.Actinobacteria.id.419	2	135787148	rs16831264	G	C	0.0914096	0.0158072	5.96009	2.52e-09	16312	24
218	class.Actinobacteria.id.419	2	136655620	rs6430593	G	A	0.0976705	0.0167991	5.74052	9.44e-09	16313	24
219	class.Actinobacteria.id.419	2	135789472	rs6737635	G	T	0.0912542	0.0158602	5.92201	3.18e-09	16313	24
220	class.Actinobacteria.id.419	2	136535364	rs60433564	A	C	0.119278	0.0206866	5.8681	4.41e-09	13623	22
221	class.Actinobacteria.id.419	2	135895879	rs6749119	C	G	0.0908334	0.0157935	5.97777	2.26e-09	16313	24
222	class.Actinobacteria.id.419	2	136536113	rs10496736	C	G	0.118804	0.0206873	5.85897	4.66e-09	13623	22
223	class.Actinobacteria.id.419	2	135935049	rs6721838	A	G	0.0916764	0.0158724	6.00309	1.94e-09	16313	24
224	class.Actinobacteria.id.419	2	136592309	rs78141345	G	A	0.103953	0.0180051	5.71509	1.1e-08	16313	24
225	class.Actinobacteria.id.419	2	135783367	rs11892750	G	A	0.0911436	0.0158899	5.88888	3.89e-09	16312	24
226	class.Actinobacteria.id.419	2	136166536	rs13427494	G	A	0.0924354	0.0160375	5.94891	2.7e-09	16313	24
227	class.Actinobacteria.id.419	2	136910273	rs6715785	G	A	0.0709594	0.0120001	5.8894	3.88e-09	16312	24
228	class.Actinobacteria.id.419	2	135899069	rs11897204	T	C	0.0903627	0.0158055	5.94281	2.8e-09	16313	24
229	class.Actinobacteria.id.419	2	135895809	rs6706466	A	G	0.0902271	0.015797	5.94398	2.78e-09	16313	24
230	class.Actinobacteria.id.419	2	135789682	rs56369660	A	G	0.0899826	0.0158049	5.88361	4.01e-09	16313	24
231	class.Actinobacteria.id.419	2	136913375	rs4954569	C	T	0.0707702	0.0119999	5.87718	4.17e-09	16312	24
232	class.Actinobacteria.id.419	2	136100473	rs4954242	A	G	0.0932867	0.0161175	5.93042	3.02e-09	16313	24
233	class.Actinobacteria.id.419	2	135705558	rs1979033	G	A	0.0652849	0.0114228	5.918	3.26e-09	16308	24
234	class.Actinobacteria.id.419	2	135775049	rs11888521	G	C	0.0876247	0.0158171	5.84825	4.97e-09	16311	24
235	class.Actinobacteria.id.419	2	135784733	rs13408096	G	T	0.0901275	0.0158199	5.87203	4.3e-09	16312	24
236	class.Actinobacteria.id.419	2	136652093	rs12233092	G	A	0.0954637	0.0168892	5.64387	1.66e-08	16310	24
237	class.Actinobacteria.id.419	2	135962711	rs4954226	T	C	0.0915939	0.0160037	5.92936	3.04e-09	16313	24
238	class.Actinobacteria.id.419	2	135479980	rs6723108	G	T	0.066609	0.0115694	5.96652	2.42e-09	16313	24
239	class.Actinobacteria.id.419	2	135784227	rs4954213	G	T	0.0897472	0.0158235	5.84961	4.93e-09	16312	24
240	class.Actinobacteria.id.419	2	136546635	rs4954633	C	T	0.115296	0.0205447	5.79272	6.93e-09	13623	22
241	class.Actinobacteria.id.419	2	136595426	rs56211644	T	C	0.102251	0.0179898	5.63539	1.75e-08	16313	24
242	class.Actinobacteria.id.419	2	135909462	rs4954221	G	A	0.0896939	0.0158315	5.89566	3.73e-09	16313	24
243	class.Actinobacteria.id.419	2	135781635	rs11900832	C	T	0.089774	0.0158917	5.81516	6.06e-09	16312	24
244	class.Actinobacteria.id.419	2	135781301	rs7597802	A	T	0.0897204	0.0158772	5.81333	6.12e-09	16312	24
245	class.Actinobacteria.id.419	2	136806959	rs925966	G	C	0.0712106	0.0121993	5.75398	8.72e-09	16182	23
246	class.Actinobacteria.id.419	2	136901607	rs4954392	A	G	0.0700031	0.0120114	5.81258	6.15e-09	16313	24
247	class.Actinobacteria.id.419	2	136917355	rs4954570	G	C	0.0732333	0.0128536	5.76909	7.97e-09	16311	24
248	class.Actinobacteria.id.419	2	136898078	rs950176	A	G	0.0698509	0.0120201	5.7797	7.48e-09	16311	24
249	class.Actinobacteria.id.419	2	135776430	rs61663334	A	G	0.0862912	0.0158317	5.78033	7.46e-09	16312	24
250	class.Actinobacteria.id.419	2	135781522	rs11889843	G	A	0.0890049	0.0158227	5.79507	6.83e-09	16312	24
251	class.Actinobacteria.id.419	2	135780587	rs7563997	T	A	0.0889554	0.0158255	5.79155	6.97e-09	16312	24
252	class.Actinobacteria.id.419	2	136169799	rs6742013	T	C	0.090377	0.0160367	5.83049	5.53e-09	16313	24
253	class.Actinobacteria.id.419	2	136586828	rs57543738	T	C	0.101652	0.018088	5.5952	2.2e-08	16313	24
254	class.Actinobacteria.id.419	2	136580398	rs60376570	G	A	0.101474	0.018068	5.59472	2.21e-08	16313	24
255	class.Actinobacteria.id.419	2	136537057	rs72972104	G	A	0.113927	0.0205493	5.72591	1.03e-08	13623	22
256	class.Actinobacteria.id.419	2	136902666	rs12616955	C	T	0.0697199	0.0120114	5.78902	7.08e-09	16313	24
257	class.Actinobacteria.id.419	2	136781262	rs78793148	C	A	0.108269	0.0188212	5.63725	1.73e-08	16182	23
258	class.Actinobacteria.id.419	2	135755629	rs1530559	A	G	0.0654632	0.0114297	5.7783	7.55e-09	16182	23
259	class.Actinobacteria.id.419	2	135782456	rs10928529	G	A	0.0891483	0.0158902	5.77624	7.64e-09	16312	24
260	class.Actinobacteria.id.419	2	136485280	rs2874834	A	G	0.0742129	0.0127888	5.70288	1.18e-08	16313	24
261	class.Actinobacteria.id.419	2	136901513	rs4954566	C	T	0.0693166	0.0120109	5.7557	8.63e-09	16313	24
262	class.Actinobacteria.id.419	2	135928312	rs2305248	A	G	0.0885232	0.0157989	5.83377	5.42e-09	16313	24
263	class.Actinobacteria.id.419	2	136552629	rs7565053	A	T	0.121058	0.0215389	5.68573	1.3e-08	13499	21
264	class.Actinobacteria.id.419	2	136773132	rs74697610	A	T	0.110377	0.0199922	5.57216	2.52e-08	16073	22
265	class.Actinobacteria.id.419	2	136641382	rs584226	T	C	0.0961745	0.0170309	5.55074	2.84e-08	16313	24
266	class.Actinobacteria.id.419	2	136806774	rs7371606	A	G	0.0703862	0.0122017	5.68497	1.31e-08	16182	23
267	class.Actinobacteria.id.419	2	136895508	rs4954564	A	G	0.0690118	0.0120217	5.71192	1.12e-08	16311	24
268	class.Actinobacteria.id.419	2	136228887	rs7605229	C	T	0.0901432	0.0160439	5.8042	6.47e-09	16313	24
269	class.Actinobacteria.id.419	2	136926719	rs4954572	G	T	0.069121	0.0120747	5.71976	1.07e-08	16313	24
270	class.Actinobacteria.id.419	2	136553925	rs4954430	C	T	0.115054	0.0207605	5.67571	1.38e-08	13622	22
271	class.Actinobacteria.id.419	2	136945029	rs1123848	C	T	0.0688483	0.012102	5.68327	1.32e-08	16311	24
272	class.Actinobacteria.id.419	2	136110129	rs6727889	C	T	0.0899805	0.0160456	5.76536	8.15e-09	16313	24
273	class.Actinobacteria.id.419	2	136927557	rs4954396	A	C	0.0689631	0.0120741	5.70596	1.16e-08	16313	24
274	class.Actinobacteria.id.419	2	136642433	rs16855656	A	G	0.0919622	0.0164453	5.5156	3.48e-08	16313	24
275	class.Actinobacteria.id.419	2	136524766	rs62170081	A	G	0.115011	0.0206917	5.65488	1.56e-08	13623	22
276	class.Actinobacteria.id.419	2	136907790	rs10803550	C	T	0.0687255	0.0120124	5.71106	1.12e-08	16313	24
277	class.Actinobacteria.id.419	2	136907170	rs953387	A	C	0.0685406	0.0120121	5.6999	1.2e-08	16313	24
278	class.Actinobacteria.id.419	2	136906640	rs2102896	T	C	0.068513	0.0120139	5.6986	1.21e-08	16313	24
279	class.Actinobacteria.id.419	2	136578194	rs2874874	A	C	0.10007	0.0180616	5.50871	3.61e-08	16313	24
280	class.Actinobacteria.id.419	2	136899116	rs2056297	G	T	0.0684972	0.0120117	5.68584	1.3e-08	16313	24
281	class.Actinobacteria.id.419	2	136553438	rs56982689	C	T	0.113007	0.0207433	5.62209	1.89e-08	13623	22
282	class.Actinobacteria.id.419	2	136578040	rs2322812	A	G	0.0994476	0.0180619	5.46921	4.52e-08	16313	24
283	class.Actinobacteria.id.419	2	136570613	rs3769011	A	T	0.0983944	0.0180715	5.41076	6.28e-08	16313	24
284	class.Actinobacteria.id.419	2	136522783	rs72970286	T	G	0.111213	0.0203604	5.59592	2.19e-08	13622	22
285	class.Actinobacteria.id.419	2	136515924	rs6707289	A	G	0.113992	0.0206917	5.59568	2.2e-08	13623	22
286	class.Actinobacteria.id.419	2	136515859	rs6720497	G	A	0.113995	0.0206919	5.59568	2.2e-08	13623	22
287	class.Actinobacteria.id.419	2	136574305	rs58080116	A	G	0.0993037	0.0180636	5.4556	4.88e-08	16313	24
288	class.Actinobacteria.id.419	2	136946433	rs4954397	A	G	0.0678614	0.0120988	5.60308	2.11e-08	16313	24
289	class.Actinobacteria.id.419	2	136939437	rs1964776	C	T	0.068118	0.0121043	5.6137	1.98e-08	16313	24
290	class.Actinobacteria.id.419	2	135914038	rs11897217	C	T	0.0864887	0.0158365	5.71861	1.07e-08	16313	24
291	class.Actinobacteria.id.419	2	136560003	rs61470941	T	C	0.0977222	0.0180497	5.43103	5.6e-08	16313	24
292	class.Actinobacteria.id.419	2	136926222	rs10928558	T	C	0.0688456	0.01225	5.61109	2.01e-08	16312	24
293	class.Actinobacteria.id.419	2	136571982	rs4954445	T	A	0.0984955	0.0180666	5.42684	5.74e-08	16313	24
294	class.Actinobacteria.id.419	2	135912977	rs7594509	G	T	0.0864399	0.0158386	5.71126	1.12e-08	16313	24
295	class.Actinobacteria.id.419	2	135921839	rs2322445	T	A	0.0865073	0.0158258	5.71074	1.12e-08	16313	24
296	class.Actinobacteria.id.419	2	136905697	rs12473760	C	A	0.0675284	0.0120133	5.61877	1.92e-08	16313	24
297	class.Actinobacteria.id.419	2	136948711	rs4954577	A	G	0.0675989	0.0120979	5.57908	2.42e-08	16313	24
298	class.Actinobacteria.id.419	2	136520186	rs6729961	T	G	0.113563	0.020689	5.55397	2.79e-08	13623	22
299	class.Actinobacteria.id.419	2	136288273	rs3806502	C	T	0.0877177	0.0160346	5.6767	1.37e-08	16313	24
300	class.Actinobacteria.id.419	2	135925002	rs6705610	T	G	0.0859614	0.0158009	5.69415	1.24e-08	16313	24
301	class.Actinobacteria.id.419	2	136509573	rs16831994	T	C	0.111354	0.0205477	5.54099	3.01e-08	13623	22
302	class.Actinobacteria.id.419	2	136949744	rs16833335	G	A	0.0673473	0.0120943	5.55608	2.76e-08	16313	24
303	class.Actinobacteria.id.419	2	135689188	rs6738563	G	T	0.0623797	0.0114297	5.64292	1.67e-08	16309	24
304	class.Actinobacteria.id.419	2	136965117	rs1519525	C	T	0.0671757	0.012076	5.53999	3.02e-08	16313	24
305	class.Actinobacteria.id.419	2	136496805	rs35215526	G	A	0.103586	0.0187524	5.43181	5.58e-08	16309	24
306	class.Actinobacteria.id.419	2	136857158	rs13008147	A	G	-0.068864	0.0128717	-5.62919	1.81e-08	15292	21
307	class.Actinobacteria.id.419	2	136511951	rs7609188	G	C	0.109862	0.0205537	5.4895	4.03e-08	13623	22
308	class.Actinobacteria.id.419	2	136599217	rs3820790	A	T	0.0982294	0.0182671	5.35947	8.35e-08	16310	24
309	class.Actinobacteria.id.419	2	136496928	rs62168847	T	C	0.101923	0.0186543	5.39472	6.86e-08	16309	24
310	class.Actinobacteria.id.419	2	136562472	rs3739022	G	A	0.0957608	0.018059	5.31419	1.07e-07	16313	24
311	class.Actinobacteria.id.419	2	136563248	rs12992815	C	G	0.0951021	0.017922	5.3039	1.13e-07	16313	24
312	class.Actinobacteria.id.419	2	135778656	rs7565871	G	C	0.0825549	0.0159186	5.47116	4.47e-08	16312	24
313	class.Actinobacteria.id.419	2	136496493	rs62168843	T	C	0.101383	0.0186546	5.37282	7.75e-08	16309	24
314	class.Actinobacteria.id.419	2	136496910	rs62168846	G	A	0.102552	0.0187523	5.36973	7.89e-08	16309	24
315	class.Actinobacteria.id.419	2	136538939	rs9677760	A	T	0.0761008	0.0137895	5.37382	7.71e-08	16313	24
316	class.Actinobacteria.id.419	2	136958593	rs4954578	T	C	0.0659781	0.012076	5.43761	5.4e-08	16313	24
317	class.Actinobacteria.id.419	2	136927094	rs4954573	T	G	0.0666495	0.0122445	5.457	4.84e-08	16312	24
318	class.Actinobacteria.id.419	2	136539330	rs1865452	C	T	0.0760477	0.0138653	5.35336	8.63e-08	16313	24
319	class.Actinobacteria.id.419	2	136539670	rs60963894	T	G	0.0760426	0.0138646	5.35336	8.63e-08	16313	24
320	class.Actinobacteria.id.419	2	136540083	rs10496737	A	G	0.075998	0.0138646	5.35101	8.75e-08	16313	24
321	class.Actinobacteria.id.419	2	136923155	rs56036623	T	C	0.071193	0.0132643	5.43854	5.37e-08	16313	24
322	class.Actinobacteria.id.419	2	136963494	rs6716987	C	A	0.0656955	0.0120778	5.41427	6.15e-08	16313	24
323	class.Actinobacteria.id.419	2	136527120	rs60453613	G	C	0.0754944	0.0138639	5.31296	1.08e-07	16313	24
324	class.Actinobacteria.id.419	2	136510012	rs12469551	G	T	0.0753829	0.0137904	5.30996	1.1e-07	16313	24
325	class.Actinobacteria.id.419	2	136942326	rs13010498	G	C	-0.0670891	0.0121916	-5.58491	2.34e-08	16182	23
326	class.Actinobacteria.id.419	2	136509868	rs7595712	C	T	0.075472	0.0138639	5.2874	1.24e-07	16313	24
327	class.Actinobacteria.id.419	1	207003553	rs6660520	G	A	0.0711483	0.0134495	5.3083	1.11e-07	16308	24
328	class.Actinobacteria.id.419	2	136496639	rs62168844	A	G	0.0991922	0.0186556	5.25884	1.45e-07	16309	24
329	class.Actinobacteria.id.419	2	136520043	rs6708957	C	T	0.0748451	0.0138634	5.26686	1.39e-07	16313	24
330	class.Actinobacteria.id.419	2	135429288	rs998451	A	G	0.0610382	0.0115892	5.50753	3.64e-08	16312	24
331	class.Actinobacteria.id.419	1	207003956	rs7513988	T	C	0.0693683	0.0131871	5.29553	1.19e-07	16309	24
332	class.Actinobacteria.id.419	2	136292425	rs6745996	A	G	0.0880387	0.016697	5.423	5.86e-08	16313	24
333	class.Actinobacteria.id.419	2	136658837	rs80274970	C	T	0.101176	0.0196799	5.16817	2.36e-07	15823	22
334	class.Actinobacteria.id.419	1	207003374	rs12022129	A	G	0.0697561	0.0132648	5.29136	1.21e-07	16310	24
335	class.Actinobacteria.id.419	2	136542560	rs1469996	A	G	0.075457	0.0139334	5.26169	1.43e-07	16182	23
336	class.Actinobacteria.id.419	2	136565328	rs60274701	G	A	0.0940911	0.017874	5.22563	1.74e-07	16312	24
337	class.Actinobacteria.id.419	2	136917330	rs4954394	A	G	0.0670645	0.0129262	5.31122	1.09e-07	16313	24
338	class.Actinobacteria.id.419	2	136925439	rs10193587	T	C	0.0656265	0.0123482	5.33683	9.46e-08	16182	23
339	class.Actinobacteria.id.419	1	207003319	rs4845143	T	G	0.0691122	0.0132747	5.25144	1.51e-07	16310	24
340	class.Actinobacteria.id.419	2	136530443	rs147616090	C	T	0.0741592	0.0138477	5.22301	1.76e-07	16313	24
341	class.Actinobacteria.id.419	2	136542559	rs1469995	G	A	0.0739983	0.0138486	5.21599	1.83e-07	16308	24
342	class.Actinobacteria.id.419	2	136501509	rs6732236	T	G	0.0738434	0.0138631	5.19426	2.06e-07	16313	24
343	class.Actinobacteria.id.419	2	136576166	rs7564577	C	T	0.0815548	0.0161539	5.15626	2.52e-07	16311	24
344	class.Actinobacteria.id.419	2	135456759	rs10928513	C	T	0.0609005	0.0115368	5.41059	6.28e-08	16312	24
345	class.Actinobacteria.id.419	2	136773638	rs7604460	T	C	0.0825192	0.0155317	5.19782	2.02e-07	16182	23
346	class.Actinobacteria.id.419	2	136506927	rs6430585	C	A	0.0729446	0.0137598	5.14605	2.66e-07	16313	24
347	class.Actinobacteria.id.419	2	135763318	rs7582173	G	A	0.0783488	0.0146174	5.11733	3.1e-07	16313	24
348	class.Actinobacteria.id.419	2	135768352	rs7575241	C	A	0.0733521	0.0139987	5.10453	3.32e-07	16312	24
349	class.Actinobacteria.id.419	2	136556805	rs872151	C	T	0.090607	0.0177914	5.11601	3.12e-07	16313	24
350	class.Actinobacteria.id.419	2	136770509	rs12471781	G	A	0.0818178	0.0156146	5.1626	2.44e-07	16182	23
351	class.Actinobacteria.id.419	2	136808142	rs4954388	T	C	0.0638407	0.0123169	5.14363	2.69e-07	16309	24
352	class.Actinobacteria.id.419	2	136918828	rs4954571	G	A	0.0653908	0.012927	5.17608	2.27e-07	16311	24
353	class.Actinobacteria.id.419	1	207001879	rs1028182	C	T	0.0676338	0.0132783	5.1316	2.87e-07	16310	24
354	class.Actinobacteria.id.419	2	135762656	rs10197646	G	A	0.0774689	0.0146201	5.06121	4.17e-07	16313	24
355	class.Actinobacteria.id.419	2	136928320	rs7568884	C	T	0.0630435	0.0122448	5.1846	2.16e-07	16313	24
356	class.Actinobacteria.id.419	2	136801201	rs4954556	G	A	0.1226	0.0247436	5.12978	2.9e-07	9647	17
357	class.Actinobacteria.id.419	2	136930232	rs13415439	C	A	0.0628515	0.0122428	5.16973	2.34e-07	16313	24
358	class.Actinobacteria.id.419	2	136526981	rs60241067	A	T	0.0634173	0.0125294	4.97597	6.49e-07	16313	24
359	class.Actinobacteria.id.419	2	136506375	rs7556781	A	G	0.071596	0.0137435	5.06197	4.15e-07	16313	24
360	class.Actinobacteria.id.419	2	136935394	rs4954575	G	A	0.0627185	0.0122628	5.15112	2.59e-07	16313	24
361	class.Actinobacteria.id.419	2	136321951	rs6430580	A	G	0.0844586	0.0167136	5.20865	1.9e-07	16313	24
362	class.Actinobacteria.id.419	2	135758231	rs6733547	G	T	0.0804268	0.0160382	5.14568	2.67e-07	16312	24
363	class.Actinobacteria.id.419	2	135762429	rs10174462	C	G	0.0737054	0.0140224	5.0732	3.91e-07	16313	24
364	class.Actinobacteria.id.419	1	206997892	rs2056226	C	G	0.0681933	0.0135813	5.03842	4.69e-07	16182	23
365	class.Actinobacteria.id.419	1	207001190	rs6540645	C	G	0.0681324	0.0135141	5.06283	4.13e-07	16308	24
366	class.Actinobacteria.id.419	2	136555484	rs1807356	T	C	0.081038	0.0162851	5.04527	4.53e-07	16313	24
367	class.Actinobacteria.id.419	2	136504101	rs7589832	A	C	0.0717701	0.0138467	5.03471	4.79e-07	16313	24
368	class.Actinobacteria.id.419	2	136811263	rs13007153	T	C	0.0628078	0.0123108	5.05688	4.26e-07	16308	24
369	class.Actinobacteria.id.419	2	136500475	rs73958618	A	G	0.0711468	0.0138301	5.01023	5.44e-07	16313	24
370	class.Actinobacteria.id.419	1	207001709	rs1028181	C	T	0.0674677	0.0135137	5.01076	5.42e-07	16308	24
371	class.Actinobacteria.id.419	2	136932321	rs59869505	A	C	0.0617206	0.0122309	5.09185	3.55e-07	16313	24
372	class.Actinobacteria.id.419	2	136929107	rs72976292	T	A	0.0618008	0.0122375	5.09112	3.56e-07	16308	24
373	class.Actinobacteria.id.419	2	136600176	rs55809728	G	A	0.107353	0.0218006	5.04806	4.46e-07	13617	22
374	class.Actinobacteria.id.419	2	136759379	rs309124	A	G	0.0747215	0.0145925	5.06596	4.06e-07	16312	24
375	class.Actinobacteria.id.419	2	136607703	rs4988243	T	C	0.112091	0.0224054	5.04039	4.65e-07	13514	21
376	class.Actinobacteria.id.419	1	207000060	rs908704	A	G	0.0664374	0.0134312	4.971	6.66e-07	16307	24
377	class.Actinobacteria.id.419	2	136929076	rs16833170	A	G	0.0615433	0.0122376	5.07074	3.96e-07	16313	24
378	class.Actinobacteria.id.419	1	206995478	rs6685379	A	G	0.0661113	0.013349	4.98693	6.13e-07	16182	23
379	class.Actinobacteria.id.419	2	136806218	rs2090661	A	G	0.0616869	0.0123116	4.98652	6.15e-07	16309	24
380	class.Actinobacteria.id.419	2	136435526	rs2254780	C	T	0.0714552	0.0147411	4.86536	1.14e-06	16313	24
381	class.Actinobacteria.id.419	2	136822223	rs1879087	T	C	0.10375	0.022927	4.98495	6.2e-07	10415	19
382	class.Actinobacteria.id.419	2	136435736	rs2441384	T	C	0.0712103	0.0147409	4.84994	1.23e-06	16313	24
383	class.Actinobacteria.id.419	1	206994404	rs2138992	C	A	0.0659424	0.0135208	4.91401	8.92e-07	16182	23
384	class.Actinobacteria.id.419	2	136761853	rs309122	A	G	0.0734965	0.0145936	4.98196	6.29e-07	16312	24
385	class.Actinobacteria.id.419	2	135758520	rs11895609	A	T	0.0763044	0.0159789	5.01618	5.27e-07	16312	24
386	class.Actinobacteria.id.419	2	135762061	rs6712127	A	G	0.0715978	0.0139913	4.9465	7.56e-07	16313	24
387	class.Actinobacteria.id.419	2	136761175	rs309123	C	G	0.0739559	0.0148004	4.96516	6.86e-07	16312	24
388	class.Actinobacteria.id.419	16	81776768	rs8047955	G	A	0.0575816	0.0116762	4.9273	8.34e-07	16306	24
389	class.Actinobacteria.id.419	16	81777336	rs8057441	T	C	0.0569522	0.0115974	4.9015	9.51e-07	16182	23
390	class.Actinobacteria.id.419	2	136799609	rs10928554	C	T	0.0897611	0.0174332	4.85406	1.21e-06	16182	23
391	class.Actinobacteria.id.419	1	206991253	rs4440852	A	C	0.0650211	0.0135225	4.8499	1.24e-06	16182	23
392	class.Actinobacteria.id.419	2	136657252	rs309152	T	C	0.0737591	0.0150388	4.91215	9.01e-07	16313	24
393	class.Actinobacteria.id.419	2	136682486	rs75667274	C	T	0.0765655	0.0155595	4.88571	1.03e-06	16307	24
394	class.Actinobacteria.id.419	2	136854537	rs6430601	G	T	0.0760397	0.0161513	4.87962	1.06e-06	16310	24
395	class.Actinobacteria.id.419	2	136695694	rs112407062	C	T	0.0760956	0.0154776	4.886	1.03e-06	16313	24
396	class.Actinobacteria.id.419	13	112859829	rs7322849	C	T	0.0944467	0.0192976	4.98463	6.21e-07	16313	24
397	class.Actinobacteria.id.419	2	135760244	rs6713776	C	G	0.0743085	0.0146082	4.8453	1.26e-06	16313	24
398	class.Actinobacteria.id.419	2	136921703	rs10180515	T	A	0.0639976	0.0133924	4.89394	9.88e-07	16313	24
399	class.Actinobacteria.id.419	16	81777833	rs12448146	C	A	0.0558516	0.01156	4.84295	1.28e-06	16182	23
400	class.Actinobacteria.id.419	1	206999963	rs908703	C	G	0.0632903	0.013257	4.82388	1.41e-06	16307	24
401	class.Actinobacteria.id.419	2	136692893	rs115553816	G	A	0.0757628	0.0154816	4.86227	1.16e-06	16313	24
402	class.Actinobacteria.id.419	2	135498924	rs1942055	G	C	0.0564129	0.0115777	4.99683	5.83e-07	16308	24
403	class.Actinobacteria.id.419	2	136924156	rs11684458	A	G	0.0636878	0.0133946	4.88432	1.04e-06	16313	24
404	class.Actinobacteria.id.419	2	136710372	rs309119	T	C	0.0727001	0.0149727	4.87496	1.09e-06	16313	24
405	class.Actinobacteria.id.419	2	136686114	rs112396243	C	T	0.0757018	0.0154729	4.85758	1.19e-06	16313	24
406	class.Actinobacteria.id.419	2	136751842	rs309133	A	C	0.0728875	0.0149115	4.87976	1.06e-06	16311	24
407	class.Actinobacteria.id.419	2	136923693	rs2176716	C	T	0.0635489	0.0133941	4.87121	1.11e-06	16313	24
408	class.Actinobacteria.id.419	2	136754183	rs16832440	G	A	0.0759001	0.0154634	4.84374	1.27e-06	16312	24
409	class.Actinobacteria.id.419	2	136653848	rs111682961	C	T	0.0754821	0.0154773	4.83452	1.33e-06	16312	24
410	class.Actinobacteria.id.419	2	136670419	rs79826902	G	A	0.0754592	0.0154747	4.83753	1.31e-06	16313	24
411	class.Actinobacteria.id.419	2	136702118	rs12474975	A	T	0.0751775	0.0154792	4.83665	1.32e-06	16313	24
412	class.Actinobacteria.id.419	2	136672678	rs3098104	T	A	0.075703	0.0152967	4.84799	1.25e-06	16312	24
413	class.Actinobacteria.id.419	2	136701539	rs16832243	C	T	0.0751221	0.0154805	4.82685	1.39e-06	16313	24
414	class.Actinobacteria.id.419	2	136765074	rs1964459	C	G	0.0757683	0.0154707	4.82847	1.38e-06	16309	24
415	class.Actinobacteria.id.419	2	136684632	rs16832205	G	A	0.0751653	0.0154751	4.82392	1.41e-06	16313	24
416	class.Actinobacteria.id.419	2	136635343	rs6728946	C	G	0.0725236	0.0150872	4.79322	1.64e-06	16312	24
417	class.Actinobacteria.id.419	2	136663110	rs12464050	G	T	0.0752843	0.015486	4.82033	1.43e-06	16312	24
418	class.Actinobacteria.id.419	2	136684940	rs309159	C	T	0.0725508	0.0151139	4.81717	1.46e-06	16313	24
419	class.Actinobacteria.id.419	2	136793114	rs4954555	T	C	0.107414	0.0224608	4.81872	1.44e-06	11290	20
420	class.Actinobacteria.id.419	2	136423904	rs2289959	C	T	0.0686254	0.0147396	4.68383	2.82e-06	16313	24
421	class.Actinobacteria.id.419	2	136652491	rs586964	G	A	0.074925	0.0154201	4.80891	1.52e-06	16312	24
422	class.Actinobacteria.id.419	2	136646582	rs59213715	A	C	0.0738928	0.0154127	4.782	1.74e-06	16313	24
423	class.Actinobacteria.id.419	2	136817769	rs75128007	A	G	0.0636774	0.0129785	4.81075	1.5e-06	16182	23
424	class.Actinobacteria.id.419	2	136797273	rs62160866	A	G	0.118425	0.0254097	4.81042	1.51e-06	9647	17
425	class.Actinobacteria.id.419	2	136922932	rs13387501	C	T	0.0630989	0.0133942	4.83787	1.31e-06	16313	24
426	class.Actinobacteria.id.419	2	136691737	rs41269821	A	G	0.0727487	0.0151759	4.80281	1.56e-06	16307	24
427	class.Actinobacteria.id.419	2	136748779	rs721765	C	A	0.0755092	0.0154679	4.81278	1.49e-06	16313	24
428	class.Actinobacteria.id.419	2	137051974	rs72847650	C	A	-0.0559891	0.0118276	-4.85148	1.23e-06	15401	22
429	class.Actinobacteria.id.419	2	136688749	rs309161	G	A	0.0723599	0.0149718	4.82226	1.42e-06	16313	24
430	class.Actinobacteria.id.419	2	136692553	rs6711493	A	G	0.0705191	0.014635	4.82397	1.41e-06	16313	24
431	class.Actinobacteria.id.419	2	136663605	rs77096272	C	A	0.0749631	0.0154861	4.79816	1.6e-06	16312	24
432	class.Actinobacteria.id.419	2	136763242	rs12476127	A	G	0.0736201	0.0150914	4.81121	1.5e-06	16313	24
433	class.Actinobacteria.id.419	2	136922672	rs6711997	T	C	0.0627345	0.0133703	4.82205	1.42e-06	16313	24
434	class.Actinobacteria.id.419	2	136792923	rs4245838	C	T	0.106844	0.0224577	4.79404	1.63e-06	11290	20
435	class.Actinobacteria.id.419	2	136672775	rs309170	C	T	0.0717501	0.0149205	4.80907	1.52e-06	16313	24
436	class.Actinobacteria.id.419	2	136652524	rs499483	G	A	0.0744216	0.0154107	4.78175	1.74e-06	16312	24
437	class.Actinobacteria.id.419	16	81777808	rs9926823	A	C	0.0546228	0.0115528	4.74258	2.11e-06	16182	23
438	class.Actinobacteria.id.419	2	136817658	rs16832624	T	C	0.0620636	0.0129301	4.75162	2.02e-06	16182	23
439	class.Actinobacteria.id.419	2	136656094	rs3098103	T	C	0.074503	0.0154343	4.77277	1.82e-06	16313	24
440	class.Actinobacteria.id.419	2	136665711	rs75753154	T	C	0.0721945	0.0150876	4.77876	1.76e-06	16313	24
441	class.Actinobacteria.id.419	2	136708787	rs309120	G	C	0.0709771	0.0149202	4.78251	1.73e-06	16313	24
442	class.Actinobacteria.id.419	2	136633962	rs1057031	G	A	0.0715429	0.0150471	4.74051	2.13e-06	16312	24
443	class.Actinobacteria.id.419	2	136668123	rs7606267	T	C	0.0720271	0.015088	4.77045	1.84e-06	16313	24
444	class.Actinobacteria.id.419	2	136960483	rs11688302	C	T	0.0583032	0.0122424	4.78974	1.67e-06	16313	24
445	class.Actinobacteria.id.419	2	136796019	rs57243841	A	G	0.0634156	0.0132204	4.74532	2.08e-06	16182	23
446	class.Actinobacteria.id.419	2	135446390	rs10171677	G	A	0.0550809	0.0114905	4.92733	8.34e-07	16182	23
447	class.Actinobacteria.id.419	2	136680534	rs309158	A	G	0.0700479	0.0145849	4.78788	1.69e-06	16313	24
448	class.Actinobacteria.id.419	16	81777841	rs9939612	C	T	0.054725	0.0115598	4.74441	2.09e-06	16182	23
449	class.Actinobacteria.id.419	2	136622543	rs3087343	T	G	0.0721572	0.0151641	4.73121	2.23e-06	16312	24
450	class.Actinobacteria.id.419	2	136805401	rs4954557	C	T	0.0591033	0.0124367	4.75873	1.95e-06	16313	24
451	class.Actinobacteria.id.419	2	136667487	rs309166	C	T	0.0712778	0.014922	4.77547	1.79e-06	16312	24
452	class.Actinobacteria.id.419	2	136686393	rs177917	A	G	0.0713321	0.0149104	4.77493	1.8e-06	16313	24
453	class.Actinobacteria.id.419	2	136665162	rs16832162	T	A	0.071869	0.0150876	4.75592	1.98e-06	16313	24
454	class.Actinobacteria.id.419	15	94852795	rs72767435	C	T	-0.126352	0.0273626	-4.70265	2.57e-06	12898	16
455	class.Actinobacteria.id.419	22	35558300	rs134296	A	C	0.111964	0.0234167	4.82312	1.41e-06	14302	20
456	class.Actinobacteria.id.419	1	206991401	rs2883034	A	G	0.0617447	0.0133267	4.69955	2.61e-06	16182	23
457	class.Actinobacteria.id.419	2	136440300	rs7599898	C	T	0.0704476	0.0150583	4.6104	4.02e-06	16313	24
458	class.Actinobacteria.id.419	2	136694905	rs7573555	T	C	0.0716297	0.0150933	4.74311	2.1e-06	16313	24
459	class.Actinobacteria.id.419	22	35567355	rs134366	A	G	0.111877	0.023501	4.81067	1.5e-06	14302	20
460	class.Actinobacteria.id.419	2	135826463	rs62168955	C	T	0.244958	0.0499791	4.73989	2.14e-06	3450	9
461	class.Actinobacteria.id.419	12	20378911	rs10841473	C	G	-0.0583765	0.0123353	-4.70063	2.59e-06	16311	24
462	class.Actinobacteria.id.419	2	136746224	rs309118	G	C	0.0703117	0.0146278	4.76254	1.91e-06	16312	24
463	class.Actinobacteria.id.419	5	475408	rs11745923	T	G	0.0563759	0.0115529	4.80068	1.58e-06	16312	24
464	class.Actinobacteria.id.419	2	136640101	rs78364332	T	C	0.0712611	0.015088	4.70743	2.51e-06	16312	24
465	class.Actinobacteria.id.419	2	136654833	rs3098102	C	T	0.070897	0.0149173	4.75042	2.03e-06	16313	24
466	class.Actinobacteria.id.419	22	35567715	rs134372	T	A	0.111851	0.0235005	4.80434	1.55e-06	14302	20
467	class.Actinobacteria.id.419	5	502594	rs11738544	G	A	0.0550311	0.0115017	4.69825	2.62e-06	16182	23
468	class.Actinobacteria.id.419	2	136702601	rs6743537	G	A	0.0729649	0.0152279	4.75088	2.03e-06	16313	24
469	class.Actinobacteria.id.419	2	136429857	rs1438303	C	T	0.0700938	0.0150544	4.59496	4.33e-06	16313	24
470	class.Actinobacteria.id.419	2	136751488	rs10496738	C	T	0.0743247	0.0154748	4.73495	2.19e-06	16313	24
471	class.Actinobacteria.id.419	2	136438517	rs76380759	G	A	0.0702325	0.01506	4.59451	4.34e-06	16313	24
472	class.Actinobacteria.id.419	2	136669264	rs309167	C	T	0.0733379	0.0154053	4.72394	2.31e-06	16313	24
473	class.Actinobacteria.id.419	16	81776276	rs10871420	A	G	0.0549229	0.0116283	4.71823	2.38e-06	16313	24
474	class.Actinobacteria.id.419	2	136648883	rs2839740	G	T	0.0733939	0.0154666	4.71683	2.4e-06	16312	24
475	class.Actinobacteria.id.419	2	136667301	rs309165	T	C	0.0693771	0.0145865	4.74541	2.08e-06	16313	24
476	class.Actinobacteria.id.419	2	136672680	rs56100046	T	A	0.0737358	0.0154926	4.73403	2.2e-06	16312	24
477	class.Actinobacteria.id.419	2	136695705	rs113974791	T	G	0.0713198	0.0150934	4.72414	2.31e-06	16313	24
478	class.Actinobacteria.id.419	22	35560330	rs7410699	G	C	0.111348	0.023473	4.79381	1.64e-06	14302	20
479	class.Actinobacteria.id.419	16	81775380	rs4889375	A	C	0.0546577	0.0115707	4.71066	2.47e-06	16182	23
480	class.Actinobacteria.id.419	2	136563284	rs79954860	A	T	0.108776	0.023154	4.72274	2.33e-06	13514	21
481	class.Actinobacteria.id.419	16	81776815	rs11859935	G	A	0.0552806	0.011717	4.70833	2.5e-06	16307	24
482	class.Actinobacteria.id.419	2	136690783	rs309162	T	A	0.0711673	0.0150271	4.72124	2.34e-06	16313	24
483	class.Actinobacteria.id.419	2	136696608	rs112758679	A	C	0.0712455	0.0150934	4.72111	2.35e-06	16313	24
484	class.Actinobacteria.id.419	22	35566469	rs134363	A	G	0.111578	0.0235062	4.79011	1.67e-06	14302	20
485	class.Actinobacteria.id.419	22	35557437	rs134286	G	A	0.110855	0.02347	4.78979	1.67e-06	14302	20
486	class.Actinobacteria.id.419	2	136618507	rs4988201	A	G	0.0715389	0.0151813	4.68888	2.75e-06	16312	24
487	class.Actinobacteria.id.419	22	35562147	rs134331	C	G	0.111422	0.0235151	4.76858	1.86e-06	14302	20
488	class.Actinobacteria.id.419	2	136437615	rs3769016	A	G	0.0700513	0.0150599	4.58353	4.57e-06	16313	24
489	class.Actinobacteria.id.419	2	136653925	rs614193	A	T	0.0706369	0.0149202	4.73043	2.24e-06	16312	24
490	class.Actinobacteria.id.419	2	136640787	rs7561565	T	G	0.0707817	0.0150294	4.68568	2.79e-06	16312	24
491	class.Actinobacteria.id.419	22	35562148	rs134332	A	G	0.111167	0.0235149	4.76316	1.91e-06	14302	20
492	class.Actinobacteria.id.419	2	136673546	rs309171	G	C	0.0709004	0.0150254	4.71329	2.44e-06	16313	24
493	class.Actinobacteria.id.419	10	126110032	rs1515761	C	T	0.0762317	0.0169884	4.56632	4.96e-06	15525	23
494	class.Actinobacteria.id.419	2	136818719	rs2090660	C	T	0.0624859	0.0130167	4.73302	2.21e-06	16182	23
495	class.Actinobacteria.id.419	22	35567561	rs134371	C	T	0.111162	0.0235008	4.77931	1.76e-06	14302	20
496	class.Actinobacteria.id.419	22	35562235	rs134333	A	G	0.111232	0.0235151	4.75918	1.94e-06	14302	20
497	class.Actinobacteria.id.419	16	81784359	rs12935228	A	G	0.054145	0.0115428	4.70273	2.57e-06	16182	23
498	class.Actinobacteria.id.419	2	136723504	rs660002	C	T	0.0689259	0.0145828	4.71886	2.37e-06	16313	24
499	class.Actinobacteria.id.419	2	136820854	rs4954558	A	G	0.0615327	0.012935	4.70787	2.5e-06	16182	23
500	class.Actinobacteria.id.419	22	35560258	rs134316	A	G	0.110445	0.0234733	4.77314	1.81e-06	14302	20
501	class.Actinobacteria.id.419	2	136641593	rs7581814	C	G	0.0706968	0.0150882	4.67224	2.98e-06	16312	24
502	class.Actinobacteria.id.419	2	135481278	rs6756200	T	C	0.0551973	0.0114517	4.85617	1.2e-06	16182	23
503	class.Actinobacteria.id.419	22	35559579	rs2413305	G	A	0.111092	0.0235101	4.76878	1.85e-06	14302	20
504	class.Actinobacteria.id.419	22	35559925	rs2413308	G	T	0.110324	0.023468	4.76877	1.85e-06	14302	20
505	class.Actinobacteria.id.419	22	35558870	rs134307	C	T	0.110407	0.0234682	4.76852	1.86e-06	14302	20
506	class.Actinobacteria.id.419	2	136436317	rs6753232	T	C	0.0695685	0.0150582	4.5647	5e-06	16313	24
507	class.Actinobacteria.id.419	22	35559695	rs2413306	A	G	0.110267	0.023468	4.76765	1.86e-06	14302	20
508	class.Actinobacteria.id.419	2	136806996	rs80261410	T	C	0.062023	0.0129896	4.6772	2.91e-06	16182	23
509	class.Actinobacteria.id.419	2	136656534	rs3099428	C	G	0.0703231	0.0149138	4.70891	2.49e-06	16313	24
510	class.Actinobacteria.id.419	2	136656536	rs3099427	A	G	0.0703251	0.0149144	4.70859	2.49e-06	16313	24
511	class.Actinobacteria.id.419	16	81777543	rs12928452	C	A	0.0536838	0.0115012	4.67815	2.89e-06	16307	24
512	class.Actinobacteria.id.419	2	136815388	rs1960171	C	T	0.0590342	0.0124562	4.66883	3.03e-06	16182	23
513	class.Actinobacteria.id.419	22	35560444	rs134317	G	A	0.110412	0.0234514	4.76244	1.91e-06	14302	20
514	class.Actinobacteria.id.419	2	136974687	rs2176718	A	G	0.0573913	0.0122306	4.71236	2.45e-06	16309	24
515	class.Actinobacteria.id.419	22	35558249	rs134294	A	T	0.109989	0.0234645	4.76209	1.92e-06	14302	20
516	class.Actinobacteria.id.419	2	136547067	rs73958638	A	G	0.106081	0.0231678	4.69266	2.7e-06	12433	21
517	class.Actinobacteria.id.419	2	136638113	rs79176913	C	A	0.070631	0.0150875	4.6615	3.14e-06	16312	24
518	class.Actinobacteria.id.419	22	35560386	rs6518933	A	G	0.110296	0.0234733	4.76077	1.93e-06	14302	20
519	class.Actinobacteria.id.419	2	137602926	rs1961273	T	C	0.0602969	0.0126047	4.78007	1.75e-06	16313	24
520	class.Actinobacteria.id.419	5	477634	rs4334924	G	A	0.0566445	0.0116346	4.76598	1.88e-06	16308	24
521	class.Actinobacteria.id.419	2	136652953	rs503227	T	C	0.0709373	0.0151682	4.68136	2.85e-06	16312	24
522	class.Actinobacteria.id.419	22	35558292	rs134295	C	T	0.109709	0.0234644	4.75807	1.95e-06	14302	20
523	class.Actinobacteria.id.419	2	136628121	rs4988163	G	T	0.0709902	0.0151721	4.65755	3.2e-06	16312	24
524	class.Actinobacteria.id.419	2	136994454	rs11678502	T	C	0.0554416	0.0116217	4.74681	2.07e-06	16313	24
525	class.Actinobacteria.id.419	2	136715324	rs309142	T	C	0.0686326	0.0145803	4.70861	2.49e-06	16313	24
526	class.Actinobacteria.id.419	2	136648077	rs12472293	T	C	0.0703818	0.015004	4.6854	2.79e-06	16313	24
527	class.Actinobacteria.id.419	2	136618178	rs61253125	T	C	0.0708942	0.0151794	4.64839	3.35e-06	16312	24
528	class.Actinobacteria.id.419	22	35558827	rs134306	G	A	0.109953	0.0234687	4.74763	2.06e-06	14302	20
529	class.Actinobacteria.id.419	10	126086730	rs2459217	A	G	0.0802428	0.0178827	4.5427	5.55e-06	15420	22
530	class.Actinobacteria.id.419	2	136991517	rs12986776	G	C	0.0553553	0.011624	4.73364	2.21e-06	16313	24
531	class.Actinobacteria.id.419	2	136700024	rs309150	T	A	0.0704273	0.0150288	4.67604	2.92e-06	16313	24
532	class.Actinobacteria.id.419	22	35559966	rs2413309	A	G	0.109313	0.0234668	4.7457	2.08e-06	14302	20
533	class.Actinobacteria.id.419	2	136674028	rs309172	A	G	0.0686285	0.014804	4.67602	2.93e-06	16313	24
534	class.Actinobacteria.id.419	22	35560072	rs134311	G	A	0.109523	0.0234625	4.74345	2.1e-06	14302	20
535	class.Actinobacteria.id.419	2	136711064	rs3112496	C	T	0.0695407	0.01492	4.68605	2.79e-06	16313	24
536	class.Actinobacteria.id.419	22	35557844	rs134289	C	A	0.109577	0.0234641	4.74144	2.12e-06	14302	20
537	class.Actinobacteria.id.419	16	81778449	rs4888172	G	A	0.0535745	0.0115465	4.64802	3.35e-06	16182	23
538	class.Actinobacteria.id.419	2	136444185	rs59413285	G	T	0.0691178	0.0150675	4.53609	5.73e-06	16313	24
539	class.Actinobacteria.id.419	2	136707480	rs6750549	A	G	0.0711005	0.0152006	4.66771	3.05e-06	16182	23
540	class.Actinobacteria.id.419	22	35559017	rs134308	C	T	0.109478	0.0234681	4.73692	2.17e-06	14302	20
541	class.Actinobacteria.id.419	2	136443900	rs62168830	A	T	0.0690198	0.0150691	4.52994	5.9e-06	16313	24
542	class.Actinobacteria.id.419	2	136444338	rs57530667	A	G	0.0690196	0.0150685	4.52994	5.9e-06	16313	24
543	class.Actinobacteria.id.419	22	35559994	rs2413310	A	T	0.109071	0.0234669	4.73349	2.21e-06	14302	20
544	class.Actinobacteria.id.419	2	136612036	rs111837148	G	A	0.0707245	0.0151796	4.63119	3.64e-06	16312	24
545	class.Actinobacteria.id.419	2	136376515	rs4954272	A	G	0.0789532	0.0167436	4.78296	1.73e-06	16313	24
546	class.Actinobacteria.id.419	2	136655582	rs3099429	T	A	0.0704775	0.0151594	4.65017	3.32e-06	16313	24
547	class.Actinobacteria.id.419	22	35558112	rs134293	C	T	0.109014	0.0234645	4.72258	2.33e-06	14302	20
548	class.Actinobacteria.id.419	2	136624947	rs1435577	C	G	0.0704363	0.0151675	4.62033	3.83e-06	16312	24
549	class.Actinobacteria.id.419	22	35557708	rs134288	C	G	0.109146	0.0234646	4.71469	2.42e-06	14302	20
550	class.Actinobacteria.id.419	22	35558414	rs134300	G	A	0.108761	0.0234634	4.7135	2.43e-06	14302	20
551	class.Actinobacteria.id.419	22	35558662	rs134301	T	C	0.108813	0.0234638	4.7131	2.44e-06	14302	20
552	class.Actinobacteria.id.419	22	35558018	rs134290	C	G	0.108728	0.0234644	4.71273	2.44e-06	14302	20
553	class.Actinobacteria.id.419	22	35558038	rs134291	G	A	0.108728	0.0234644	4.71273	2.44e-06	14302	20
554	class.Actinobacteria.id.419	22	35557302	rs134285	T	C	0.109	0.023476	4.7109	2.47e-06	14302	20
555	class.Actinobacteria.id.419	2	136625113	rs4594504	A	C	0.070296	0.0151677	4.61134	4e-06	16312	24
556	class.Actinobacteria.id.419	16	81778491	rs4888173	A	G	0.0532012	0.0115451	4.61747	3.88e-06	16182	23
557	class.Actinobacteria.id.419	15	49208992	rs12899991	T	A	0.0719923	0.0154661	4.60992	4.03e-06	16182	23
558	class.Actinobacteria.id.419	2	136449254	rs62168833	G	A	0.0687297	0.01507	4.49953	6.81e-06	16313	24
559	class.Actinobacteria.id.419	2	136710554	rs895285	A	G	0.0715404	0.0154714	4.6181	3.87e-06	16313	24
560	class.Actinobacteria.id.419	22	35557509	rs134287	A	C	0.108732	0.0234712	4.69369	2.68e-06	14302	20
561	class.Actinobacteria.id.419	22	35560726	rs134323	A	C	0.109552	0.0235215	4.68879	2.75e-06	14302	20
562	class.Actinobacteria.id.419	22	35558057	rs134292	A	G	0.108298	0.0234644	4.68476	2.8e-06	14302	20
563	class.Actinobacteria.id.419	22	35559067	rs134309	G	A	0.108131	0.0234622	4.66853	3.03e-06	14302	20
564	class.Actinobacteria.id.419	22	35558724	rs134304	T	C	0.10829	0.0234694	4.68065	2.86e-06	14302	20
565	class.Actinobacteria.id.419	22	35558770	rs134305	G	A	0.108448	0.0234694	4.67901	2.88e-06	14302	20
566	class.Actinobacteria.id.419	16	81776056	rs4312299	G	C	0.0536925	0.011639	4.62148	3.81e-06	16308	24
567	class.Actinobacteria.id.419	2	136652045	rs139939202	G	A	0.0723434	0.0154953	4.5948	4.33e-06	16311	24
568	class.Actinobacteria.id.419	22	35559078	rs134310	T	A	0.10806	0.0234682	4.67637	2.92e-06	14302	20
569	class.Actinobacteria.id.419	2	136822267	rs4954559	A	G	0.0601512	0.0129061	4.62194	3.8e-06	16182	23
570	class.Actinobacteria.id.419	5	418839	rs72711368	C	T	0.054829	0.0117726	4.60844	4.06e-06	16182	23
571	class.Actinobacteria.id.419	16	81777978	rs11150406	T	C	0.0528043	0.011535	4.58199	4.61e-06	16182	23
572	class.Actinobacteria.id.419	2	136413244	rs7607920	T	C	0.0678654	0.0150569	4.46754	7.91e-06	16313	24
573	class.Actinobacteria.id.419	2	136726567	rs309154	C	T	0.0712918	0.0154016	4.59216	4.39e-06	16313	24
574	class.Actinobacteria.id.419	22	35558709	rs134302	T	C	0.10807	0.0234694	4.66833	3.04e-06	14302	20
575	class.Actinobacteria.id.419	1	114665485	rs12049045	G	A	0.0510452	0.0114325	4.44902	8.63e-06	16311	24
576	class.Actinobacteria.id.419	22	35556599	rs134282	A	G	0.108094	0.0234942	4.66628	3.07e-06	14302	20
577	class.Actinobacteria.id.419	22	35562850	rs134339	G	A	0.108968	0.0235169	4.66269	3.12e-06	14302	20
578	class.Actinobacteria.id.419	2	135372951	rs35564151	A	G	0.05389	0.0114886	4.76684	1.87e-06	16182	23
579	class.Actinobacteria.id.419	2	161611969	rs1376754	A	G	0.0509242	0.0112503	4.50256	6.71e-06	16182	23
580	class.Actinobacteria.id.419	22	35570816	rs2413312	G	A	0.108329	0.0234973	4.65618	3.22e-06	14302	20
581	class.Actinobacteria.id.419	2	136412270	rs34007021	C	T	0.0676248	0.015059	4.45028	8.58e-06	16313	24
582	class.Actinobacteria.id.419	2	136467119	rs2304366	C	T	0.0677071	0.0150823	4.44771	8.68e-06	16313	24
583	class.Actinobacteria.id.419	5	476353	rs2230437	C	T	0.0540181	0.0114274	4.6528	3.27e-06	16312	24
584	class.Actinobacteria.id.419	2	136934529	rs11674937	G	C	0.060412	0.0134458	4.62328	3.78e-06	16313	24
585	class.Actinobacteria.id.419	17	75348675	rs11655079	C	T	-0.0560674	0.0124286	-4.52904	5.93e-06	16309	24
586	class.Actinobacteria.id.419	2	161705703	rs6432655	G	A	0.0504196	0.0111904	4.48674	7.23e-06	16313	24
587	class.Actinobacteria.id.419	22	35569619	rs134377	G	A	0.108262	0.023513	4.64513	3.4e-06	14302	20
588	class.Actinobacteria.id.419	22	35573334	.	C	T	0.115047	0.0245463	4.64268	3.44e-06	14302	20
589	class.Actinobacteria.id.419	2	136588031	rs73957037	C	A	0.0682919	0.0147302	4.54279	5.55e-06	16311	24
590	class.Actinobacteria.id.419	22	35568075	rs134373	C	T	0.107819	0.0234982	4.64223	3.45e-06	14302	20
591	class.Actinobacteria.id.419	2	137014023	rs4072434	G	C	0.0544639	0.0116188	4.6519	3.29e-06	16313	24
592	class.Actinobacteria.id.419	2	136863816	rs7569447	A	C	0.0716201	0.016114	4.57204	4.83e-06	16313	24
593	class.Actinobacteria.id.419	22	35568399	rs134374	T	C	0.107997	0.0235027	4.63906	3.5e-06	14302	20
594	class.Actinobacteria.id.419	2	136732772	rs309157	G	A	0.0709315	0.0154055	4.58211	4.6e-06	16313	24
595	class.Actinobacteria.id.419	2	137013901	rs4072435	T	C	0.0543056	0.0116188	4.64489	3.4e-06	16313	24
596	class.Actinobacteria.id.419	2	137013606	rs10221893	T	C	0.0542292	0.011619	4.64241	3.44e-06	16313	24
597	class.Actinobacteria.id.419	2	136413847	rs12467569	T	C	0.0671953	0.0150539	4.42881	9.48e-06	16313	24
598	class.Actinobacteria.id.419	22	35569422	rs134376	A	G	0.10793	0.0235078	4.63084	3.64e-06	14302	20
599	class.Actinobacteria.id.419	22	35571497	rs134381	C	T	0.107444	0.0235713	4.62857	3.68e-06	14302	20
600	class.Actinobacteria.id.419	16	81783829	rs5001584	G	A	0.0524218	0.0116599	4.51941	6.2e-06	16182	23
601	class.Actinobacteria.id.419	2	136626078	rs3769001	A	G	0.0689738	0.0151693	4.52423	6.06e-06	16312	24
602	class.Actinobacteria.id.419	2	136725459	rs75524146	C	T	0.0707377	0.0154741	4.55334	5.28e-06	16313	24
603	class.Actinobacteria.id.419	2	136737460	rs309113	C	A	0.0681913	0.0149165	4.58677	4.5e-06	16312	24
605	class.Actinobacteria.id.419	5	475463	rs11743825	C	T	0.0543876	0.0115617	4.62464	3.75e-06	16313	24
606	class.Actinobacteria.id.419	22	35563904	rs134347	C	T	0.107621	0.0234954	4.61899	3.86e-06	14302	20
607	class.Actinobacteria.id.419	2	136451676	rs12465544	C	T	0.0674624	0.0150685	4.42366	9.7e-06	16313	24
608	class.Actinobacteria.id.419	22	35575744	rs134391	C	T	0.106749	0.0235487	4.61663	3.9e-06	14302	20
609	class.Actinobacteria.id.419	22	35556785	rs134283	G	A	0.107127	0.0234902	4.61664	3.9e-06	14302	20
610	class.Actinobacteria.id.419	22	35573370	rs134385	T	C	0.114214	0.0245465	4.61238	3.98e-06	14302	20
611	class.Actinobacteria.id.419	22	35572598	rs134383	A	G	0.114385	0.0245463	4.60986	4.03e-06	14302	20
612	class.Actinobacteria.id.419	2	136600662	rs4988274	T	A	0.0697677	0.0153894	4.50753	6.56e-06	16182	23
613	class.Actinobacteria.id.419	16	81774798	rs12446319	T	C	0.0512484	0.0112717	4.5549	5.24e-06	16313	24
614	class.Actinobacteria.id.419	22	35574275	rs134387	T	C	0.106496	0.0235667	4.60875	4.05e-06	14302	20
615	class.Actinobacteria.id.419	22	35560036	rs2413311	C	T	0.106449	0.0237092	4.60813	4.06e-06	14302	20
616	class.Actinobacteria.id.419	22	35576731	rs134396	G	T	0.105612	0.0235454	4.60596	4.11e-06	14302	20
619	class.Actinobacteria.id.419	2	135719132	rs6708336	T	A	0.0521109	0.0113623	4.63305	3.6e-06	16313	24
621	class.Actinobacteria.id.419	2	136571852	rs60253740	G	T	0.0702076	0.0152159	4.50272	6.71e-06	16182	23
622	class.Actinobacteria.id.419	22	35578104	rs134400	G	A	0.105537	0.0235409	4.59736	4.28e-06	14302	20
623	class.Actinobacteria.id.419	2	135711516	rs3814355	C	T	0.0520391	0.0113778	4.63462	3.58e-06	16313	24
625	class.Actinobacteria.id.419	2	161608676	rs11682960	C	T	0.0500233	0.0112071	4.44181	8.92e-06	16307	24
626	class.Actinobacteria.id.419	22	35580096	rs134409	G	A	0.105632	0.0235525	4.59488	4.33e-06	14302	20
627	class.Actinobacteria.id.419	22	35580075	rs134408	A	G	0.105632	0.0235525	4.59488	4.33e-06	14302	20
628	class.Actinobacteria.id.419	22	35574163	rs108272	C	G	0.106182	0.0235724	4.59468	4.33e-06	14302	20
629	class.Actinobacteria.id.419	22	35579461	rs134407	G	A	0.113373	0.0245189	4.59436	4.34e-06	14302	20
630	class.Actinobacteria.id.419	2	135717997	rs62168897	C	T	0.0520145	0.0113629	4.62368	3.77e-06	16312	24
631	class.Actinobacteria.id.419	22	35576018	rs134393	C	T	0.105455	0.0235464	4.58994	4.43e-06	14302	20
632	class.Actinobacteria.id.419	22	35577117	rs28579	G	C	0.105223	0.023541	4.58914	4.45e-06	14302	20
633	class.Actinobacteria.id.419	22	35561916	rs134330	G	C	0.106766	0.0235169	4.56612	4.97e-06	14302	20
634	class.Actinobacteria.id.419	16	81775099	rs12931368	C	T	0.0510592	0.0112746	4.53796	5.68e-06	16308	24
635	class.Actinobacteria.id.419	2	136560464	rs12475398	C	T	0.0691289	0.0151906	4.45908	8.23e-06	16311	24
636	class.Actinobacteria.id.419	22	35575836	rs134392	C	T	0.105223	0.0235465	4.58488	4.54e-06	14302	20
638	class.Actinobacteria.id.419	2	135706758	rs2034261	G	T	0.0521794	0.0113767	4.63807	3.52e-06	16313	24
640	class.Actinobacteria.id.419	2	136632300	rs4988145	A	C	0.0681651	0.0151796	4.47856	7.51e-06	16312	24
641	class.Actinobacteria.id.419	2	137006198	rs6430612	T	C	0.0536715	0.0115597	4.58856	4.46e-06	16313	24
642	class.Actinobacteria.id.419	2	136800195	rs72974159	C	T	0.0599402	0.0132499	4.48744	7.21e-06	16182	23
643	class.Actinobacteria.id.419	2	136582809	rs2322813	A	G	0.0693127	0.0152233	4.47793	7.54e-06	16310	24
644	class.Actinobacteria.id.419	5	18018467	rs6893855	A	C	-0.0771441	0.0173568	-4.44374	8.84e-06	16312	24
645	class.Actinobacteria.id.419	5	18017755	rs7732645	T	C	-0.0763143	0.0173572	-4.42818	9.5e-06	16313	24
646	class.Actinobacteria.id.419	22	35575648	rs134389	T	G	0.112762	0.0245209	4.57519	4.76e-06	14302	20
647	class.Actinobacteria.id.419	5	437586	rs55842567	G	A	0.0540799	0.0115702	4.55076	5.35e-06	16312	24
648	class.Actinobacteria.id.419	2	136744678	rs16832417	C	T	0.0706385	0.0154755	4.50697	6.58e-06	16313	24
649	class.Actinobacteria.id.419	2	136743143	rs2278682	G	C	0.067915	0.014974	4.53767	5.69e-06	16312	24
651	class.Actinobacteria.id.419	2	137014611	rs13024450	T	C	0.0535167	0.0116165	4.57462	4.77e-06	16313	24
652	class.Actinobacteria.id.419	22	35576041	rs134394	C	T	0.104614	0.0235467	4.56272	5.05e-06	14302	20
653	class.Actinobacteria.id.419	22	35576324	rs134395	C	A	0.104589	0.0235414	4.56272	5.05e-06	14302	20
655	class.Actinobacteria.id.419	5	18016946	rs1496374	G	A	-0.0766647	0.0173654	-4.43571	9.18e-06	16312	24
656	class.Actinobacteria.id.419	5	418813	rs68005421	G	C	0.0536273	0.0117779	4.50379	6.68e-06	16182	23
657	class.Actinobacteria.id.419	5	18019549	rs7700479	A	T	-0.0769653	0.0173933	-4.44914	8.62e-06	16313	24
659	class.Actinobacteria.id.419	2	136586825	rs79633114	C	T	0.069103	0.0152289	4.45829	8.26e-06	16310	24
660	class.Actinobacteria.id.419	2	136719173	rs6430594	A	G	0.0680547	0.0150849	4.48376	7.33e-06	16312	24
661	class.Actinobacteria.id.419	2	135711657	rs3814354	G	A	0.0516899	0.0113606	4.59227	4.38e-06	16313	24
662	class.Actinobacteria.id.419	22	35561864	rs134329	G	A	0.106044	0.0235171	4.53293	5.82e-06	14302	20
663	class.Actinobacteria.id.419	2	136814109	rs1533649	G	A	0.0589921	0.0129913	4.46036	8.18e-06	16182	23
664	class.Actinobacteria.id.419	8	65654844	rs80083040	G	T	0.155784	0.0348017	4.44915	8.62e-06	8003	11
666	class.Actinobacteria.id.419	5	442571	rs56146525	A	C	0.0540881	0.011541	4.54996	5.37e-06	16312	24
667	class.Actinobacteria.id.419	2	137007429	rs10200263	T	C	0.0531431	0.0115764	4.55505	5.24e-06	16313	24
668	class.Actinobacteria.id.419	2	135710322	rs10166142	A	G	0.0516773	0.0113604	4.59076	4.42e-06	16313	24
669	class.Actinobacteria.id.419	2	136593498	rs76097170	C	T	0.0668554	0.014899	4.4429	8.88e-06	16310	24
670	class.Actinobacteria.id.419	22	35548081	rs134268	T	C	0.102739	0.0233046	4.48621	7.25e-06	14300	20
671	class.Actinobacteria.id.419	22	35578415	rs134404	T	A	0.107458	0.0239671	4.54296	5.55e-06	14302	20
672	class.Actinobacteria.id.419	2	135720715	rs56271357	C	T	0.0514918	0.0113624	4.5796	4.66e-06	16313	24
674	class.Actinobacteria.id.419	5	18015652	rs7721660	T	G	-0.0766281	0.0174378	-4.41777	9.97e-06	16313	24
676	class.Actinobacteria.id.419	22	35584112	rs134416	G	A	0.104646	0.0235389	4.53731	5.7e-06	14302	20
677	class.Actinobacteria.id.419	7	95654718	rs961091	A	G	0.0501255	0.011255	4.44779	8.68e-06	16311	24
678	class.Actinobacteria.id.419	16	81777701	rs9937275	G	A	0.0518759	0.0116956	4.44887	8.63e-06	16182	23
679	class.Actinobacteria.id.419	5	437542	rs56104584	T	C	0.0536516	0.0115708	4.51372	6.37e-06	16312	24
680	class.Actinobacteria.id.419	5	444942	rs79931555	A	G	0.0974257	0.0220408	4.48978	7.13e-06	14487	18
681	class.Actinobacteria.id.419	5	437667	rs56042615	G	A	0.0538009	0.0115708	4.52365	6.08e-06	16312	24
682	class.Actinobacteria.id.419	22	35580597	rs134410	C	T	0.1041	0.0235492	4.53201	5.84e-06	14302	20
683	class.Actinobacteria.id.419	1	207016225	rs2243193	G	A	0.0575113	0.012874	4.47894	7.5e-06	16313	24
684	class.Actinobacteria.id.419	2	136593678	rs11895319	T	C	0.0651996	0.014701	4.4177	9.98e-06	16313	24
685	class.Actinobacteria.id.419	5	444810	rs72717432	G	A	0.05365	0.0115788	4.53643	5.72e-06	16182	23
686	class.Actinobacteria.id.419	5	446923	rs12187440	G	A	0.0532122	0.0115324	4.50469	6.65e-06	16312	24
688	class.Actinobacteria.id.419	22	35584819	rs134419	T	C	0.11216	0.0245871	4.5279	5.96e-06	14302	20
690	class.Actinobacteria.id.419	2	135694848	rs4953938	G	A	0.0512916	0.0113806	4.57043	4.87e-06	16313	24
691	class.Actinobacteria.id.419	22	35581181	rs134411	T	C	0.103975	0.0235492	4.52007	6.18e-06	14302	20
692	class.Actinobacteria.id.419	2	136617477	rs12474093	G	A	0.0715723	0.0159241	4.47547	7.62e-06	16073	22
693	class.Actinobacteria.id.419	22	35584338	rs134417	C	A	0.104001	0.023542	4.51689	6.28e-06	14302	20
694	class.Actinobacteria.id.419	2	137008235	rs13018756	T	C	0.0528694	0.0116194	4.52399	6.07e-06	16313	24
698	class.Actinobacteria.id.419	2	135715957	rs1947112	A	G	0.0511623	0.0113634	4.54904	5.39e-06	16312	24
699	class.Actinobacteria.id.419	5	442438	rs1056465	T	A	0.0536852	0.0115407	4.51477	6.34e-06	16312	24
700	class.Actinobacteria.id.419	5	450102	rs6889494	C	T	0.0532331	0.0115431	4.51527	6.32e-06	16312	24
701	class.Actinobacteria.id.419	2	136981210	rs10165053	T	C	0.0531281	0.0116307	4.52626	6e-06	16310	24
702	class.Actinobacteria.id.419	5	542023	rs9800013	A	G	0.0598313	0.0138822	4.42194	9.78e-06	16204	23
703	class.Actinobacteria.id.419	5	422178	rs11742144	G	A	0.0530047	0.0115819	4.49644	6.91e-06	16313	24
710	class.Actinobacteria.id.419	2	136734569	rs78274583	C	T	0.0690581	0.0154737	4.44158	8.93e-06	16313	24
711	class.Actinobacteria.id.419	1	207011485	rs2243174	A	G	0.0570336	0.0128665	4.44807	8.66e-06	16312	24
715	class.Actinobacteria.id.419	2	136403994	rs77985886	C	T	0.0879304	0.0192836	4.48425	7.32e-06	16313	24
716	class.Actinobacteria.id.419	16	81775039	rs58110576	C	A	0.0523286	0.0117742	4.43778	9.09e-06	16182	23
718	class.Actinobacteria.id.419	5	449701	rs72717440	A	T	0.0530564	0.0115423	4.49503	6.96e-06	16312	24
719	class.Actinobacteria.id.419	5	437862	rs34847072	G	C	0.0532303	0.0115702	4.47619	7.6e-06	16312	24
720	class.Actinobacteria.id.419	2	135697557	rs10187990	A	G	0.0509655	0.011379	4.53835	5.67e-06	16313	24
722	class.Actinobacteria.id.419	2	136979530	rs28815269	A	G	0.0527387	0.011656	4.50716	6.57e-06	16182	23
726	class.Actinobacteria.id.419	2	136714178	rs309143	A	G	0.0667325	0.0150243	4.42333	9.72e-06	16313	24
728	class.Actinobacteria.id.419	2	135694379	rs1374289	C	T	0.0509506	0.011379	4.53404	5.79e-06	16312	24
729	class.Actinobacteria.id.419	2	137015991	rs4452212	A	G	0.0526269	0.0116194	4.49341	7.01e-06	16313	24
730	class.Actinobacteria.id.419	22	35582079	rs134413	C	T	0.103539	0.0235493	4.48305	7.36e-06	14302	20
731	class.Actinobacteria.id.419	5	428754	rs67665078	G	A	0.0492105	0.0111181	4.42362	9.71e-06	16312	24
732	class.Actinobacteria.id.419	5	434722	rs34453673	G	C	0.0529375	0.0115527	4.47898	7.5e-06	16312	24
733	class.Actinobacteria.id.419	2	135713703	rs3769023	G	A	0.0508274	0.0113625	4.51627	6.29e-06	16313	24
734	class.Actinobacteria.id.419	11	71221248	rs4945008	G	A	0.0540741	0.0121393	4.54891	5.39e-06	16313	24
735	class.Actinobacteria.id.419	5	494064	rs56051594	C	T	0.0516882	0.011454	4.45357	8.45e-06	16182	23
737	class.Actinobacteria.id.419	5	428231	rs12188678	T	C	0.0526228	0.0115755	4.45967	8.21e-06	16313	24
739	class.Actinobacteria.id.419	2	136405878	rs2289963	G	A	0.0875301	0.0192795	4.46358	8.06e-06	16313	24
743	class.Actinobacteria.id.419	5	443236	rs115554641	C	G	0.053073	0.0115404	4.47826	7.53e-06	16312	24
748	class.Actinobacteria.id.419	22	35585990	rs134422	T	C	0.102986	0.0235321	4.47132	7.77e-06	14302	20
749	class.Actinobacteria.id.419	5	428236	rs12188164	C	A	0.0525638	0.0115751	4.45405	8.43e-06	16313	24
753	class.Actinobacteria.id.419	22	35584580	rs5755641	T	C	0.10267	0.0235382	4.4587	8.25e-06	14302	20
754	class.Actinobacteria.id.419	5	443676	rs11739543	G	A	0.0527215	0.0115407	4.46462	8.02e-06	16312	24
756	class.Actinobacteria.id.419	2	136412472	rs7560535	G	A	0.079595	0.0176421	4.46227	8.11e-06	16312	24
757	class.Actinobacteria.id.419	5	428785	rs72717410	A	T	0.0524327	0.0115676	4.44127	8.94e-06	16312	24
766	class.Actinobacteria.id.419	2	137041634	rs72847647	G	A	-0.0559073	0.0126361	-4.50927	6.51e-06	15401	22
770	class.Actinobacteria.id.419	5	429381	rs72717412	C	T	0.0523679	0.0115808	4.42494	9.65e-06	16313	24
773	class.Actinobacteria.id.419	6	14617591	rs857444	T	C	0.0509553	0.011539	4.44177	8.92e-06	16312	24
774	class.Actinobacteria.id.419	22	35561670	rs134327	G	A	0.103808	0.0235186	4.43935	9.02e-06	14302	20
775	class.Actinobacteria.id.419	2	136452402	rs625118	C	A	0.0741358	0.0166922	4.44925	8.62e-06	16313	24
776	class.Actinobacteria.id.419	5	448291	rs72717436	C	A	0.0525543	0.0115442	4.44384	8.84e-06	16312	24
777	class.Actinobacteria.id.419	5	423595	rs56346498	C	T	0.0521843	0.0115779	4.42231	9.76e-06	16313	24
787	class.Actinobacteria.id.419	5	448202	rs72717435	G	A	0.0524376	0.0115443	4.432	9.34e-06	16312	24
788	class.Actinobacteria.id.419	5	450710	rs11743639	C	T	0.0523269	0.0115433	4.42952	9.44e-06	16312	24
790	class.Actinobacteria.id.419	6	14618107	rs861392	T	C	0.0509596	0.0115805	4.4204	9.85e-06	16312	24
793	class.Actinobacteria.id.419	2	135288740	rs638382	C	T	-0.0508406	0.0116807	-4.47271	7.72e-06	15529	23
798	class.Actinobacteria.id.419	5	450777	rs11745789	T	C	0.0522661	0.0115433	4.42426	9.68e-06	16312	24
800	class.Actinobacteria.id.419	5	448663	rs72717438	C	T	0.0522874	0.0115439	4.4207	9.84e-06	16312	24
813	class.Actinobacteria.id.419	5	521096	rs4957061	C	T	0.0496002	0.0111773	4.42456	9.66e-06	16182	23
1663	class.Alphaproteobacteria.id.2379	3	13726736	rs9813022	G	A	-0.0751277	0.0153867	-4.8814	1.05e-06	9593	23
1664	class.Alphaproteobacteria.id.2379	2	169033340	rs76784716	G	A	0.133271	0.0267738	5.02284	5.09e-07	9593	23
1665	class.Alphaproteobacteria.id.2379	9	95517807	rs140912403	T	C	-0.160677	0.0317708	-4.98477	6.2e-07	8520	19
1666	class.Alphaproteobacteria.id.2379	2	169071190	rs77497586	G	T	0.132413	0.0267662	5.00358	5.63e-07	9588	23
1667	class.Alphaproteobacteria.id.2379	2	169035555	rs75071199	C	A	0.130542	0.0267682	4.93768	7.91e-07	9593	23
1668	class.Alphaproteobacteria.id.2379	2	169032847	rs55661963	A	C	0.130429	0.0267643	4.90537	9.33e-07	9592	23
1669	class.Alphaproteobacteria.id.2379	2	75630344	rs34569731	G	A	0.0705145	0.0157564	4.48245	7.38e-06	9115	22
1670	class.Alphaproteobacteria.id.2379	1	14238305	rs10803434	T	A	-0.0692742	0.0148866	-4.63587	3.55e-06	9115	22
1671	class.Alphaproteobacteria.id.2379	1	14235500	rs10803433	G	T	-0.0691545	0.0148952	-4.63309	3.6e-06	9115	22
1672	class.Alphaproteobacteria.id.2379	1	14237033	.	A	C	-0.068613	0.0149074	-4.59356	4.36e-06	9115	22
1673	class.Alphaproteobacteria.id.2379	1	14239278	rs12740709	C	A	-0.0678699	0.014901	-4.54788	5.42e-06	9115	22
1674	class.Alphaproteobacteria.id.2379	3	84471266	rs55876211	T	C	-0.080811	0.0184159	-4.47795	7.54e-06	9589	23
1675	class.Alphaproteobacteria.id.2379	12	89471235	rs7960664	A	G	0.0969489	0.0215149	4.44369	8.84e-06	9596	23
1678	class.Alphaproteobacteria.id.2379	3	59982336	rs17061716	C	G	0.0927341	0.0207569	4.43209	9.33e-06	9465	22
1679	class.Alphaproteobacteria.id.2379	19	28641647	rs12977163	C	G	0.0690234	0.0153829	4.48942	7.14e-06	9115	22
1733	class.Alphaproteobacteria.id.2379	3	176407911	rs62285697	T	C	0.0805256	0.0180912	4.42244	9.76e-06	9115	22
1735	class.Alphaproteobacteria.id.2379	16	56676272	rs8048637	G	T	0.077934	0.0173717	4.438	9.08e-06	9596	23
1754	class.Alphaproteobacteria.id.2379	9	95446818	rs150933400	G	A	-0.110163	0.0244388	-4.43722	9.11e-06	9425	21
2304	class.Bacilli.id.1673	8	10143164	rs2952251	G	A	-0.0598868	0.0123903	-4.87666	1.08e-06	17360	24
2305	class.Bacilli.id.1673	5	174173171	rs77558518	G	A	-0.107255	0.0222879	-4.83407	1.34e-06	15836	20
2306	class.Bacilli.id.1673	1	200418805	rs57872228	T	C	-0.0714773	0.0146647	-4.9076	9.22e-07	17375	24
2307	class.Bacilli.id.1673	4	98052765	rs12642660	G	A	-0.0748343	0.0154784	-4.71447	2.42e-06	17374	24
2308	class.Bacilli.id.1673	16	991253	rs35344081	A	G	0.0619529	0.0127066	4.88871	1.01e-06	17374	24
2309	class.Bacilli.id.1673	7	36349586	rs78938557	C	T	0.108007	0.0232858	4.87851	1.07e-06	15226	19
2310	class.Bacilli.id.1673	4	98049499	rs11730038	A	G	-0.0630747	0.0128717	-4.75748	1.96e-06	17377	24
2311	class.Bacilli.id.1673	3	94153993	rs76717940	A	T	0.156331	0.0325945	4.87785	1.07e-06	8017	10
2312	class.Bacilli.id.1673	8	10143943	rs2009619	G	A	-0.0586615	0.0124175	-4.76543	1.88e-06	17373	24
2313	class.Bacilli.id.1673	4	98050429	rs4131679	T	C	-0.0628643	0.0128683	-4.73998	2.14e-06	17377	24
2314	class.Bacilli.id.1673	4	98048787	rs4293791	T	C	-0.0626344	0.01285	-4.72925	2.25e-06	17376	24
2315	class.Bacilli.id.1673	8	10199548	rs17708276	G	A	-0.0787915	0.0166123	-4.77014	1.84e-06	17266	23
2316	class.Bacilli.id.1673	3	4800550	rs1962325	G	C	0.0554219	0.0114789	4.82725	1.38e-06	17356	24
2317	class.Bacilli.id.1673	6	67570929	rs74352383	A	T	-0.104496	0.0217083	-4.8076	1.53e-06	16519	22
2318	class.Bacilli.id.1673	13	24973509	rs9581006	T	C	0.225309	0.0467697	4.77528	1.79e-06	4253	6
2319	class.Bacilli.id.1673	4	98028407	rs80205102	T	C	-0.0614993	0.0128784	-4.63156	3.63e-06	17377	24
2320	class.Bacilli.id.1673	12	100585559	rs11110282	G	A	-0.101189	0.0217379	-4.57098	4.85e-06	16026	21
2321	class.Bacilli.id.1673	8	10143661	rs2975635	C	T	-0.0562982	0.0122029	-4.63418	3.58e-06	17371	24
2322	class.Bacilli.id.1673	4	98022313	rs6813875	G	A	-0.0609233	0.0128577	-4.59836	4.26e-06	17377	24
2323	class.Bacilli.id.1673	6	67571426	rs9445783	A	T	-0.102731	0.0217022	-4.72555	2.29e-06	16519	22
2324	class.Bacilli.id.1673	4	98043157	rs80327990	A	G	-0.060746	0.0128807	-4.57773	4.7e-06	17377	24
2325	class.Bacilli.id.1673	12	100589143	rs12368593	A	C	-0.101125	0.0219996	-4.52021	6.18e-06	16026	21
2326	class.Bacilli.id.1673	6	67562265	rs11967379	C	T	-0.102862	0.0215705	-4.7164	2.4e-06	16519	22
2327	class.Bacilli.id.1673	5	174170255	rs113280052	T	C	-0.103121	0.0223948	-4.58756	4.48e-06	15836	20
2328	class.Bacilli.id.1673	4	98037736	rs80123130	A	G	-0.060496	0.0128765	-4.55546	5.23e-06	17377	24
2329	class.Bacilli.id.1673	4	98037101	rs4699544	C	A	-0.060418	0.0128786	-4.55076	5.35e-06	17377	24
2330	class.Bacilli.id.1673	12	100584966	rs80243853	A	G	-0.100597	0.0220089	-4.4891	7.15e-06	16026	21
2331	class.Bacilli.id.1673	17	40835649	rs4028634	C	T	0.0520614	0.0109842	4.73343	2.21e-06	17377	24
2332	class.Bacilli.id.1673	6	67572618	rs78368499	C	T	-0.101569	0.0216988	-4.68392	2.81e-06	16519	22
2333	class.Bacilli.id.1673	16	1009552	rs11248956	T	C	0.0580457	0.0126811	4.656	3.22e-06	17377	24
2334	class.Bacilli.id.1673	12	100584014	rs11110281	C	T	-0.101164	0.022182	-4.48202	7.39e-06	15915	20
2335	class.Bacilli.id.1673	4	98042051	rs60533369	C	A	-0.0601057	0.0128727	-4.52941	5.91e-06	17377	24
2336	class.Bacilli.id.1673	4	98032135	rs11729948	G	A	-0.0600551	0.0128802	-4.52138	6.14e-06	17377	24
2337	class.Bacilli.id.1673	12	100577526	rs11110276	G	T	-0.0986456	0.0217298	-4.46028	8.19e-06	16026	21
2338	class.Bacilli.id.1673	8	10143553	rs2952176	A	G	-0.0550676	0.012165	-4.53904	5.65e-06	17371	24
2339	class.Bacilli.id.1673	12	100567981	rs7959495	A	C	-0.0994609	0.0219012	-4.4464	8.73e-06	16026	21
2340	class.Bacilli.id.1673	12	100443122	rs2131006	A	G	-0.0903489	0.0196073	-4.48695	7.23e-06	16102	22
2341	class.Bacilli.id.1673	12	100582783	rs2559847	C	T	-0.0989782	0.0219742	-4.43936	9.02e-06	16026	21
2342	class.Bacilli.id.1673	12	100580813	rs11835118	C	T	-0.098162	0.0217519	-4.43266	9.31e-06	16026	21
2343	class.Bacilli.id.1673	8	10138824	rs2952228	C	T	-0.0554635	0.0123267	-4.54221	5.57e-06	17373	24
2344	class.Bacilli.id.1673	12	100591113	rs11110283	C	A	-0.0997213	0.0221779	-4.42756	9.53e-06	15915	20
2345	class.Bacilli.id.1673	12	100570045	rs78017832	G	T	-0.0998665	0.0221511	-4.42618	9.59e-06	15915	20
2347	class.Bacilli.id.1673	12	100580705	rs11837200	T	C	-0.0978196	0.0217515	-4.41762	9.98e-06	16026	21
2349	class.Bacilli.id.1673	6	67571652	rs9445784	C	T	-0.0998752	0.021711	-4.60874	4.05e-06	16516	22
2350	class.Bacilli.id.1673	16	1007763	rs12595929	C	T	0.0571949	0.0126668	4.5834	4.57e-06	17377	24
2351	class.Bacilli.id.1673	4	98016515	rs7689028	T	A	-0.0514434	0.0113717	-4.50574	6.61e-06	17375	24
2352	class.Bacilli.id.1673	15	58738075	rs694949	G	A	-0.081146	0.0180042	-4.47627	7.6e-06	16600	23
2354	class.Bacilli.id.1673	8	10132326	rs11249980	C	T	-0.0548886	0.0123427	-4.46491	8.01e-06	17377	24
2356	class.Bacilli.id.1673	8	10136381	rs2975647	G	A	-0.0548227	0.012326	-4.48263	7.37e-06	17373	24
2358	class.Bacilli.id.1673	11	8332350	rs12797734	C	T	0.0572158	0.0126793	4.48734	7.21e-06	16902	23
2360	class.Bacilli.id.1673	8	10132395	rs2975655	G	A	-0.0545184	0.0123388	-4.44176	8.92e-06	17377	24
2362	class.Bacilli.id.1673	8	10126348	rs4260895	A	C	-0.0541395	0.0122761	-4.49754	6.87e-06	17377	24
2366	class.Bacilli.id.1673	8	10135940	rs2975649	C	T	-0.054526	0.0123291	-4.4568	8.32e-06	17366	24
2368	class.Bacilli.id.1673	4	98018211	rs11097541	G	A	-0.05116	0.0114757	-4.44017	8.99e-06	17376	24
2370	class.Bacilli.id.1673	4	98021331	rs11932798	C	T	-0.0508726	0.011369	-4.45011	8.58e-06	17376	24
2371	class.Bacilli.id.1673	9	101101172	rs28564647	G	T	-0.0613034	0.0137579	-4.47027	7.81e-06	17368	24
2374	class.Bacilli.id.1673	6	67568615	rs7764486	A	G	-0.0987151	0.0216924	-4.51599	6.3e-06	16519	22
2377	class.Bacilli.id.1673	8	10126062	rs2952183	C	T	-0.064889	0.0150654	-4.41748	9.99e-06	17376	24
2379	class.Bacilli.id.1673	17	40835922	rs2271029	C	A	0.0501211	0.0109943	4.55153	5.33e-06	17377	24
2381	class.Bacilli.id.1673	4	151687420	rs7666190	A	C	-0.104044	0.0247934	-4.45299	8.47e-06	10436	15
2383	class.Bacilli.id.1673	4	151688678	rs11726025	G	A	-0.104217	0.0248158	-4.45141	8.53e-06	10436	15
2396	class.Bacilli.id.1673	4	151691575	rs10034695	T	C	-0.104434	0.0247882	-4.42558	9.62e-06	10436	15
2399	class.Bacilli.id.1673	6	67559323	rs9345899	G	A	-0.0802438	0.0175346	-4.50383	6.67e-06	16600	23
2405	class.Bacilli.id.1673	16	1012750	rs7187700	G	A	0.0557443	0.0126762	4.44293	8.87e-06	17377	24
2407	class.Bacilli.id.1673	3	4802165	rs7627280	T	C	0.0511208	0.0114648	4.44438	8.81e-06	17375	24
2409	class.Bacilli.id.1673	4	7431487	rs4459992	C	T	0.0535854	0.0116362	4.59641	4.3e-06	17362	24
2422	class.Bacilli.id.1673	19	51959855	rs34989881	G	A	0.111056	0.0246039	4.50794	6.55e-06	12966	16
2425	class.Bacilli.id.1673	4	184681021	rs111552159	G	C	0.128032	0.0286921	4.43686	9.13e-06	11350	13
2433	class.Bacilli.id.1673	3	64398863	rs13068444	G	A	0.0601035	0.0136407	4.42756	9.53e-06	17260	23
2440	class.Bacilli.id.1673	2	231723657	rs1595463	A	C	0.0476864	0.0108547	4.46589	7.97e-06	17358	24
2456	class.Bacilli.id.1673	3	184371224	rs74663707	T	C	0.0979154	0.0224074	4.45328	8.46e-06	15769	20
2939	class.Bacteroidia.id.912	13	70523029	rs55773148	A	G	-0.121514	0.0236759	-5.07398	3.9e-07	11349	16
2940	class.Bacteroidia.id.912	13	70523117	rs55993203	G	A	-0.121514	0.0236759	-5.07398	3.9e-07	11349	16
2941	class.Bacteroidia.id.912	3	89339527	rs7631304	A	G	-0.0645771	0.0132957	-4.92659	8.37e-07	18334	24
2942	class.Bacteroidia.id.912	13	70522683	rs73512608	A	G	-0.121372	0.0236759	-5.06523	4.08e-07	11349	16
2943	class.Bacteroidia.id.912	3	89340254	rs73846128	G	A	-0.0648523	0.013349	-4.91764	8.76e-07	18334	24
2944	class.Bacteroidia.id.912	13	70523468	rs56358950	T	C	-0.121435	0.0236754	-5.04745	4.48e-07	11349	16
2945	class.Bacteroidia.id.912	13	70525153	rs60610351	T	A	-0.120807	0.0236763	-5.03212	4.85e-07	11349	16
2946	class.Bacteroidia.id.912	13	70524658	rs58269684	C	T	-0.121287	0.023676	-5.04692	4.49e-07	11349	16
2947	class.Bacteroidia.id.912	13	70523601	rs74090639	G	A	-0.120556	0.0236759	-5.00494	5.59e-07	11349	16
2948	class.Bacteroidia.id.912	3	89322324	rs11929346	T	C	-0.0638957	0.013282	-4.87247	1.1e-06	18334	24
2949	class.Bacteroidia.id.912	3	89323493	rs35800684	G	A	-0.0637382	0.0132811	-4.86368	1.15e-06	18334	24
2950	class.Bacteroidia.id.912	13	70524034	rs60614038	T	A	-0.119787	0.0236769	-4.98164	6.3e-07	11349	16
2951	class.Bacteroidia.id.912	13	70524425	rs58298316	T	G	-0.119787	0.0236769	-4.98164	6.3e-07	11349	16
2952	class.Bacteroidia.id.912	13	70530878	rs17085771	A	T	-0.119973	0.0236585	-4.98374	6.24e-07	11349	16
2953	class.Bacteroidia.id.912	3	89331534	rs7611599	C	T	-0.0630787	0.0132932	-4.81301	1.49e-06	18334	24
2954	class.Bacteroidia.id.912	13	70518353	rs2210451	C	G	-0.118839	0.02369	-4.96088	7.02e-07	11349	16
2955	class.Bacteroidia.id.912	13	70529980	rs9788409	T	C	-0.11932	0.0236612	-4.95956	7.07e-07	11349	16
2956	class.Bacteroidia.id.912	3	89308895	rs74937713	A	T	-0.0634567	0.0132218	-4.847	1.25e-06	18326	24
2957	class.Bacteroidia.id.912	13	70517417	rs2150960	G	C	-0.118669	0.0236877	-4.9571	7.16e-07	11349	16
2958	class.Bacteroidia.id.912	13	70519186	rs112343530	T	C	-0.118146	0.0236907	-4.95255	7.32e-07	11349	16
2959	class.Bacteroidia.id.912	17	6461200	rs73975615	A	G	-0.207018	0.0442633	-4.85299	1.22e-06	3350	4
2960	class.Bacteroidia.id.912	13	70521786	rs2210454	C	T	-0.118639	0.0236916	-4.94314	7.69e-07	11349	16
2961	class.Bacteroidia.id.912	3	89307462	rs7629132	C	T	-0.0630402	0.0132216	-4.81438	1.48e-06	18325	24
2962	class.Bacteroidia.id.912	13	70518895	rs74090627	C	T	-0.118323	0.0236902	-4.93662	7.95e-07	11349	16
2963	class.Bacteroidia.id.912	13	70517836	rs56949730	A	G	-0.118229	0.0236879	-4.93587	7.98e-07	11349	16
2964	class.Bacteroidia.id.912	13	70519152	rs112675712	T	C	-0.117391	0.0236911	-4.93242	8.12e-07	11349	16
2965	class.Bacteroidia.id.912	13	70519423	rs80015632	C	G	-0.118132	0.0236903	-4.92984	8.23e-07	11349	16
2966	class.Bacteroidia.id.912	13	70522227	rs7337863	C	A	-0.117353	0.0238718	-4.92933	8.25e-07	11349	16
2967	class.Bacteroidia.id.912	17	6460281	rs12938514	G	A	-0.199979	0.0416024	-4.82274	1.42e-06	3350	4
2968	class.Bacteroidia.id.912	3	89338394	rs12486528	G	A	-0.0636438	0.0134266	-4.80518	1.55e-06	18334	24
2969	class.Bacteroidia.id.912	3	89306245	rs11920519	A	G	-0.0626587	0.0132084	-4.78652	1.7e-06	18331	24
2970	class.Bacteroidia.id.912	13	70532097	rs17085818	A	C	-0.118899	0.0236511	-4.94895	7.46e-07	11349	16
2971	class.Bacteroidia.id.912	13	70519718	rs2210452	G	A	-0.117498	0.0236841	-4.90991	9.11e-07	11349	16
2972	class.Bacteroidia.id.912	3	89331815	rs73846120	A	G	-0.0626605	0.0133487	-4.7539	2e-06	18334	24
2973	class.Bacteroidia.id.912	3	89309177	rs11916046	C	A	-0.0625893	0.0132364	-4.77547	1.79e-06	18334	24
2974	class.Bacteroidia.id.912	13	70531829	rs17085798	C	A	-0.118275	0.0236569	-4.93499	8.02e-07	11349	16
2975	class.Bacteroidia.id.912	14	59317502	rs111845179	C	T	0.102648	0.0213843	4.90717	9.24e-07	16393	20
2976	class.Bacteroidia.id.912	3	89311334	rs36076607	T	C	-0.0619999	0.0131752	-4.7638	1.9e-06	18334	24
2977	class.Bacteroidia.id.912	3	89348956	rs1996069	T	C	-0.0626866	0.0133226	-4.75429	1.99e-06	18334	24
2978	class.Bacteroidia.id.912	3	89324355	rs71322866	A	C	-0.0627234	0.0133359	-4.76052	1.93e-06	18334	24
2979	class.Bacteroidia.id.912	3	89305396	rs35532963	C	G	-0.0622119	0.0132181	-4.75213	2.01e-06	18323	24
2980	class.Bacteroidia.id.912	3	89306168	rs34519192	A	G	-0.0620751	0.0132104	-4.74501	2.08e-06	18323	24
2981	class.Bacteroidia.id.912	17	6460709	rs11871360	A	G	-0.202863	0.0441839	-4.76818	1.86e-06	3350	4
2982	class.Bacteroidia.id.912	3	89304608	rs6794198	C	T	-0.062051	0.0132658	-4.74154	2.12e-06	18323	24
2983	class.Bacteroidia.id.912	3	89319382	rs34922683	G	T	-0.0620014	0.0132478	-4.72291	2.32e-06	18334	24
2984	class.Bacteroidia.id.912	3	89326479	rs907713	A	C	-0.0622488	0.0133367	-4.73062	2.24e-06	18334	24
2985	class.Bacteroidia.id.912	2	53831026	rs2032750	C	T	-0.0508393	0.0106807	-4.76218	1.92e-06	17853	23
2986	class.Bacteroidia.id.912	3	89309406	rs11916939	G	A	-0.0618408	0.0132447	-4.71717	2.39e-06	18334	24
2987	class.Bacteroidia.id.912	3	89316242	rs2346325	A	G	-0.0618016	0.013226	-4.71668	2.4e-06	18334	24
2988	class.Bacteroidia.id.912	3	89304244	rs71322864	C	A	-0.0617146	0.0132674	-4.71493	2.42e-06	18323	24
2989	class.Bacteroidia.id.912	3	89316274	rs1040016	G	T	-0.0617671	0.013226	-4.71423	2.43e-06	18334	24
2990	class.Bacteroidia.id.912	3	89316376	rs3946805	A	G	-0.0615398	0.0132259	-4.69977	2.6e-06	18334	24
2991	class.Bacteroidia.id.912	3	89315917	rs2346324	A	G	-0.0615701	0.0132274	-4.69871	2.62e-06	18334	24
2992	class.Bacteroidia.id.912	3	89334464	rs35176045	C	T	-0.0613849	0.0132914	-4.6921	2.7e-06	18334	24
2993	class.Bacteroidia.id.912	3	89304364	rs34046877	T	C	-0.0613616	0.0132473	-4.69467	2.67e-06	18323	24
2994	class.Bacteroidia.id.912	13	70519922	rs2225529	C	T	-0.115376	0.0238694	-4.81897	1.44e-06	11341	16
2995	class.Bacteroidia.id.912	13	70519698	rs4474577	G	A	-0.118225	0.0244029	-4.81497	1.47e-06	10868	15
2996	class.Bacteroidia.id.912	13	70524336	rs60660711	G	A	-0.115082	0.0238156	-4.8089	1.52e-06	11347	16
2997	class.Bacteroidia.id.912	3	89325131	rs12496485	G	A	-0.0618387	0.0133579	-4.69078	2.72e-06	18334	24
2998	class.Bacteroidia.id.912	13	70522443	rs7338117	A	G	-0.114955	0.0238571	-4.80051	1.58e-06	11349	16
2999	class.Bacteroidia.id.912	3	89315816	rs13100590	T	C	-0.0611969	0.0132275	-4.67063	3e-06	18334	24
3000	class.Bacteroidia.id.912	13	70522595	rs17085738	T	G	-0.11492	0.0238517	-4.79454	1.63e-06	11349	16
3001	class.Bacteroidia.id.912	13	70522661	rs17085746	A	G	-0.11492	0.0238517	-4.79454	1.63e-06	11349	16
3002	class.Bacteroidia.id.912	13	70520899	rs73510191	A	C	-0.115163	0.023692	-4.79247	1.65e-06	11346	16
3003	class.Bacteroidia.id.912	13	70523638	rs56335733	C	T	-0.115348	0.0238509	-4.79142	1.66e-06	11349	16
3004	class.Bacteroidia.id.912	13	70519253	rs73510178	G	A	-0.114743	0.0238669	-4.78973	1.67e-06	11349	16
3005	class.Bacteroidia.id.912	3	89315614	rs17026821	T	C	-0.0611119	0.0132275	-4.66466	3.09e-06	18334	24
3006	class.Bacteroidia.id.912	3	89292011	rs13060907	G	A	-0.061103	0.0132766	-4.65948	3.17e-06	18332	24
3007	class.Bacteroidia.id.912	1	176792690	rs7546249	A	T	-0.0567113	0.0118386	-4.80492	1.55e-06	18333	24
3008	class.Bacteroidia.id.912	13	70525139	rs61070599	C	T	-0.114624	0.0238519	-4.7729	1.82e-06	11349	16
3009	class.Bacteroidia.id.912	3	89315046	rs6777119	T	C	-0.0608305	0.0132278	-4.64783	3.35e-06	18334	24
3010	class.Bacteroidia.id.912	3	89297466	rs6791217	G	T	-0.0609063	0.0132875	-4.64287	3.44e-06	18332	24
3011	class.Bacteroidia.id.912	13	70520090	rs60722059	A	G	-0.114058	0.0238666	-4.76645	1.88e-06	11349	16
3012	class.Bacteroidia.id.912	3	89286083	rs17026797	G	T	-0.061205	0.0132452	-4.66627	3.07e-06	18332	24
3013	class.Bacteroidia.id.912	13	70525553	rs60869989	G	A	-0.114238	0.0238522	-4.75937	1.94e-06	11349	16
3014	class.Bacteroidia.id.912	13	70526850	rs73512626	C	A	-0.11403	0.0238334	-4.75164	2.02e-06	11349	16
3015	class.Bacteroidia.id.912	13	70520200	rs74090631	A	G	-0.113644	0.0238667	-4.74353	2.1e-06	11349	16
3016	class.Bacteroidia.id.912	13	70520305	rs73510184	C	T	-0.113644	0.0238667	-4.74353	2.1e-06	11349	16
3017	class.Bacteroidia.id.912	13	70524468	rs61289215	C	T	-0.113879	0.0238523	-4.73489	2.19e-06	11349	16
3018	class.Bacteroidia.id.912	3	89313541	rs13097740	G	A	-0.0599764	0.0132487	-4.60883	4.05e-06	18332	24
3019	class.Bacteroidia.id.912	3	89290305	rs1996068	A	G	-0.060492	0.0132286	-4.61451	3.94e-06	18332	24
3020	class.Bacteroidia.id.912	3	89334824	rs35665203	T	C	-0.0607183	0.0133544	-4.60941	4.04e-06	18334	24
3021	class.Bacteroidia.id.912	13	70518842	rs74090626	A	G	-0.113222	0.0238651	-4.72496	2.3e-06	11349	16
3022	class.Bacteroidia.id.912	13	70517877	rs60814075	C	T	-0.113139	0.0238628	-4.72424	2.31e-06	11349	16
3023	class.Bacteroidia.id.912	13	70521955	rs7337151	A	C	-0.113189	0.0238671	-4.72098	2.35e-06	11349	16
3024	class.Bacteroidia.id.912	13	70513262	rs1888900	T	C	-0.114168	0.0236831	-4.74993	2.03e-06	11349	16
3025	class.Bacteroidia.id.912	3	89305425	rs60475411	T	C	-0.0600292	0.0131959	-4.59518	4.32e-06	18323	24
3026	class.Bacteroidia.id.912	13	70530659	rs60954548	A	G	-0.113388	0.0238335	-4.71832	2.38e-06	11349	16
3027	class.Bacteroidia.id.912	13	70513774	rs7320487	T	C	-0.112413	0.0238562	-4.70984	2.48e-06	11349	16
3028	class.Bacteroidia.id.912	13	70513882	rs7319197	A	G	-0.112395	0.0238506	-4.70984	2.48e-06	11349	16
3029	class.Bacteroidia.id.912	3	89334362	rs34986288	G	A	-0.0606085	0.0135291	-4.57823	4.69e-06	18329	24
3030	class.Bacteroidia.id.912	1	176802974	rs1014718	G	A	-0.0562329	0.0119057	-4.73305	2.21e-06	18334	24
3031	class.Bacteroidia.id.912	13	70521407	rs7491419	T	G	-0.112923	0.0238676	-4.70588	2.53e-06	11349	16
3032	class.Bacteroidia.id.912	1	176772360	rs1325597	G	T	-0.055688	0.0118872	-4.7022	2.57e-06	18334	24
3033	class.Bacteroidia.id.912	1	176772958	rs1555070	C	T	-0.0557802	0.0118828	-4.70532	2.53e-06	18329	24
3034	class.Bacteroidia.id.912	13	70530535	rs17085756	G	A	-0.1128	0.023834	-4.69513	2.66e-06	11349	16
3035	class.Bacteroidia.id.912	13	70530900	rs17085776	A	G	-0.112917	0.0238315	-4.69642	2.65e-06	11349	16
3036	class.Bacteroidia.id.912	3	89313904	rs71322865	C	T	-0.0590834	0.0131758	-4.56908	4.9e-06	18334	24
3037	class.Bacteroidia.id.912	13	70523892	rs74090642	A	G	-0.112818	0.0238527	-4.69071	2.72e-06	11349	16
3038	class.Bacteroidia.id.912	13	70519401	rs75808613	G	A	-0.112297	0.0238657	-4.68418	2.81e-06	11349	16
3039	class.Bacteroidia.id.912	13	70519308	rs78745799	G	T	-0.112297	0.0238657	-4.68418	2.81e-06	11349	16
3040	class.Bacteroidia.id.912	1	176788394	rs1022523	A	G	-0.0559605	0.0118512	-4.73511	2.19e-06	18333	24
3041	class.Bacteroidia.id.912	3	89334803	rs73846124	G	A	-0.0596357	0.0132986	-4.56008	5.11e-06	18334	24
3042	class.Bacteroidia.id.912	13	70530725	rs17085765	G	C	-0.112634	0.0238342	-4.6839	2.81e-06	11349	16
3043	class.Bacteroidia.id.912	13	70531223	rs17085785	C	T	-0.112299	0.023832	-4.67725	2.91e-06	11349	16
3044	class.Bacteroidia.id.912	16	74290641	rs929878	T	C	-0.0548532	0.012153	-4.57625	4.73e-06	18334	24
3045	class.Bacteroidia.id.912	13	70517106	rs2183908	T	C	-0.111449	0.023864	-4.66902	3.03e-06	11349	16
3046	class.Bacteroidia.id.912	13	70532016	rs17085809	A	G	-0.11261	0.0238236	-4.70036	2.6e-06	11349	16
3047	class.Bacteroidia.id.912	13	70531600	rs17085791	G	C	-0.111465	0.0238241	-4.65235	3.28e-06	11349	16
3048	class.Bacteroidia.id.912	13	70513244	rs2875575	G	C	-0.11165	0.0237034	-4.64281	3.44e-06	11349	16
3049	class.Bacteroidia.id.912	9	116888284	rs13291169	G	C	0.0689676	0.0148765	4.62501	3.75e-06	17513	23
3050	class.Bacteroidia.id.912	13	70532600	rs59082732	T	G	-0.112444	0.0238286	-4.66198	3.13e-06	11349	16
3051	class.Bacteroidia.id.912	13	70513238	rs1888899	C	T	-0.112052	0.0236972	-4.64824	3.35e-06	11349	16
3053	class.Bacteroidia.id.912	9	116888634	rs13291434	C	T	0.0694656	0.0149789	4.59735	4.28e-06	17400	22
3054	class.Bacteroidia.id.912	22	27433885	rs17343978	C	A	-0.0552057	0.0120278	-4.45577	8.36e-06	18334	24
3055	class.Bacteroidia.id.912	13	70520953	rs73510192	T	C	-0.111216	0.0241845	-4.60212	4.18e-06	10868	15
3056	class.Bacteroidia.id.912	17	6462820	rs73975618	A	G	-0.188994	0.042803	-4.49673	6.9e-06	3350	4
3057	class.Bacteroidia.id.912	13	70520688	rs73510188	G	A	-0.110328	0.024185	-4.57548	4.75e-06	10868	15
3058	class.Bacteroidia.id.912	13	70520722	rs73510190	G	C	-0.110328	0.024185	-4.57548	4.75e-06	10868	15
3059	class.Bacteroidia.id.912	1	157495438	rs72706335	C	T	-0.22241	0.0493458	-4.47461	7.66e-06	3819	4
3060	class.Bacteroidia.id.912	14	59338832	rs7157380	G	C	0.095928	0.0212848	4.58077	4.63e-06	17297	21
3061	class.Bacteroidia.id.912	3	89325083	rs12486971	T	C	-0.0595689	0.013617	-4.45074	8.56e-06	18327	24
3062	class.Bacteroidia.id.912	9	116887845	rs7857688	G	A	0.0635231	0.0140615	4.53386	5.79e-06	17523	23
3063	class.Bacteroidia.id.912	10	39062269	rs11146701	G	A	0.0473596	0.010541	4.4912	7.08e-06	18220	23
3066	class.Bacteroidia.id.912	8	70916181	rs62531359	G	T	0.0655728	0.0149891	4.43784	9.09e-06	18320	24
3069	class.Bacteroidia.id.912	1	200112563	NA	T	C	-0.222741	0.0508055	-4.41859	9.93e-06	3061	4
3074	class.Bacteroidia.id.912	9	116890596	rs2418267	G	A	0.0607324	0.0135619	4.48901	7.16e-06	17523	23
3075	class.Bacteroidia.id.912	2	213189994	rs4146051	G	A	-0.107377	0.0245661	-4.44561	8.76e-06	11372	16
3077	class.Bacteroidia.id.912	2	213191389	rs1505366	G	T	-0.107337	0.0241244	-4.44249	8.89e-06	11853	17
3082	class.Bacteroidia.id.912	8	13110185	rs79585701	C	A	0.0646823	0.0149628	4.41748	9.99e-06	18334	24
3093	class.Bacteroidia.id.912	3	195936789	rs4916508	A	G	-0.0466729	0.0105312	-4.45292	8.47e-06	18324	24
3094	class.Bacteroidia.id.912	14	59307933	rs1365795	T	C	0.0896968	0.0203125	4.46314	8.08e-06	17298	21
3110	class.Bacteroidia.id.912	9	136493820	rs62575403	T	C	0.140055	0.0311128	4.49183	7.06e-06	9668	12
3705	class.Betaproteobacteria.id.2867	4	45642485	rs4033856	T	C	0.0832423	0.0167237	5.01983	5.17e-07	15945	22
3706	class.Betaproteobacteria.id.2867	3	193456274	rs2367850	C	G	0.064006	0.0130374	4.90979	9.12e-07	16717	23
3707	class.Betaproteobacteria.id.2867	2	239888758	rs12467854	C	G	0.0641363	0.0131766	4.8731	1.1e-06	17038	23
3708	class.Betaproteobacteria.id.2867	20	30596130	rs6087811	G	T	-0.0978177	0.0198522	-4.94943	7.44e-07	16184	21
3709	class.Betaproteobacteria.id.2867	2	239900775	rs62191117	G	A	0.0641044	0.0132271	4.86141	1.17e-06	17029	23
3710	class.Betaproteobacteria.id.2867	2	239865055	rs4511740	A	G	0.0613974	0.0128084	4.7911	1.66e-06	17150	24
3711	class.Betaproteobacteria.id.2867	20	30591039	rs78428620	C	T	-0.0982048	0.020312	-4.84443	1.27e-06	16185	21
3712	class.Betaproteobacteria.id.2867	2	239893009	rs11679161	C	T	0.0619173	0.0131536	4.72978	2.25e-06	17043	23
3713	class.Betaproteobacteria.id.2867	2	239892208	rs11683769	A	T	0.0618951	0.0131617	4.72589	2.29e-06	17043	23
3714	class.Betaproteobacteria.id.2867	5	173497796	rs62395635	C	T	0.109741	0.0236	4.6749	2.94e-06	15108	20
3715	class.Betaproteobacteria.id.2867	7	111285025	rs2613606	T	C	-0.0513106	0.0109091	-4.7343	2.2e-06	17146	24
3716	class.Betaproteobacteria.id.2867	7	111285576	rs1859743	C	T	-0.0514427	0.0109683	-4.73436	2.2e-06	17043	23
3717	class.Betaproteobacteria.id.2867	1	153240013	rs1928341	G	A	0.0525581	0.0110408	4.75188	2.02e-06	17150	24
3718	class.Betaproteobacteria.id.2867	2	239868159	rs36119524	C	T	0.0610247	0.0133412	4.59159	4.4e-06	17042	23
3719	class.Betaproteobacteria.id.2867	9	84206018	rs72747231	G	C	-0.137281	0.0290338	-4.74793	2.06e-06	11344	13
3720	class.Betaproteobacteria.id.2867	2	239877738	rs4591362	G	A	0.061302	0.0134714	4.58978	4.44e-06	17043	23
3721	class.Betaproteobacteria.id.2867	1	153242805	rs10788864	A	T	0.0521503	0.0110469	4.72221	2.33e-06	17142	24
3722	class.Betaproteobacteria.id.2867	2	239864732	rs4507125	A	C	0.0599433	0.0132061	4.53605	5.73e-06	17149	24
3723	class.Betaproteobacteria.id.2867	3	70592215	rs11128180	G	A	0.0592944	0.0128769	4.62916	3.67e-06	17151	24
3724	class.Betaproteobacteria.id.2867	1	153239426	rs10047202	C	T	0.0518392	0.0110404	4.68769	2.76e-06	17150	24
3725	class.Betaproteobacteria.id.2867	13	58689340	rs2321387	A	G	-0.0494596	0.0109424	-4.53354	5.8e-06	17149	24
3726	class.Betaproteobacteria.id.2867	7	111287998	rs2528680	C	T	-0.0501348	0.0109108	-4.6254	3.74e-06	17151	24
3727	class.Betaproteobacteria.id.2867	7	111289472	rs1122678	T	C	-0.0501479	0.0109106	-4.62424	3.76e-06	17151	24
3728	class.Betaproteobacteria.id.2867	2	239877148	rs12477314	C	T	0.0604962	0.0134724	4.52787	5.96e-06	17043	23
3729	class.Betaproteobacteria.id.2867	3	70588939	rs7638039	C	T	0.0576945	0.0126539	4.54912	5.39e-06	17132	24
3730	class.Betaproteobacteria.id.2867	1	153239586	rs2094636	C	G	0.0514164	0.0110439	4.6565	3.22e-06	17150	24
3731	class.Betaproteobacteria.id.2867	1	153238503	rs1410861	A	G	0.0514497	0.0110397	4.65178	3.29e-06	17150	24
3732	class.Betaproteobacteria.id.2867	2	239875986	rs62191106	C	T	0.0603601	0.0134512	4.50517	6.63e-06	17042	23
3733	class.Betaproteobacteria.id.2867	2	239876527	rs62191107	T	C	0.0603683	0.0134517	4.5041	6.67e-06	17042	23
3734	class.Betaproteobacteria.id.2867	7	111288089	rs2528681	G	C	-0.0497085	0.0109101	-4.5855	4.53e-06	17151	24
3735	class.Betaproteobacteria.id.2867	7	111285820	rs1544475	C	T	-0.0500048	0.0109379	-4.60015	4.22e-06	17151	24
3736	class.Betaproteobacteria.id.2867	1	153237922	rs6686895	A	G	0.0512075	0.0110399	4.63004	3.66e-06	17149	24
3737	class.Betaproteobacteria.id.2867	7	111294074	rs2040996	C	T	-0.0497931	0.0109111	-4.57936	4.66e-06	17142	24
3738	class.Betaproteobacteria.id.2867	7	111292983	rs976935	C	A	-0.0495407	0.0109119	-4.56957	4.89e-06	17144	24
3739	class.Betaproteobacteria.id.2867	2	239868927	rs34177861	G	A	0.0595245	0.0134488	4.47488	7.65e-06	17042	23
3740	class.Betaproteobacteria.id.2867	7	111286879	rs2528678	C	T	-0.0497801	0.010938	-4.58141	4.62e-06	17151	24
3741	class.Betaproteobacteria.id.2867	13	58708500	rs12867878	G	A	-0.0502335	0.0112245	-4.50774	6.55e-06	17151	24
3742	class.Betaproteobacteria.id.2867	4	23588462	rs1511453	G	A	0.0923492	0.0199158	4.5752	4.76e-06	17085	23
3744	class.Betaproteobacteria.id.2867	20	30594699	rs8119189	C	A	-0.0929621	0.0202673	-4.59577	4.31e-06	16185	21
3745	class.Betaproteobacteria.id.2867	2	239864826	rs4521068	G	A	0.0589015	0.0133096	4.43731	9.11e-06	17043	23
3746	class.Betaproteobacteria.id.2867	3	193463459	rs56104821	C	A	0.0570883	0.0128104	4.44567	8.76e-06	17147	24
3747	class.Betaproteobacteria.id.2867	13	58535792	rs9537878	G	A	-0.0487875	0.0109559	-4.46694	7.93e-06	17151	24
3748	class.Betaproteobacteria.id.2867	18	26569901	rs9964679	G	A	0.052911	0.0114866	4.57136	4.85e-06	17151	24
3749	class.Betaproteobacteria.id.2867	8	112732674	rs56386628	T	C	-0.0622252	0.0135688	-4.53103	5.87e-06	17147	24
3750	class.Betaproteobacteria.id.2867	2	239875322	rs11124193	A	G	0.0592807	0.0134501	4.41819	9.95e-06	17042	23
3751	class.Betaproteobacteria.id.2867	20	30589733	rs6087810	C	T	-0.0928907	0.0203241	-4.57227	4.82e-06	16184	21
3752	class.Betaproteobacteria.id.2867	13	58533627	rs7326330	T	C	-0.0485805	0.0109559	-4.44962	8.6e-06	17151	24
3753	class.Betaproteobacteria.id.2867	7	111289967	rs1419746	G	A	-0.0488297	0.0109122	-4.50318	6.69e-06	17146	24
3754	class.Betaproteobacteria.id.2867	13	58696106	rs7324740	A	G	-0.049731	0.011275	-4.43314	9.29e-06	17150	24
3755	class.Betaproteobacteria.id.2867	7	111297819	rs2528688	G	A	-0.0488152	0.010922	-4.49532	6.95e-06	17150	24
3756	class.Betaproteobacteria.id.2867	7	111287980	rs2528679	T	C	-0.0488479	0.0109343	-4.49363	7e-06	17151	24
3757	class.Betaproteobacteria.id.2867	20	30598898	rs76625259	T	G	-0.0908598	0.0200334	-4.54919	5.39e-06	16185	21
3758	class.Betaproteobacteria.id.2867	13	58599245	rs7988877	T	A	-0.0495476	0.0111771	-4.45227	8.5e-06	16717	23
3760	class.Betaproteobacteria.id.2867	7	111293616	rs2906622	T	C	-0.0487181	0.0109096	-4.48524	7.28e-06	17144	24
3761	class.Betaproteobacteria.id.2867	13	58530277	rs1926544	A	C	-0.0482805	0.0109564	-4.42068	9.84e-06	17151	24
3764	class.Betaproteobacteria.id.2867	13	58595043	rs1581853	G	A	-0.0493393	0.0111777	-4.43579	9.17e-06	16717	23
3766	class.Betaproteobacteria.id.2867	13	107906880	rs9520346	G	C	0.142414	0.0332587	4.47651	7.59e-06	4797	6
3767	class.Betaproteobacteria.id.2867	7	111291580	rs2528684	T	C	-0.0483276	0.0109124	-4.45861	8.25e-06	17144	24
3768	class.Betaproteobacteria.id.2867	7	111289034	rs2613608	G	A	-0.0483307	0.0109194	-4.45475	8.4e-06	17150	24
3771	class.Betaproteobacteria.id.2867	4	23590530	rs34203874	C	T	0.0898478	0.0199169	4.44218	8.91e-06	17085	23
3772	class.Betaproteobacteria.id.2867	9	104899117	rs320161	G	A	0.0572286	0.01262	4.4838	7.33e-06	17035	23
3787	class.Betaproteobacteria.id.2867	1	153237467	rs4585927	T	C	0.0492606	0.0110292	4.4573	8.3e-06	17150	24
3794	class.Betaproteobacteria.id.2867	9	104888414	rs320179	A	C	0.0567331	0.0125698	4.43582	9.17e-06	17146	24
3818	class.Betaproteobacteria.id.2867	2	239906429	rs13385989	A	C	0.0600028	0.0135487	4.42405	9.69e-06	16717	23
3824	class.Betaproteobacteria.id.2867	13	25111456	rs9553336	T	G	0.0892771	0.0204167	4.43665	9.14e-06	15641	20
3828	class.Betaproteobacteria.id.2867	15	56786407	rs75242906	T	C	-0.121083	0.028075	-4.43347	9.27e-06	10803	14
4327	class.Clostridia.id.1859	4	152131744	rs6815608	C	T	0.103803	0.0210883	5.06808	4.02e-07	16731	22
4328	class.Clostridia.id.1859	21	18567802	NA	T	C	0.255639	0.0508787	4.91729	8.78e-07	3501	8
4329	class.Clostridia.id.1859	21	40703251	rs112334273	A	G	0.0641008	0.0127404	5.07801	3.81e-07	18217	23
4330	class.Clostridia.id.1859	21	18572202	NA	C	T	0.251774	0.0507033	4.85103	1.23e-06	3501	8
4331	class.Clostridia.id.1859	4	161507301	rs6814436	C	T	0.0739995	0.0150815	4.89862	9.65e-07	18336	24
4332	class.Clostridia.id.1859	18	48792829	rs72915163	C	T	-0.0581025	0.0120557	-4.83329	1.34e-06	18317	24
4333	class.Clostridia.id.1859	14	52494072	rs2273429	G	A	-0.0724037	0.0153105	-4.58585	4.52e-06	18337	24
4334	class.Clostridia.id.1859	12	5942519	rs10774377	G	A	0.052659	0.0113858	4.65473	3.24e-06	18330	24
4335	class.Clostridia.id.1859	12	5943290	rs4764517	T	C	0.0521858	0.0113984	4.61309	3.97e-06	18331	24
4336	class.Clostridia.id.1859	14	52495231	rs11844758	C	A	-0.071335	0.0153073	-4.52528	6.03e-06	18340	24
4337	class.Clostridia.id.1859	14	52493228	rs11846847	T	A	-0.0716049	0.0153192	-4.52109	6.15e-06	18337	24
4338	class.Clostridia.id.1859	4	161507152	rs4690986	C	G	0.0713466	0.0150159	4.738	2.16e-06	18336	24
4339	class.Clostridia.id.1859	12	5949771	rs10774378	C	T	0.0518302	0.0113879	4.57872	4.68e-06	18339	24
4340	class.Clostridia.id.1859	5	149077788	rs13179700	C	T	0.0511937	0.0109569	4.64682	3.37e-06	18338	24
4341	class.Clostridia.id.1859	18	48788446	rs6508055	G	A	-0.0590208	0.0125288	-4.68759	2.76e-06	18340	24
4342	class.Clostridia.id.1859	12	5949262	rs7964593	T	C	0.0512393	0.0113973	4.52949	5.91e-06	18340	24
4345	class.Clostridia.id.1859	6	163743050	rs6934062	C	G	0.0524406	0.0116115	4.50843	6.53e-06	17859	23
4346	class.Clostridia.id.1859	5	149077133	rs9986136	G	A	0.0503184	0.0110346	4.55085	5.34e-06	18340	24
4347	class.Clostridia.id.1859	5	105060362	rs1842454	A	G	-0.0547202	0.0127338	-4.44669	8.72e-06	18340	24
4348	class.Clostridia.id.1859	5	149076956	rs7731599	T	C	0.0499509	0.0110343	4.5176	6.25e-06	18340	24
4349	class.Clostridia.id.1859	5	149077655	rs11167476	C	T	0.0499351	0.0110236	4.51804	6.24e-06	18339	24
4350	class.Clostridia.id.1859	2	231676041	rs10209007	C	G	0.0794173	0.0182427	4.41949	9.89e-06	17812	23
4351	class.Clostridia.id.1859	2	231678413	rs3792064	A	G	0.0795651	0.0182521	4.41752	9.98e-06	17812	23
4352	class.Clostridia.id.1859	3	131371980	rs76767978	A	G	0.0698882	0.0156319	4.45478	8.4e-06	18329	24
4353	class.Clostridia.id.1859	4	7420184	rs13105690	C	T	-0.0529097	0.011818	-4.44528	8.78e-06	18340	24
4355	class.Clostridia.id.1859	6	12397187	rs76860606	G	C	0.0947036	0.0225117	4.47808	7.53e-06	17579	21
4356	class.Clostridia.id.1859	5	35770550	rs72738886	C	T	0.086617	0.0190393	4.45879	8.24e-06	16934	21
4357	class.Clostridia.id.1859	20	50803760	rs7269302	T	A	-0.0963981	0.0212007	-4.43894	9.04e-06	17405	21
4359	class.Clostridia.id.1859	20	50800275	rs6126494	T	G	-0.0969353	0.0211699	-4.43699	9.12e-06	17405	21
4362	class.Clostridia.id.1859	3	89268714	rs6797343	T	G	0.0592279	0.0134556	4.43153	9.36e-06	18340	24
4365	class.Clostridia.id.1859	4	161527350	rs6536525	G	C	0.0661829	0.0148538	4.46963	7.84e-06	18339	24
4368	class.Clostridia.id.1859	18	48789736	rs11082866	A	T	-0.0514178	0.0115577	-4.46366	8.06e-06	18321	24
4374	class.Clostridia.id.1859	4	161522527	rs7667168	T	C	0.0655264	0.0149007	4.43579	9.17e-06	18340	24
4375	class.Clostridia.id.1859	4	161527868	rs6536526	T	A	0.0656765	0.0148558	4.43541	9.19e-06	18339	24
4377	class.Clostridia.id.1859	4	161526396	rs10517722	G	C	0.0654083	0.014838	4.42642	9.58e-06	18339	24
4378	class.Clostridia.id.1859	4	161525756	rs7687278	T	A	0.0653759	0.0148358	4.42481	9.65e-06	18340	24
4387	class.Clostridia.id.1859	2	116724915	rs13421739	G	C	0.0888472	0.0179655	4.4273	9.54e-06	18340	24
4982	class.Coriobacteriia.id.809	10	65799217	rs719099	G	A	0.0778402	0.0155815	5.01035	5.43e-07	17687	24
4983	class.Coriobacteriia.id.809	10	65800878	rs2458655	C	A	0.0779399	0.0157587	4.94111	7.77e-07	17689	24
4984	class.Coriobacteriia.id.809	10	65801279	rs7078773	C	T	0.076006	0.0155861	4.86946	1.12e-06	17689	24
4985	class.Coriobacteriia.id.809	1	176571431	rs240104	C	T	-0.0603429	0.0126849	-4.80911	1.52e-06	17577	23
4986	class.Coriobacteriia.id.809	10	65799626	rs56374305	C	G	0.100061	0.0206279	4.86096	1.17e-06	17688	24
4987	class.Coriobacteriia.id.809	10	1922731	rs11250875	C	T	0.06075	0.0130939	4.57211	4.83e-06	17690	24
4988	class.Coriobacteriia.id.809	10	65803263	rs10995776	C	T	0.0817133	0.0174599	4.71295	2.44e-06	17691	24
4989	class.Coriobacteriia.id.809	17	37376685	rs34739816	T	G	0.0965017	0.0207666	4.61752	3.88e-06	16593	20
4990	class.Coriobacteriia.id.809	5	125460084	rs76779974	G	C	0.0774888	0.0171877	4.53979	5.63e-06	16419	21
4991	class.Coriobacteriia.id.809	5	459415	rs80046645	G	C	0.25584	0.0561995	4.57968	4.66e-06	3204	5
4992	class.Coriobacteriia.id.809	19	55857777	rs45480394	G	T	-0.0504262	0.0113307	-4.42343	9.71e-06	17413	22
4993	class.Coriobacteriia.id.809	12	11494021	rs1816223	G	A	-0.0586265	0.0129006	-4.57156	4.84e-06	17688	24
4994	class.Coriobacteriia.id.809	10	5644995	rs7898585	C	T	0.0731501	0.0164186	4.55467	5.25e-06	17691	24
4995	class.Coriobacteriia.id.809	20	62072077	rs67561917	G	A	-0.0714367	0.0154113	-4.54896	5.39e-06	17333	21
4996	class.Coriobacteriia.id.809	12	11497854	rs7977399	C	T	-0.0578302	0.0129126	-4.52398	6.07e-06	17689	24
4997	class.Coriobacteriia.id.809	10	5644918	rs7912120	G	A	0.0723713	0.0164094	4.51797	6.24e-06	17691	24
4998	class.Coriobacteriia.id.809	9	136512906	rs3025411	G	A	0.0926543	0.0209468	4.4581	8.27e-06	15671	20
4999	class.Coriobacteriia.id.809	17	8121332	rs11656361	C	A	0.0773006	0.017553	4.46464	8.02e-06	16665	21
5000	class.Coriobacteriia.id.809	12	11495092	rs7303392	C	T	-0.0572152	0.0128679	-4.48425	7.32e-06	17688	24
5001	class.Coriobacteriia.id.809	5	90471451	rs1397793	A	G	-0.0498855	0.0112446	-4.42212	9.77e-06	17527	23
5002	class.Coriobacteriia.id.809	12	11480228	rs1834859	T	G	-0.0572546	0.0130322	-4.46606	7.97e-06	17686	24
5003	class.Coriobacteriia.id.809	10	5644983	rs7896306	T	G	0.0716879	0.0164208	4.46993	7.82e-06	17691	24
5004	class.Coriobacteriia.id.809	15	86433579	rs11073596	G	T	0.0510212	0.0114339	4.46135	8.14e-06	17527	23
5006	class.Coriobacteriia.id.809	3	11654412	rs2442778	A	G	-0.116408	0.0258545	-4.43926	9.03e-06	13472	16
5008	class.Coriobacteriia.id.809	1	179629191	rs7540303	T	C	0.0483227	0.0109062	4.42551	9.62e-06	17691	24
5009	class.Coriobacteriia.id.809	7	24464799	rs62448869	A	T	-0.0486059	0.0108982	-4.46862	7.87e-06	17527	23
5011	class.Coriobacteriia.id.809	7	105084680	rs13307134	T	C	0.0565686	0.0126265	4.47062	7.8e-06	17527	23
5013	class.Coriobacteriia.id.809	10	1223742	rs4880783	T	G	0.056503	0.0125055	4.53012	5.9e-06	17691	24
5019	class.Coriobacteriia.id.809	19	52895166	rs12974142	A	G	0.0789796	0.0177205	4.45188	8.51e-06	17413	22
5020	class.Coriobacteriia.id.809	14	39660509	rs8010111	A	G	-0.103377	0.0229286	-4.49687	6.9e-06	15996	21
5023	class.Coriobacteriia.id.809	7	24471610	rs60426889	G	T	-0.0504218	0.0113799	-4.44756	8.69e-06	17689	24
5029	class.Coriobacteriia.id.809	7	24464911	rs62448870	A	G	-0.0481038	0.0108949	-4.42821	9.5e-06	17527	23
5574	class.Deltaproteobacteria.id.3087	20	33694801	rs6058181	T	C	0.0825716	0.0165958	5.10006	3.4e-07	15100	23
5575	class.Deltaproteobacteria.id.3087	20	33694580	rs6060239	T	C	0.0820617	0.0166358	5.03906	4.68e-07	15100	23
5576	class.Deltaproteobacteria.id.3087	20	33694540	rs6060238	G	A	0.0815633	0.0165875	5.03115	4.88e-07	15101	23
5577	class.Deltaproteobacteria.id.3087	20	33694210	rs6060237	A	G	0.0815426	0.0165875	5.02846	4.94e-07	15101	23
5578	class.Deltaproteobacteria.id.3087	20	33694699	rs6060240	C	A	0.0807882	0.0167637	4.89873	9.65e-07	14439	22
5579	class.Deltaproteobacteria.id.3087	17	2856662	rs4506934	T	C	-0.0936514	0.02012	-4.63387	3.59e-06	15061	23
5580	class.Deltaproteobacteria.id.3087	9	81834426	rs17791387	G	A	-0.0735881	0.0154246	-4.79804	1.6e-06	15071	23
5581	class.Deltaproteobacteria.id.3087	17	2859595	rs55640204	A	G	-0.0922603	0.0200787	-4.57308	4.81e-06	15063	23
5582	class.Deltaproteobacteria.id.3087	21	45064961	rs2838334	A	G	0.0561722	0.0124124	4.54685	5.45e-06	15168	24
5583	class.Deltaproteobacteria.id.3087	16	71541641	rs9928243	A	C	-0.0538457	0.0117718	-4.56392	5.02e-06	15167	24
5584	class.Deltaproteobacteria.id.3087	10	11855599	rs11599763	C	T	-0.0544219	0.0117397	-4.61446	3.94e-06	15168	24
5585	class.Deltaproteobacteria.id.3087	9	15269705	rs112381107	T	C	0.206594	0.0456908	4.58087	4.63e-06	4457	7
5586	class.Deltaproteobacteria.id.3087	18	69312914	rs17084793	A	G	-0.0710762	0.015953	-4.53773	5.69e-06	15164	24
5587	class.Deltaproteobacteria.id.3087	17	2856655	rs72821212	G	C	-0.0907349	0.020221	-4.47246	7.73e-06	15063	23
5588	class.Deltaproteobacteria.id.3087	1	203991605	rs2692012	G	A	0.110335	0.0253336	4.66132	3.14e-06	13104	16
5590	class.Deltaproteobacteria.id.3087	11	10658735	rs1035691	G	A	-0.055176	0.0121602	-4.42483	9.65e-06	15168	24
5591	class.Deltaproteobacteria.id.3087	15	96161065	rs62020470	G	A	-0.0585411	0.0129358	-4.57114	4.85e-06	15168	24
5592	class.Deltaproteobacteria.id.3087	15	96159374	rs7164160	T	A	-0.058325	0.0129358	-4.5534	5.28e-06	15168	24
5593	class.Deltaproteobacteria.id.3087	16	71541226	rs7199026	A	C	-0.0524191	0.0117478	-4.45024	8.58e-06	15166	24
5594	class.Deltaproteobacteria.id.3087	1	203308383	rs16851319	C	G	-0.0705516	0.0150849	-4.53801	5.68e-06	15154	24
5595	class.Deltaproteobacteria.id.3087	11	10660816	rs7936267	G	A	-0.0560975	0.0123206	-4.4233	9.72e-06	15162	24
5596	class.Deltaproteobacteria.id.3087	15	96158885	rs7163129	T	C	-0.0574903	0.012936	-4.48903	7.15e-06	15168	24
5597	class.Deltaproteobacteria.id.3087	15	96158598	rs7162535	T	C	-0.0573164	0.0129359	-4.47536	7.63e-06	15168	24
5598	class.Deltaproteobacteria.id.3087	2	233929283	rs3935584	T	C	-0.0523485	0.011566	-4.47895	7.5e-06	15166	24
5600	class.Deltaproteobacteria.id.3087	9	81837587	rs17791393	A	G	-0.0672584	0.0152334	-4.45909	8.23e-06	15071	23
5601	class.Deltaproteobacteria.id.3087	15	96156368	rs4321143	A	G	-0.0567282	0.0129363	-4.42945	9.45e-06	15167	24
5621	class.Deltaproteobacteria.id.3087	8	57867671	rs55744759	G	A	-0.0779693	0.0170738	-4.48435	7.31e-06	15168	24
5622	class.Deltaproteobacteria.id.3087	8	57865378	rs72647048	C	T	-0.0778165	0.0170738	-4.48425	7.32e-06	15168	24
5644	class.Deltaproteobacteria.id.3087	8	57863344	rs12546457	A	G	-0.0769506	0.017197	-4.45134	8.53e-06	15165	24
5652	class.Deltaproteobacteria.id.3087	8	57868228	rs2873556	A	G	-0.0767079	0.0170274	-4.4331	9.29e-06	15165	24
5653	class.Deltaproteobacteria.id.3087	8	57867843	rs72647049	A	G	-0.0760741	0.0169575	-4.42687	9.56e-06	15164	24
5664	class.Deltaproteobacteria.id.3087	8	57864117	rs35912151	A	T	-0.0766652	0.017075	-4.41819	9.95e-06	15168	24
6047	class.Erysipelotrichia.id.2147	8	38803551	rs62504403	T	C	0.0681159	0.0127883	5.30566	1.12e-07	16981	22
6048	class.Erysipelotrichia.id.2147	8	38805049	rs11990200	G	A	0.0666105	0.0128883	5.16733	2.37e-07	16874	21
6049	class.Erysipelotrichia.id.2147	8	38805481	rs11990327	G	A	0.0665763	0.0128411	5.16148	2.45e-07	16981	22
6050	class.Erysipelotrichia.id.2147	8	38802256	rs62504402	C	T	0.0655608	0.01282	5.13099	2.88e-07	16874	21
6051	class.Erysipelotrichia.id.2147	8	38795647	rs62504370	C	A	0.0634828	0.01265	5.03429	4.8e-07	17285	22
6052	class.Erysipelotrichia.id.2147	18	5830507	rs7234058	C	T	-0.0945759	0.0194091	-4.90966	9.12e-07	16874	21
6053	class.Erysipelotrichia.id.2147	18	5829720	rs79996147	A	T	-0.0942694	0.0194062	-4.89732	9.72e-07	16874	21
6054	class.Erysipelotrichia.id.2147	13	40385457	rs17530232	G	A	0.10305	0.0224648	4.68561	2.79e-06	16622	20
6055	class.Erysipelotrichia.id.2147	3	195793712	rs2300774	A	G	0.0524152	0.0106784	4.91332	8.95e-07	18216	24
6056	class.Erysipelotrichia.id.2147	18	5827643	rs79329601	C	T	-0.0929742	0.0194034	-4.82527	1.4e-06	16874	21
6057	class.Erysipelotrichia.id.2147	3	195793339	rs2300775	C	T	0.052225	0.0106784	4.89601	9.78e-07	18216	24
6058	class.Erysipelotrichia.id.2147	18	5824394	rs76420385	G	A	-0.0928607	0.0193876	-4.81514	1.47e-06	16874	21
6059	class.Erysipelotrichia.id.2147	3	195794241	rs9858727	T	A	0.0520193	0.0106791	4.87592	1.08e-06	18216	24
6060	class.Erysipelotrichia.id.2147	18	5826346	rs78782849	C	T	-0.0924946	0.0194004	-4.79675	1.61e-06	16874	21
6061	class.Erysipelotrichia.id.2147	3	195790811	rs2300777	C	A	0.0518613	0.0106774	4.85937	1.18e-06	18216	24
6062	class.Erysipelotrichia.id.2147	3	195790291	rs2300780	C	T	0.0520025	0.0106771	4.87304	1.1e-06	18216	24
6063	class.Erysipelotrichia.id.2147	3	195790737	rs2300778	G	A	0.051538	0.0106776	4.82911	1.37e-06	18216	24
6064	class.Erysipelotrichia.id.2147	17	70327224	rs35161940	C	T	-0.0806041	0.0167641	-4.76969	1.85e-06	18213	24
6065	class.Erysipelotrichia.id.2147	3	195788147	rs2284890	C	T	0.0512958	0.010678	4.80655	1.54e-06	18215	24
6066	class.Erysipelotrichia.id.2147	3	195789414	rs2239641	C	T	0.051182	0.0106771	4.7963	1.62e-06	18216	24
6067	class.Erysipelotrichia.id.2147	3	195788247	rs2284889	A	G	0.0512135	0.0106776	4.79864	1.6e-06	18216	24
6068	class.Erysipelotrichia.id.2147	3	195791866	rs9852239	C	T	0.050937	0.0106789	4.77385	1.81e-06	18216	24
6069	class.Erysipelotrichia.id.2147	10	133897233	rs10781552	T	C	-0.0552212	0.0116074	-4.72237	2.33e-06	17789	23
6070	class.Erysipelotrichia.id.2147	3	195789708	rs2239640	T	G	0.0509655	0.0106776	4.77595	1.79e-06	18216	24
6071	class.Erysipelotrichia.id.2147	3	195787308	rs9846149	G	C	0.0508689	0.0106778	4.76649	1.87e-06	18216	24
6072	class.Erysipelotrichia.id.2147	3	195788555	rs9863872	G	T	0.0508821	0.0106775	4.76749	1.87e-06	18216	24
6073	class.Erysipelotrichia.id.2147	3	195831098	rs9867473	C	A	0.0500323	0.0107046	4.7201	2.36e-06	18089	23
6074	class.Erysipelotrichia.id.2147	3	195800603	rs9859401	A	C	0.050037	0.0106791	4.6921	2.7e-06	18217	24
6075	class.Erysipelotrichia.id.2147	3	195795439	rs2300773	A	G	0.0499672	0.0106795	4.68337	2.82e-06	18216	24
6076	class.Erysipelotrichia.id.2147	3	195800267	rs13072608	T	C	0.0497916	0.0106787	4.66715	3.05e-06	18217	24
6077	class.Erysipelotrichia.id.2147	3	195797947	rs3761717	C	G	0.0496186	0.0106791	4.65092	3.3e-06	18217	24
6078	class.Erysipelotrichia.id.2147	14	56156504	rs8003149	T	C	0.0538798	0.0116888	4.60702	4.08e-06	18213	24
6079	class.Erysipelotrichia.id.2147	3	195797553	rs11718657	A	C	0.0495351	0.0106798	4.64491	3.4e-06	18217	24
6080	class.Erysipelotrichia.id.2147	3	195797576	rs11185506	C	G	0.0495351	0.0106798	4.64491	3.4e-06	18217	24
6081	class.Erysipelotrichia.id.2147	10	133898263	rs7095708	T	C	-0.0532727	0.011471	-4.61063	4.01e-06	18197	24
6082	class.Erysipelotrichia.id.2147	10	133898421	rs4617508	T	A	-0.0532474	0.0114727	-4.60939	4.04e-06	18197	24
6083	class.Erysipelotrichia.id.2147	10	133894405	rs55764236	T	G	-0.0539305	0.0116046	-4.61693	3.89e-06	17789	23
6084	class.Erysipelotrichia.id.2147	10	133896369	rs7911287	G	T	-0.0532216	0.0114716	-4.60964	4.03e-06	18198	24
6085	class.Erysipelotrichia.id.2147	3	195802366	rs9877119	G	A	0.049323	0.0106791	4.6251	3.74e-06	18217	24
6086	class.Erysipelotrichia.id.2147	3	195800547	rs9859260	T	C	0.0494075	0.0106791	4.63171	3.63e-06	18217	24
6087	class.Erysipelotrichia.id.2147	10	133894256	rs12357537	T	C	-0.0537753	0.0116057	-4.60348	4.15e-06	17789	23
6088	class.Erysipelotrichia.id.2147	14	48997206	rs4078432	T	C	-0.0608929	0.0133764	-4.5997	4.23e-06	17789	23
6089	class.Erysipelotrichia.id.2147	3	195807607	rs3804140	C	T	0.0488296	0.0106791	4.57872	4.68e-06	18215	24
6090	class.Erysipelotrichia.id.2147	3	195798522	rs9990392	T	C	0.0485656	0.0106882	4.56738	4.94e-06	18215	24
6091	class.Erysipelotrichia.id.2147	3	195807625	rs3804139	C	T	0.0486429	0.0106791	4.56165	5.08e-06	18215	24
6092	class.Erysipelotrichia.id.2147	5	3002546	rs1074800	G	A	0.0492438	0.010887	4.52131	6.15e-06	17789	23
6093	class.Erysipelotrichia.id.2147	14	80357610	rs56970041	G	T	0.0724144	0.0164471	4.54848	5.4e-06	18217	24
6094	class.Erysipelotrichia.id.2147	5	3004396	rs921306	C	T	0.0493866	0.0109127	4.48783	7.2e-06	17789	23
6095	class.Erysipelotrichia.id.2147	10	133903944	rs11146160	A	G	-0.0520776	0.011471	-4.51053	6.47e-06	18204	24
6096	class.Erysipelotrichia.id.2147	3	195798600	rs34221479	C	T	0.0486579	0.0107011	4.53394	5.79e-06	18108	23
6097	class.Erysipelotrichia.id.2147	10	133901250	rs12258727	T	C	-0.0519876	0.011477	-4.49808	6.86e-06	18201	24
6098	class.Erysipelotrichia.id.2147	18	5800225	rs8096144	C	G	-0.0856058	0.0191756	-4.42746	9.53e-06	17405	23
6099	class.Erysipelotrichia.id.2147	8	2954952	rs7826267	G	T	-0.0839071	0.0199131	-4.4332	9.28e-06	17586	22
6100	class.Erysipelotrichia.id.2147	3	195792905	rs9852883	C	A	0.047734	0.0105644	4.51491	6.33e-06	18109	23
6101	class.Erysipelotrichia.id.2147	10	133897052	rs7906464	T	A	-0.0531513	0.011893	-4.48335	7.35e-06	17789	23
6102	class.Erysipelotrichia.id.2147	3	195804298	rs41300431	G	A	0.0478842	0.0106789	4.48998	7.12e-06	18216	24
6103	class.Erysipelotrichia.id.2147	3	195804344	rs35587059	C	T	0.0479071	0.010682	4.4898	7.13e-06	18207	24
6104	class.Erysipelotrichia.id.2147	14	56151603	rs28703642	G	T	0.0525302	0.0117964	4.47512	7.64e-06	18217	24
6105	class.Erysipelotrichia.id.2147	10	133893637	rs7100916	T	G	-0.0527558	0.0118798	-4.47562	7.62e-06	17789	23
6106	class.Erysipelotrichia.id.2147	14	80359465	rs10144017	G	A	0.0687138	0.016077	4.45228	8.5e-06	18217	24
6107	class.Erysipelotrichia.id.2147	10	133894421	rs61865709	G	A	-0.052664	0.0118775	-4.46509	8e-06	17789	23
6109	class.Erysipelotrichia.id.2147	1	64139196	rs1884466	T	C	-0.0475363	0.0106939	-4.42764	9.53e-06	18205	24
6110	class.Erysipelotrichia.id.2147	1	97457427	rs290833	G	T	-0.0497374	0.0111376	-4.46441	8.03e-06	17789	23
6111	class.Erysipelotrichia.id.2147	14	80356644	rs10134361	G	A	0.0709624	0.0164356	4.44824	8.66e-06	18217	24
6112	class.Erysipelotrichia.id.2147	17	70329152	rs12938302	C	T	-0.0751558	0.0167557	-4.43585	9.17e-06	18207	24
6117	class.Erysipelotrichia.id.2147	3	195805510	rs2638904	A	G	0.0472153	0.0106777	4.42518	9.64e-06	18215	24
6518	class.Gammaproteobacteria.id.3303	2	167986992	rs6706173	C	A	0.074251	0.0146392	5.19981	1.99e-07	16020	24
6519	class.Gammaproteobacteria.id.3303	2	167987270	rs6432975	C	G	0.0741065	0.0146194	5.19735	2.02e-07	16020	24
6520	class.Gammaproteobacteria.id.3303	2	167984952	rs11899748	C	T	0.0739739	0.0146407	5.18342	2.18e-07	16020	24
6521	class.Gammaproteobacteria.id.3303	2	167983329	rs56730065	A	G	0.0732746	0.0146525	5.12897	2.91e-07	16020	24
6522	class.Gammaproteobacteria.id.3303	2	167966172	rs7572454	G	A	0.0720097	0.0143428	5.09778	3.44e-07	16024	24
6523	class.Gammaproteobacteria.id.3303	2	167982976	rs6432974	G	T	0.0727146	0.014678	5.09563	3.48e-07	16019	24
6524	class.Gammaproteobacteria.id.3303	2	167962595	rs12105903	C	T	0.0697609	0.0144709	4.92573	8.4e-07	16024	24
6525	class.Gammaproteobacteria.id.3303	2	167968777	rs67269716	G	A	0.0694278	0.0144271	4.91243	9e-07	16023	24
6526	class.Gammaproteobacteria.id.3303	2	167961501	rs7580360	A	G	0.0696319	0.0145005	4.91513	8.87e-07	16024	24
6527	class.Gammaproteobacteria.id.3303	12	43572952	rs11181912	A	G	-0.0579153	0.0118796	-4.89267	9.95e-07	16017	24
6528	class.Gammaproteobacteria.id.3303	2	167969755	rs7586785	C	G	0.0692071	0.0144434	4.89652	9.75e-07	16023	24
6529	class.Gammaproteobacteria.id.3303	2	167972002	rs9967718	G	A	0.0689565	0.0144483	4.8769	1.08e-06	16023	24
6530	class.Gammaproteobacteria.id.3303	2	167961469	rs7606905	C	T	0.068128	0.014518	4.8137	1.48e-06	16024	24
6531	class.Gammaproteobacteria.id.3303	2	167951599	rs59250079	T	G	0.0700235	0.0147462	4.8266	1.39e-06	16022	24
6532	class.Gammaproteobacteria.id.3303	2	167956600	rs61084716	T	G	0.0694731	0.0147553	4.80922	1.52e-06	16024	24
6533	class.Gammaproteobacteria.id.3303	2	167961457	rs7607028	G	A	0.0679514	0.0145126	4.79289	1.64e-06	16025	24
6534	class.Gammaproteobacteria.id.3303	2	167983947	rs67074513	T	C	0.0628209	0.0133341	4.76747	1.87e-06	16020	24
6535	class.Gammaproteobacteria.id.3303	12	43573196	rs17092798	G	A	-0.0637506	0.0135428	-4.76497	1.89e-06	16019	24
6536	class.Gammaproteobacteria.id.3303	2	167977506	rs10497315	A	G	0.0666953	0.0144252	4.7456	2.08e-06	16024	24
6537	class.Gammaproteobacteria.id.3303	2	167977928	rs12619579	G	A	0.0667303	0.0144653	4.7357	2.18e-06	16023	24
6538	class.Gammaproteobacteria.id.3303	2	167959943	rs1429930	C	G	0.0686472	0.0147852	4.73914	2.15e-06	16024	24
6539	class.Gammaproteobacteria.id.3303	12	43579008	rs1849782	G	A	-0.0628788	0.0135389	-4.71375	2.43e-06	16025	24
6540	class.Gammaproteobacteria.id.3303	2	167965317	rs1346722	T	C	0.0612133	0.0133163	4.65444	3.25e-06	16021	24
6541	class.Gammaproteobacteria.id.3303	12	43574431	rs61926436	A	C	-0.0623354	0.0135426	-4.66419	3.1e-06	16020	24
6542	class.Gammaproteobacteria.id.3303	2	167989691	rs7569147	G	A	0.0646279	0.0139827	4.67024	3.01e-06	16019	24
6543	class.Gammaproteobacteria.id.3303	2	167994684	rs998899	C	T	0.0603989	0.0133188	4.60403	4.14e-06	16019	24
6544	class.Gammaproteobacteria.id.3303	18	48185248	rs79795896	G	A	-0.15921	0.0351373	-4.46723	7.92e-06	7577	11
6545	class.Gammaproteobacteria.id.3303	2	167951368	rs7589167	C	T	0.0669375	0.0147801	4.62131	3.81e-06	16022	24
6546	class.Gammaproteobacteria.id.3303	12	43581947	rs10467189	T	C	-0.0618966	0.0135272	-4.64116	3.46e-06	16025	24
6547	class.Gammaproteobacteria.id.3303	10	48385682	rs2234691	C	T	0.0762905	0.0171962	4.45491	8.39e-06	16011	24
6548	class.Gammaproteobacteria.id.3303	8	115123937	rs6469506	A	T	0.0541424	0.0116333	4.65184	3.29e-06	16023	24
6549	class.Gammaproteobacteria.id.3303	8	115126270	rs4421375	C	T	0.0541083	0.0116734	4.63356	3.59e-06	16024	24
6550	class.Gammaproteobacteria.id.3303	8	115123007	rs12545601	A	C	0.0539244	0.0116243	4.63	3.66e-06	16025	24
6551	class.Gammaproteobacteria.id.3303	8	115146828	rs1399856	C	A	0.0539136	0.0116717	4.61326	3.96e-06	16022	24
6552	class.Gammaproteobacteria.id.3303	8	115175017	rs6984998	C	T	-0.0558111	0.0121384	-4.62255	3.79e-06	16025	24
6553	class.Gammaproteobacteria.id.3303	1	186502694	rs12404135	G	A	-0.0788843	0.0172415	-4.44243	8.89e-06	15231	23
6554	class.Gammaproteobacteria.id.3303	1	186501914	rs12089016	C	A	-0.0787515	0.0172413	-4.42758	9.53e-06	15232	23
6555	class.Gammaproteobacteria.id.3303	12	43579716	rs12827899	G	C	-0.0606593	0.0135364	-4.54707	5.44e-06	16020	24
6556	class.Gammaproteobacteria.id.3303	2	167947111	rs12692857	G	A	0.0651229	0.0147387	4.51309	6.39e-06	16019	24
6557	class.Gammaproteobacteria.id.3303	8	115123578	rs7000905	C	T	0.0534152	0.01163	4.59218	4.39e-06	16025	24
6559	class.Gammaproteobacteria.id.3303	2	167948116	rs10171261	G	A	0.0647554	0.0147374	4.49788	6.86e-06	16019	24
6561	class.Gammaproteobacteria.id.3303	2	167988499	rs6432976	C	T	0.0696408	0.0157604	4.48076	7.44e-06	16015	24
6562	class.Gammaproteobacteria.id.3303	8	115096217	rs4281140	G	T	0.0532901	0.0116715	4.54831	5.41e-06	16024	24
6563	class.Gammaproteobacteria.id.3303	8	115148483	rs13281859	C	T	0.0533629	0.0116723	4.55616	5.21e-06	16022	24
6565	class.Gammaproteobacteria.id.3303	8	115119439	rs12675001	G	T	0.0532922	0.0116263	4.56066	5.1e-06	16025	24
6567	class.Gammaproteobacteria.id.3303	18	75633634	rs9973122	A	T	0.0740614	0.0162596	4.50079	6.77e-06	15650	23
6568	class.Gammaproteobacteria.id.3303	2	167992286	rs6720763	T	C	0.0612923	0.0139233	4.49506	6.95e-06	16020	24
6569	class.Gammaproteobacteria.id.3303	8	115095516	rs13266408	T	C	0.052985	0.0116241	4.53417	5.78e-06	16025	24
6570	class.Gammaproteobacteria.id.3303	8	115160378	rs10111899	C	T	-0.0548298	0.0120869	-4.54631	5.46e-06	16025	24
6572	class.Gammaproteobacteria.id.3303	8	115119318	rs12679016	A	T	0.053034	0.0116261	4.5377	5.69e-06	16025	24
6574	class.Gammaproteobacteria.id.3303	8	115129292	rs6994489	C	A	-0.0549407	0.0120963	-4.54967	5.37e-06	16024	24
6575	class.Gammaproteobacteria.id.3303	2	167920163	rs60188538	C	T	0.0631025	0.0143678	4.47612	7.6e-06	16019	24
6576	class.Gammaproteobacteria.id.3303	8	115148110	rs2176115	A	G	-0.0546808	0.0120789	-4.53516	5.76e-06	16023	24
6579	class.Gammaproteobacteria.id.3303	8	115096120	rs13273646	G	A	0.0526113	0.0116296	4.50044	6.78e-06	16024	24
6580	class.Gammaproteobacteria.id.3303	8	115120642	rs11775846	G	A	0.0528202	0.0116321	4.52387	6.07e-06	16025	24
6583	class.Gammaproteobacteria.id.3303	8	115150895	rs6469507	T	C	-0.0547984	0.012167	-4.51562	6.31e-06	16023	24
6585	class.Gammaproteobacteria.id.3303	2	167918547	rs16852925	C	G	0.0628075	0.014378	4.44352	8.85e-06	16019	24
6586	class.Gammaproteobacteria.id.3303	8	115121081	rs7017964	G	A	0.0525959	0.0116333	4.50463	6.65e-06	16025	24
6587	class.Gammaproteobacteria.id.3303	8	115168116	rs4548204	A	C	-0.0542791	0.012077	-4.50229	6.72e-06	16024	24
6588	class.Gammaproteobacteria.id.3303	8	115135348	rs12550281	A	G	0.0524629	0.0116621	4.4882	7.18e-06	16024	24
6589	class.Gammaproteobacteria.id.3303	8	115165210	rs10110536	C	T	-0.0542644	0.0120851	-4.50051	6.78e-06	16025	24
6594	class.Gammaproteobacteria.id.3303	6	137612554	rs9494710	T	C	-0.0549673	0.0120924	-4.58471	4.55e-06	15650	23
6597	class.Gammaproteobacteria.id.3303	8	115163631	rs4876552	G	C	0.0524931	0.0116588	4.47215	7.74e-06	16019	24
6598	class.Gammaproteobacteria.id.3303	8	115161706	rs1473985	A	T	-0.0540008	0.0120868	-4.47826	7.53e-06	16025	24
6599	class.Gammaproteobacteria.id.3303	8	115162971	rs7818533	G	A	0.0524139	0.0116643	4.46558	7.99e-06	16016	24
6600	class.Gammaproteobacteria.id.3303	8	115167761	rs2357360	T	A	0.0523984	0.0116736	4.47072	7.8e-06	16022	24
6603	class.Gammaproteobacteria.id.3303	8	115172410	rs13257428	G	A	0.0523941	0.0116687	4.46772	7.91e-06	16025	24
6607	class.Gammaproteobacteria.id.3303	8	115152596	rs10095416	T	A	-0.054208	0.0121688	-4.4673	7.92e-06	16023	24
6625	class.Gammaproteobacteria.id.3303	8	115162781	rs7003100	T	C	-0.0535227	0.0121303	-4.4366	9.14e-06	16025	24
6633	class.Gammaproteobacteria.id.3303	8	115164764	rs2090256	T	C	-0.0533105	0.012077	-4.4241	9.68e-06	16025	24
6634	class.Gammaproteobacteria.id.3303	6	137612394	rs4896254	A	T	-0.0538368	0.0120351	-4.51166	6.43e-06	15650	23
6659	class.Gammaproteobacteria.id.3303	3	18615903	rs75101789	T	C	0.0729012	0.0163003	4.44503	8.79e-06	16024	24
7315	class.Lentisphaeria.id.2250	21	21023966	rs2825714	G	A	-0.13741	0.0289246	-4.78357	1.72e-06	4734	22
7316	class.Lentisphaeria.id.2250	15	25162535	rs17114848	A	G	0.152377	0.0324332	4.60836	4.06e-06	4734	22
7317	class.Lentisphaeria.id.2250	20	61394262	rs77599476	G	A	0.230292	0.0480168	4.76793	1.86e-06	3722	14
7318	class.Lentisphaeria.id.2250	7	146795379	rs11770843	T	C	0.109431	0.0234879	4.76301	1.91e-06	4705	21
7319	class.Lentisphaeria.id.2250	20	61393859	rs112022900	G	A	0.218443	0.0461311	4.68783	2.76e-06	4092	15
7320	class.Lentisphaeria.id.2250	1	11943792	rs72640280	G	A	0.220207	0.0486196	4.55735	5.18e-06	3816	16
7321	class.Lentisphaeria.id.2250	9	111086170	rs62570196	T	C	-0.21635	0.0439866	-4.87661	1.08e-06	3712	15
7322	class.Lentisphaeria.id.2250	20	61392681	rs45621736	G	A	0.218265	0.0461308	4.68841	2.75e-06	4093	15
7326	class.Lentisphaeria.id.2250	7	146812673	rs6951588	T	C	0.104331	0.0232142	4.47523	7.63e-06	4728	22
7327	class.Lentisphaeria.id.2250	7	146808977	rs11764871	T	G	0.105796	0.0233464	4.51322	6.39e-06	4725	22
7328	class.Lentisphaeria.id.2250	5	94720245	rs2731834	G	C	0.109438	0.023693	4.59908	4.24e-06	4733	22
7329	class.Lentisphaeria.id.2250	7	146798566	rs35004924	A	C	0.104148	0.0235649	4.51221	6.42e-06	4701	21
7332	class.Lentisphaeria.id.2250	7	146810428	rs62481809	C	G	0.103422	0.023286	4.43511	9.2e-06	4724	22
7334	class.Lentisphaeria.id.2250	13	20687179	rs2031282	G	A	0.122369	0.0270329	4.59236	4.38e-06	4734	22
7336	class.Lentisphaeria.id.2250	5	94692439	rs2546105	T	A	0.106187	0.023469	4.50855	6.53e-06	4734	22
7337	class.Lentisphaeria.id.2250	15	101242690	rs1002941	A	G	0.105025	0.0233484	4.46125	8.15e-06	4734	22
7349	class.Lentisphaeria.id.2250	5	94698304	rs1895249	G	T	0.104684	0.023471	4.45805	8.27e-06	4733	22
7366	class.Lentisphaeria.id.2250	3	6223568	rs73113483	A	T	-0.131217	0.0288713	-4.4481	8.66e-06	4718	22
7369	class.Lentisphaeria.id.2250	5	94708550	rs1363428	A	G	0.104261	0.0234016	4.43224	9.33e-06	4734	22
7370	class.Lentisphaeria.id.2250	5	94690178	rs253710	C	T	0.103759	0.0234543	4.41822	9.95e-06	4734	22
7696	class.Melainabacteria.id.1589	3	14306949	rs9864379	C	T	-0.159735	0.0292553	-5.43892	5.36e-08	5777	23
7697	class.Melainabacteria.id.1589	3	14306999	rs9830438	A	C	-0.158871	0.0292518	-5.41123	6.26e-08	5777	23
7698	class.Melainabacteria.id.1589	3	14308119	rs2005426	C	A	-0.157581	0.0293475	-5.34242	9.17e-08	5773	23
7699	class.Melainabacteria.id.1589	3	14307483	rs900188	A	G	-0.157035	0.0292529	-5.33534	9.54e-08	5776	23
7700	class.Melainabacteria.id.1589	3	14306561	rs9864035	G	A	-0.152598	0.0292421	-5.19554	2.04e-07	5775	23
7701	class.Melainabacteria.id.1589	3	14268381	rs6773199	G	A	-0.149007	0.0286017	-5.24714	1.54e-07	5775	23
7702	class.Melainabacteria.id.1589	3	14268744	rs13062781	G	A	-0.145579	0.0283554	-5.23916	1.61e-07	5774	23
7703	class.Melainabacteria.id.1589	3	14298628	rs6442436	C	T	-0.15137	0.0291354	-5.17837	2.24e-07	5776	23
7704	class.Melainabacteria.id.1589	3	14280171	rs12493406	C	T	-0.15402	0.0291985	-5.16466	2.41e-07	5777	23
7705	class.Melainabacteria.id.1589	3	14306171	rs9883109	T	C	-0.151116	0.0291676	-5.16161	2.45e-07	5777	23
7706	class.Melainabacteria.id.1589	3	14299101	rs6780959	A	G	-0.150386	0.0291397	-5.14488	2.68e-07	5776	23
7707	class.Melainabacteria.id.1589	3	14306519	rs9863760	C	T	-0.148628	0.0284535	-5.18063	2.21e-07	5776	23
7708	class.Melainabacteria.id.1589	3	14296762	rs13072729	T	C	-0.150581	0.0291628	-5.12622	2.96e-07	5775	23
7709	class.Melainabacteria.id.1589	3	14283539	rs12486770	T	A	-0.152776	0.0292036	-5.12502	2.98e-07	5777	23
7710	class.Melainabacteria.id.1589	16	80493705	rs11150282	C	T	0.0989488	0.0196972	4.99029	6.03e-07	5873	24
7711	class.Melainabacteria.id.1589	3	14282488	rs62231951	A	T	-0.152394	0.0292	-5.11252	3.18e-07	5777	23
7712	class.Melainabacteria.id.1589	3	14287703	rs10510427	G	A	-0.149695	0.0288896	-5.07571	3.86e-07	5777	23
7713	class.Melainabacteria.id.1589	3	14301173	rs1010755	C	T	-0.148439	0.0291095	-5.07385	3.9e-07	5777	23
7714	class.Melainabacteria.id.1589	3	14303081	rs17039205	A	G	-0.148095	0.0291407	-5.07008	3.98e-07	5777	23
7715	class.Melainabacteria.id.1589	3	14303190	rs17039208	T	C	-0.147325	0.0291274	-5.04507	4.53e-07	5777	23
7716	class.Melainabacteria.id.1589	3	14270680	rs9832125	C	T	-0.13861	0.0281878	-5.08806	3.62e-07	5776	23
7717	class.Melainabacteria.id.1589	3	14270543	rs13084677	A	T	-0.138154	0.0281868	-5.07772	3.82e-07	5776	23
7718	class.Melainabacteria.id.1589	16	80490529	rs7206242	C	T	0.0999823	0.0201114	4.92113	8.6e-07	5880	24
7719	class.Melainabacteria.id.1589	3	14304191	rs13088024	T	A	-0.146073	0.0291323	-4.98654	6.15e-07	5777	23
7720	class.Melainabacteria.id.1589	3	14303491	rs13060131	C	T	-0.145725	0.0291334	-4.977	6.46e-07	5777	23
7721	class.Melainabacteria.id.1589	3	14290362	rs13098772	C	A	-0.146845	0.0291578	-4.97329	6.58e-07	5775	23
7722	class.Melainabacteria.id.1589	3	14304748	rs12714900	G	T	-0.145315	0.0291327	-4.96655	6.82e-07	5777	23
7723	class.Melainabacteria.id.1589	3	14303744	rs12491989	C	G	-0.145418	0.0291902	-4.95861	7.1e-07	5777	23
7724	class.Melainabacteria.id.1589	3	14305088	rs12714903	C	T	-0.145055	0.0291376	-4.95677	7.17e-07	5777	23
7725	class.Melainabacteria.id.1589	3	14305670	rs13095126	T	C	-0.144743	0.0291323	-4.94364	7.67e-07	5777	23
7726	class.Melainabacteria.id.1589	3	14305584	rs13072444	G	A	-0.144636	0.0291325	-4.94023	7.8e-07	5777	23
7727	class.Melainabacteria.id.1589	3	14304881	rs12714902	G	A	-0.144491	0.0291351	-4.93746	7.91e-07	5777	23
7728	class.Melainabacteria.id.1589	16	80484304	rs7204337	G	A	0.0990876	0.0202939	4.8177	1.45e-06	5873	24
7729	class.Melainabacteria.id.1589	3	14305836	rs13072505	A	G	-0.145493	0.0291283	-4.97438	6.55e-07	5777	23
7730	class.Melainabacteria.id.1589	3	14302318	rs7644367	G	A	-0.143397	0.0291272	-4.91348	8.95e-07	5777	23
7731	class.Melainabacteria.id.1589	3	14305341	rs13072044	G	T	-0.147382	0.0300218	-4.90591	9.3e-07	5343	22
7732	class.Melainabacteria.id.1589	3	14305775	rs13072359	A	C	-0.143146	0.0291307	-4.88915	1.01e-06	5777	23
7733	class.Melainabacteria.id.1589	1	230522960	rs72765665	C	T	-0.0894731	0.0186553	-4.83173	1.35e-06	5881	24
7734	class.Melainabacteria.id.1589	1	230523039	rs16851659	C	G	-0.0896103	0.0186432	-4.84363	1.27e-06	5884	24
7735	class.Melainabacteria.id.1589	1	230522961	rs72765667	A	G	-0.0882774	0.0186586	-4.76861	1.85e-06	5881	24
7736	class.Melainabacteria.id.1589	1	230522978	rs68053172	G	A	-0.0883222	0.0186573	-4.7684	1.86e-06	5881	24
7737	class.Melainabacteria.id.1589	7	20010624	rs73074665	T	A	0.166216	0.0355728	4.68019	2.87e-06	5758	22
7738	class.Melainabacteria.id.1589	9	115975644	rs4129397	A	G	0.0894639	0.0185102	4.80555	1.54e-06	5886	24
7739	class.Melainabacteria.id.1589	9	115975389	rs4129395	A	G	0.0896187	0.0185106	4.81384	1.48e-06	5887	24
7740	class.Melainabacteria.id.1589	1	230522690	rs4846956	C	T	-0.0875945	0.0186458	-4.73846	2.15e-06	5885	24
7741	class.Melainabacteria.id.1589	15	100747683	rs79790072	C	T	0.226722	0.0487841	4.65183	3.29e-06	4107	11
7742	class.Melainabacteria.id.1589	9	115975613	rs4129396	A	G	0.0888202	0.0185118	4.76989	1.84e-06	5886	24
7743	class.Melainabacteria.id.1589	9	26184578	rs10738747	A	G	0.0814624	0.0184409	4.41808	9.96e-06	5884	24
7744	class.Melainabacteria.id.1589	9	122046549	rs1221147	A	T	0.123968	0.0278958	4.49045	7.11e-06	5768	23
7745	class.Melainabacteria.id.1589	9	115977175	rs10739388	T	C	0.0879358	0.0185096	4.72233	2.33e-06	5887	24
7746	class.Melainabacteria.id.1589	9	115976445	rs7859354	C	T	0.088101	0.0185104	4.73143	2.23e-06	5887	24
7747	class.Melainabacteria.id.1589	9	115978038	rs10817461	A	T	0.087544	0.0185118	4.70312	2.56e-06	5887	24
7748	class.Melainabacteria.id.1589	2	61450941	rs202201936	C	A	-0.141483	0.0305696	-4.49741	6.88e-06	5436	22
7749	class.Melainabacteria.id.1589	1	230524296	rs7549147	G	A	-0.08606	0.0185874	-4.66236	3.13e-06	5883	24
7752	class.Melainabacteria.id.1589	9	24648997	rs113884518	C	T	-0.205352	0.0454982	-4.46367	8.06e-06	4442	17
7753	class.Melainabacteria.id.1589	18	1008278	rs789069	C	A	-0.103539	0.0234287	-4.49841	6.85e-06	5879	24
7756	class.Melainabacteria.id.1589	1	230523609	rs12746891	A	G	-0.0846221	0.0185853	-4.59013	4.43e-06	5884	24
7759	class.Melainabacteria.id.1589	11	2937631	rs367480	A	G	-0.083758	0.0185796	-4.45991	8.2e-06	5887	24
7760	class.Melainabacteria.id.1589	17	53906328	rs28678345	C	T	0.214848	0.0470878	4.50329	6.69e-06	4323	15
7780	class.Melainabacteria.id.1589	1	230521031	rs11806158	C	A	-0.0819637	0.0186495	-4.44042	8.98e-06	5887	24
7806	class.Melainabacteria.id.1589	14	107061448	rs10148250	A	G	0.0861928	0.0193381	4.4479	8.67e-06	5453	23
8164	class.Methanobacteria.id.119	2	125440268	rs10202904	G	T	-0.121754	0.0235357	-5.12255	3.01e-07	3695	16
8165	class.Methanobacteria.id.119	2	125437944	rs7601415	T	A	-0.118706	0.0235443	-4.98785	6.11e-07	3692	16
8166	class.Methanobacteria.id.119	2	125437070	rs1869500	A	C	-0.118301	0.0235431	-4.97363	6.57e-07	3692	16
8167	class.Methanobacteria.id.119	13	41956181	rs73457410	G	A	0.21534	0.0436695	4.82379	1.41e-06	3498	15
8168	class.Methanobacteria.id.119	13	41963791	rs76029318	C	T	0.214769	0.0446468	4.8003	1.58e-06	3497	15
8169	class.Methanobacteria.id.119	3	15053083	rs6776814	C	T	-0.199566	0.0411825	-4.79452	1.63e-06	3385	14
8170	class.Methanobacteria.id.119	3	15013348	rs62241835	T	G	-0.203385	0.0417931	-4.79425	1.63e-06	3383	14
8171	class.Methanobacteria.id.119	3	15051223	rs62240385	T	G	-0.201402	0.041873	-4.77752	1.77e-06	3342	13
8172	class.Methanobacteria.id.119	3	15015333	rs9942108	G	A	-0.202852	0.0420789	-4.76877	1.85e-06	3342	13
8173	class.Methanobacteria.id.119	13	41963968	rs73457427	G	A	0.212978	0.0446128	4.76767	1.86e-06	3497	15
8174	class.Methanobacteria.id.119	4	104418307	rs894996	A	C	0.216999	0.0449076	4.76639	1.88e-06	3582	15
8175	class.Methanobacteria.id.119	2	125446588	rs4848970	G	T	0.115928	0.0243751	4.76466	1.89e-06	3696	16
8176	class.Methanobacteria.id.119	3	15049536	rs6784384	G	A	-0.197946	0.0413561	-4.76413	1.9e-06	3385	14
8177	class.Methanobacteria.id.119	3	15019595	rs73031978	G	C	-0.203186	0.042162	-4.76358	1.9e-06	3340	13
8178	class.Methanobacteria.id.119	2	125434310	rs12711690	G	A	-0.113177	0.0235465	-4.75629	1.97e-06	3691	16
8179	class.Methanobacteria.id.119	3	15049889	rs62240384	C	T	-0.19755	0.0413568	-4.75454	1.99e-06	3385	14
8180	class.Methanobacteria.id.119	13	41955162	rs11147839	G	A	0.211421	0.0444987	4.72664	2.28e-06	3499	15
8181	class.Methanobacteria.id.119	2	125446861	rs4848258	A	T	-0.11206	0.0235464	-4.71343	2.44e-06	3695	16
8182	class.Methanobacteria.id.119	3	15012512	rs62241834	G	T	-0.201008	0.0419355	-4.71267	2.44e-06	3383	14
8183	class.Methanobacteria.id.119	3	15006272	rs56209241	G	A	-0.201701	0.042248	-4.70577	2.53e-06	3340	13
8184	class.Methanobacteria.id.119	13	41962188	rs9594530	T	C	0.210214	0.0445879	4.70392	2.55e-06	3498	15
8185	class.Methanobacteria.id.119	3	15024811	rs62240373	G	A	-0.199025	0.0418668	-4.68851	2.75e-06	3383	14
8186	class.Methanobacteria.id.119	3	15019689	rs62241836	C	T	-0.198963	0.041879	-4.68204	2.84e-06	3383	14
8187	class.Methanobacteria.id.119	2	125432533	rs6541968	T	C	-0.111082	0.0235326	-4.67375	2.96e-06	3698	16
8188	class.Methanobacteria.id.119	3	15059784	rs62240388	A	G	-0.196372	0.0418228	-4.66689	3.06e-06	3342	13
8189	class.Methanobacteria.id.119	13	41961665	rs3923545	G	C	0.2074	0.0445271	4.65772	3.2e-06	3498	15
8190	class.Methanobacteria.id.119	3	15038202	rs62240380	C	T	-0.19333	0.0413119	-4.64973	3.32e-06	3385	14
8191	class.Methanobacteria.id.119	3	15058403	rs58106718	A	T	-0.192891	0.0413528	-4.64337	3.43e-06	3385	14
8192	class.Methanobacteria.id.119	3	15015341	rs9942109	G	A	-0.19665	0.0418819	-4.63313	3.6e-06	3383	14
8193	class.Methanobacteria.id.119	3	15022743	rs56001610	G	A	-0.194912	0.0418211	-4.5874	4.49e-06	3383	14
8194	class.Methanobacteria.id.119	3	15056858	rs7635580	G	A	-0.192759	0.0415962	-4.58552	4.53e-06	3385	14
8195	class.Methanobacteria.id.119	3	15023497	rs62241845	T	A	-0.19488	0.0418197	-4.58434	4.55e-06	3383	14
8196	class.Methanobacteria.id.119	3	15023392	rs62241844	G	C	-0.19488	0.0418197	-4.58434	4.55e-06	3383	14
8197	class.Methanobacteria.id.119	3	15006309	rs62241832	G	A	-0.195628	0.0419692	-4.58338	4.58e-06	3383	14
8198	class.Methanobacteria.id.119	3	15021128	rs62241837	G	A	-0.194793	0.0418343	-4.58191	4.61e-06	3383	14
8199	class.Methanobacteria.id.119	3	15021594	rs62241838	T	C	-0.194728	0.0418213	-4.58191	4.61e-06	3383	14
8200	class.Methanobacteria.id.119	3	15022311	rs62241839	A	G	-0.194592	0.0418214	-4.57885	4.68e-06	3383	14
8201	class.Methanobacteria.id.119	2	125429006	rs11123059	A	G	-0.108366	0.0234918	-4.57024	4.87e-06	3694	16
8202	class.Methanobacteria.id.119	3	15003008	rs62241827	T	G	-0.192528	0.0417421	-4.55063	5.35e-06	3383	14
8203	class.Methanobacteria.id.119	3	15004109	rs62241829	C	T	-0.192668	0.0417831	-4.54883	5.39e-06	3383	14
8204	class.Methanobacteria.id.119	3	15004048	rs62241828	A	G	-0.192578	0.0417831	-4.54678	5.45e-06	3383	14
8205	class.Methanobacteria.id.119	12	21338861	rs75208022	T	C	-0.227245	0.048763	-4.52919	5.92e-06	3203	14
8206	class.Methanobacteria.id.119	3	15035582	rs55721046	A	G	-0.190624	0.0414289	-4.52416	6.06e-06	3381	14
8207	class.Methanobacteria.id.119	12	43701132	rs12825290	G	C	-0.216781	0.0493496	-4.52374	6.08e-06	3144	12
8208	class.Methanobacteria.id.119	5	178160975	rs56131665	A	G	0.178661	0.039298	4.52014	6.18e-06	3572	15
8209	class.Methanobacteria.id.119	11	89349287	rs11018665	T	A	0.111465	0.0250516	4.50883	6.52e-06	3698	16
8210	class.Methanobacteria.id.119	3	15073230	rs62240390	C	G	-0.189175	0.0415572	-4.50011	6.79e-06	3385	14
8211	class.Methanobacteria.id.119	3	15001983	rs62241826	T	C	-0.189757	0.0414708	-4.49521	6.95e-06	3383	14
8212	class.Methanobacteria.id.119	3	2086167	rs4257531	A	G	0.164498	0.0364959	4.4806	7.44e-06	3162	13
8213	class.Methanobacteria.id.119	11	89348133	rs4753222	G	A	0.111056	0.0250524	4.48045	7.45e-06	3698	16
8214	class.Methanobacteria.id.119	3	15065308	rs62240389	A	G	-0.187695	0.0415541	-4.47514	7.64e-06	3385	14
8215	class.Methanobacteria.id.119	4	104422283	rs74599069	C	A	0.220726	0.048896	4.45947	8.22e-06	3342	12
8216	class.Methanobacteria.id.119	19	28827760	rs6508769	C	T	0.153519	0.0344519	4.45923	8.23e-06	3319	15
8217	class.Methanobacteria.id.119	7	10773932	rs73068003	T	G	-0.15814	0.0351803	-4.45356	8.45e-06	3692	16
8218	class.Methanobacteria.id.119	12	21336928	rs12303159	C	A	-0.223164	0.0486467	-4.45068	8.56e-06	3203	14
8219	class.Methanobacteria.id.119	11	89351188	rs3912664	G	T	0.110225	0.0250545	4.44806	8.67e-06	3698	16
8220	class.Methanobacteria.id.119	13	41949961	rs41288287	C	T	0.199439	0.0444256	4.44712	8.7e-06	3501	15
8221	class.Methanobacteria.id.119	11	89347010	rs11018664	G	A	0.109896	0.0250545	4.43999	9e-06	3698	16
8222	class.Methanobacteria.id.119	19	46439321	rs10424197	A	G	-0.111274	0.0247517	-4.43333	9.28e-06	3698	16
8223	class.Methanobacteria.id.119	13	41849721	rs9532770	T	C	0.124359	0.0278183	4.43195	9.34e-06	3319	15
8224	class.Methanobacteria.id.119	11	89350664	rs10830292	T	G	0.109865	0.0250553	4.42687	9.56e-06	3698	16
8225	class.Methanobacteria.id.119	11	89352593	rs4385899	C	T	0.109669	0.0250538	4.42397	9.69e-06	3698	16
8226	class.Methanobacteria.id.119	11	89347094	rs10501707	A	G	0.109533	0.0250547	4.42326	9.72e-06	3698	16
8227	class.Methanobacteria.id.119	12	21338562	rs73248946	A	G	-0.221806	0.0487258	-4.42099	9.83e-06	3203	14
8768	class.Mollicutes.id.3920	14	46519718	rs74603314	C	T	0.221639	0.0462918	4.80379	1.56e-06	4499	9
8769	class.Mollicutes.id.3920	5	148784624	rs6867857	C	A	0.122004	0.0268882	4.71516	2.42e-06	10391	20
8770	class.Mollicutes.id.3920	8	59440824	rs10108398	A	G	0.0769142	0.0153953	4.87465	1.09e-06	10932	23
8771	class.Mollicutes.id.3920	2	157520186	rs67374027	T	A	0.0752392	0.0154766	4.89763	9.7e-07	11389	24
8772	class.Mollicutes.id.3920	2	157532549	rs11890098	G	A	0.074438	0.0153389	4.90037	9.57e-07	11392	24
8773	class.Mollicutes.id.3920	11	47103877	rs72901605	C	T	-0.0841852	0.0178119	-4.65385	3.26e-06	10526	21
8774	class.Mollicutes.id.3920	8	59454408	rs10111506	A	T	0.0690892	0.0142385	4.79795	1.6e-06	11392	24
8775	class.Mollicutes.id.3920	2	157525027	rs1583268	G	A	0.0732503	0.0153491	4.81847	1.45e-06	11390	24
8776	class.Mollicutes.id.3920	1	109965986	rs3768491	G	A	-0.0681052	0.0149061	-4.59958	4.23e-06	11002	23
8777	class.Mollicutes.id.3920	1	109845252	rs638542	A	G	-0.0680361	0.0149555	-4.5875	4.49e-06	10999	23
8778	class.Mollicutes.id.3920	14	97159674	rs17214486	A	C	0.06099	0.0135623	4.50592	6.61e-06	11387	24
8779	class.Mollicutes.id.3920	1	61850864	rs12566890	G	T	-0.101147	0.0230978	-4.63032	3.65e-06	11371	24
8780	class.Mollicutes.id.3920	1	109937931	rs12711448	T	C	-0.0678962	0.0149073	-4.58654	4.51e-06	11002	23
8781	class.Mollicutes.id.3920	8	59454665	rs12674568	A	G	0.0691853	0.0142612	4.79784	1.6e-06	11392	24
8782	class.Mollicutes.id.3920	2	157532113	rs4325706	C	T	0.0726682	0.0153476	4.7831	1.73e-06	11392	24
8783	class.Mollicutes.id.3920	8	59455335	rs12680996	T	C	0.0685653	0.0142385	4.76148	1.92e-06	11392	24
8784	class.Mollicutes.id.3920	8	59458627	rs16923562	A	G	0.0685435	0.0142386	4.76146	1.92e-06	11392	24
8785	class.Mollicutes.id.3920	11	108439087	rs78169027	G	A	-0.108283	0.0237289	-4.5308	5.88e-06	10542	22
8786	class.Mollicutes.id.3920	8	59462283	rs10102709	C	T	0.0689619	0.0142614	4.7807	1.75e-06	11392	24
8787	class.Mollicutes.id.3920	8	59458704	rs16923564	T	C	0.0684477	0.0142387	4.75439	1.99e-06	11392	24
8788	class.Mollicutes.id.3920	1	109873573	rs4970749	A	G	-0.0675794	0.0149076	-4.56455	5.01e-06	11002	23
8789	class.Mollicutes.id.3920	1	109844532	rs652651	G	A	-0.0673627	0.014959	-4.54489	5.5e-06	11001	23
8790	class.Mollicutes.id.3920	8	59459972	rs11776003	G	A	0.0683977	0.0142381	4.75085	2.03e-06	11392	24
8791	class.Mollicutes.id.3920	8	59451173	rs1991359	A	G	0.0682789	0.014238	4.74201	2.12e-06	11392	24
8792	class.Mollicutes.id.3920	8	59448217	rs28650441	A	C	0.0682953	0.0142425	4.74099	2.13e-06	11392	24
8793	class.Mollicutes.id.3920	8	59448796	rs6471729	G	A	0.0681123	0.0142335	4.73238	2.22e-06	11392	24
8794	class.Mollicutes.id.3920	1	109966718	rs3931560	C	A	-0.0671578	0.0149059	-4.53374	5.79e-06	11002	23
8795	class.Mollicutes.id.3920	8	59447578	rs7817515	T	G	0.068114	0.0142366	4.73179	2.23e-06	11392	24
8796	class.Mollicutes.id.3920	8	59448627	rs7009248	A	G	0.068168	0.0142375	4.73015	2.24e-06	11392	24
8797	class.Mollicutes.id.3920	1	109872370	rs11102971	T	C	-0.0670918	0.0149078	-4.53207	5.84e-06	11002	23
8798	class.Mollicutes.id.3920	1	109873367	rs4970840	G	A	-0.0676341	0.0149513	-4.53162	5.85e-06	11002	23
8799	class.Mollicutes.id.3920	8	59460434	rs28429491	C	T	0.0679059	0.0142397	4.71707	2.39e-06	11392	24
8800	class.Mollicutes.id.3920	1	109969721	rs4970754	G	A	-0.0667071	0.014879	-4.51329	6.38e-06	11002	23
8801	class.Mollicutes.id.3920	1	109871787	rs10745352	C	T	-0.0669684	0.0149073	-4.52175	6.13e-06	11002	23
8802	class.Mollicutes.id.3920	2	157526027	rs7590919	G	A	0.0719132	0.0153544	4.72928	2.25e-06	11387	24
8803	class.Mollicutes.id.3920	2	157540194	rs13024040	C	T	0.0737126	0.0156797	4.74102	2.13e-06	11374	24
8804	class.Mollicutes.id.3920	1	109986672	rs6664236	A	C	-0.0665521	0.0148765	-4.50187	6.74e-06	10994	23
8806	class.Mollicutes.id.3920	2	157511441	rs13025440	T	G	0.07496	0.0158899	4.73308	2.21e-06	11374	24
8807	class.Mollicutes.id.3920	8	59450071	rs55774738	T	C	0.0674492	0.0142058	4.6991	2.61e-06	11391	24
8808	class.Mollicutes.id.3920	8	59468651	rs7825996	A	T	0.0683138	0.0143454	4.70047	2.6e-06	11390	24
8809	class.Mollicutes.id.3920	8	59456607	rs7014398	C	T	0.0678389	0.0142611	4.70433	2.55e-06	11392	24
8810	class.Mollicutes.id.3920	2	157525233	rs1583269	C	G	0.0715591	0.0153933	4.69836	2.62e-06	11390	24
8811	class.Mollicutes.id.3920	1	109962642	rs10858095	C	G	-0.0663475	0.0149097	-4.47869	7.51e-06	11002	23
8812	class.Mollicutes.id.3920	8	59469275	rs72647435	G	T	0.0681596	0.014349	4.68783	2.76e-06	11390	24
8813	class.Mollicutes.id.3920	1	109870859	rs6695482	G	C	-0.066358	0.0149069	-4.47993	7.47e-06	11002	23
8814	class.Mollicutes.id.3920	8	59485759	rs10099153	C	G	0.0680709	0.0143495	4.6828	2.83e-06	11389	24
8815	class.Mollicutes.id.3920	2	157536578	rs13027493	T	A	0.0713202	0.0153528	4.69184	2.71e-06	11391	24
8816	class.Mollicutes.id.3920	8	59458402	rs9297995	C	T	0.0670554	0.014205	4.67063	3e-06	11391	24
8817	class.Mollicutes.id.3920	8	59464692	rs10113750	C	T	0.0670471	0.0142303	4.66097	3.15e-06	11392	24
8818	class.Mollicutes.id.3920	1	109961965	rs7551176	T	C	-0.0666288	0.0149499	-4.46146	8.14e-06	11002	23
8819	class.Mollicutes.id.3920	1	109950858	rs10858094	C	T	-0.0659893	0.0149042	-4.46179	8.13e-06	11002	23
8820	class.Mollicutes.id.3920	8	59469053	rs12335008	T	A	0.0678502	0.0143495	4.66514	3.08e-06	11390	24
8821	class.Mollicutes.id.3920	1	109960270	rs10745356	A	C	-0.0664551	0.0149513	-4.44857	8.64e-06	11002	23
8822	class.Mollicutes.id.3920	1	109958035	rs1465607	C	T	-0.0664808	0.0149499	-4.45005	8.59e-06	11002	23
8823	class.Mollicutes.id.3920	13	73170489	rs4885016	C	T	-0.0819606	0.0181628	-4.48563	7.27e-06	11388	24
8824	class.Mollicutes.id.3920	1	109937916	rs12711447	T	C	-0.0666417	0.0149517	-4.46253	8.1e-06	11002	23
8825	class.Mollicutes.id.3920	8	59448600	rs7009374	C	T	0.0668366	0.014205	4.65394	3.26e-06	11391	24
8826	class.Mollicutes.id.3920	8	59478980	rs10099912	G	T	0.0677733	0.0143516	4.66123	3.14e-06	11390	24
8827	class.Mollicutes.id.3920	1	109849144	rs417270	C	T	-0.0659816	0.0149141	-4.44976	8.6e-06	11000	23
8828	class.Mollicutes.id.3920	8	59456014	rs10090964	A	T	0.066757	0.0142116	4.64536	3.39e-06	11391	24
8829	class.Mollicutes.id.3920	1	109956156	rs10776807	A	G	-0.0657475	0.0149102	-4.43701	9.12e-06	11002	23
8830	class.Mollicutes.id.3920	1	109850122	rs367586	A	C	-0.0659239	0.0149124	-4.44545	8.77e-06	11000	23
8831	class.Mollicutes.id.3920	8	59475414	rs7011095	T	A	0.0675462	0.0143507	4.64455	3.41e-06	11390	24
8832	class.Mollicutes.id.3920	1	109849254	rs443345	G	A	-0.0657957	0.0149136	-4.43717	9.11e-06	11000	23
8833	class.Mollicutes.id.3920	8	59472582	rs59979442	A	G	0.0674887	0.0143499	4.64307	3.43e-06	11390	24
8834	class.Mollicutes.id.3920	15	95309676	rs28537087	A	G	0.0820873	0.0188312	4.46321	8.07e-06	11382	24
8835	class.Mollicutes.id.3920	1	109866844	rs12136140	A	G	-0.0656418	0.0149088	-4.43335	9.28e-06	11000	23
8836	class.Mollicutes.id.3920	8	59473938	rs12676593	A	G	0.0674462	0.0143497	4.63943	3.49e-06	11390	24
8837	class.Mollicutes.id.3920	8	59481292	rs10094910	T	C	0.0667002	0.0142236	4.63247	3.61e-06	11390	24
8838	class.Mollicutes.id.3920	1	109943893	rs10858092	T	C	-0.0654825	0.0149062	-4.43064	9.4e-06	11002	23
8839	class.Mollicutes.id.3920	1	109867929	rs11102969	A	G	-0.0655858	0.014907	-4.42961	9.44e-06	11002	23
8840	class.Mollicutes.id.3920	2	157538941	rs13015145	G	A	0.070553	0.0153617	4.64223	3.45e-06	11392	24
8841	class.Mollicutes.id.3920	8	59475078	rs28809811	G	T	0.0678791	0.0145288	4.605	4.12e-06	11385	24
8848	class.Mollicutes.id.3920	2	157535371	rs13020096	T	C	0.0640031	0.0141708	4.54602	5.47e-06	11392	24
8851	class.Mollicutes.id.3920	8	59460978	rs6981601	C	T	0.0661402	0.014205	4.60903	4.05e-06	11391	24
8854	class.Mollicutes.id.3920	2	157533704	rs11678196	A	G	0.0639138	0.0141702	4.54058	5.61e-06	11392	24
8856	class.Mollicutes.id.3920	8	59461621	rs6986129	A	T	0.066053	0.0142062	4.60174	4.19e-06	11391	24
8858	class.Mollicutes.id.3920	8	59496052	rs3739327	G	A	0.0658357	0.0144204	4.53534	5.75e-06	10932	23
8859	class.Mollicutes.id.3920	7	79490250	rs2464826	C	A	0.0944239	0.0211806	4.45485	8.4e-06	10998	23
8861	class.Mollicutes.id.3920	8	59477946	rs11783174	G	T	0.0668384	0.014352	4.59468	4.33e-06	11390	24
8862	class.Mollicutes.id.3920	2	157502466	rs12476593	C	G	0.0733315	0.015929	4.61961	3.84e-06	11371	24
8865	class.Mollicutes.id.3920	8	59478423	rs10111052	T	G	0.0659231	0.0142242	4.57761	4.7e-06	11390	24
8870	class.Mollicutes.id.3920	20	16259524	rs6043847	C	T	-0.114937	0.0248606	-4.58432	4.55e-06	11130	21
8877	class.Mollicutes.id.3920	8	59489542	rs4282557	C	T	0.0646753	0.0142027	4.5002	6.79e-06	11389	24
8878	class.Mollicutes.id.3920	8	59487656	rs10085973	C	G	0.0647379	0.0142019	4.50351	6.68e-06	11390	24
8889	class.Mollicutes.id.3920	8	59485696	rs10099240	G	C	0.0646518	0.0141998	4.49505	6.96e-06	11390	24
8898	class.Mollicutes.id.3920	2	157527653	rs13025367	C	G	0.0625979	0.0141712	4.45152	8.53e-06	11392	24
8901	class.Mollicutes.id.3920	2	157539961	rs10497163	G	T	0.0689893	0.0153926	4.52857	5.94e-06	11392	24
8912	class.Mollicutes.id.3920	2	157524035	rs13023735	A	G	0.0625199	0.0141793	4.4432	8.86e-06	11389	24
8915	class.Mollicutes.id.3920	8	59479767	rs10504256	G	A	0.0633151	0.0140841	4.44082	8.96e-06	11390	24
8924	class.Mollicutes.id.3920	8	59468464	rs7843989	T	G	0.0634723	0.0141632	4.4271	9.55e-06	11390	24
8928	class.Mollicutes.id.3920	8	59484899	rs7827910	T	A	0.0634543	0.0141682	4.42675	9.57e-06	11389	24
8932	class.Mollicutes.id.3920	8	59432477	rs10097590	G	A	0.067231	0.014737	4.45165	8.52e-06	11391	24
8953	class.Mollicutes.id.3920	2	157493292	rs67450615	T	G	0.0717994	0.0162779	4.43045	9.4e-06	11374	24
8955	class.Mollicutes.id.3920	20	16259265	rs12480021	G	A	-0.110567	0.0249493	-4.42709	9.55e-06	11130	21
8960	class.Mollicutes.id.3920	20	16258287	rs74338080	C	G	-0.110314	0.0249339	-4.41824	9.95e-06	11130	21
9412	class.Negativicutes.id.2164	5	165266628	rs1643968	C	T	-0.0565284	0.0112298	-5.06213	4.15e-07	18170	24
9413	class.Negativicutes.id.2164	16	21249925	rs60274479	C	T	-0.0659623	0.0134137	-4.86196	1.16e-06	17610	22
9414	class.Negativicutes.id.2164	5	165266083	rs2921533	A	G	-0.0543763	0.0111859	-4.88832	1.02e-06	18171	24
9415	class.Negativicutes.id.2164	3	142135117	rs13086907	A	G	0.0625312	0.0131735	4.75803	1.95e-06	18163	24
9416	class.Negativicutes.id.2164	4	17413426	rs73232831	A	G	-0.151829	0.0314932	-4.7665	1.87e-06	9382	11
9417	class.Negativicutes.id.2164	15	101245088	rs71405394	A	G	-0.114178	0.02405	-4.73726	2.17e-06	13861	16
9418	class.Negativicutes.id.2164	9	124912908	rs61249479	C	A	0.0777075	0.0168628	4.67394	2.95e-06	18165	24
9419	class.Negativicutes.id.2164	8	41231597	rs1447205	C	G	-0.0502053	0.0108382	-4.67544	2.93e-06	18165	24
9420	class.Negativicutes.id.2164	3	142217069	rs34660854	G	A	0.0613122	0.0133433	4.59851	4.26e-06	18169	24
9421	class.Negativicutes.id.2164	8	41232686	rs72643860	A	G	-0.0499417	0.0108366	-4.64789	3.35e-06	18166	24
9422	class.Negativicutes.id.2164	8	41231340	rs4236917	G	C	-0.0494249	0.0108385	-4.60365	4.15e-06	18165	24
9423	class.Negativicutes.id.2164	8	41231202	rs4736971	C	A	-0.049422	0.0108382	-4.60182	4.19e-06	18165	24
9424	class.Negativicutes.id.2164	7	22817571	rs4722181	G	T	0.0501306	0.0105798	4.75331	2e-06	18163	24
9425	class.Negativicutes.id.2164	16	21243950	rs9929374	A	G	-0.0503507	0.0107495	-4.66325	3.11e-06	18171	24
9426	class.Negativicutes.id.2164	8	41231960	rs2354569	T	C	-0.0493182	0.010838	-4.59211	4.39e-06	18166	24
9427	class.Negativicutes.id.2164	7	22820157	rs35924322	A	G	0.0495042	0.0105637	4.70195	2.58e-06	18170	24
9428	class.Negativicutes.id.2164	7	22818102	rs35797647	C	G	0.0495832	0.0105656	4.71057	2.47e-06	18171	24
9429	class.Negativicutes.id.2164	7	22817896	rs56371515	G	C	0.0495898	0.0105671	4.71056	2.47e-06	18164	24
9430	class.Negativicutes.id.2164	16	21252765	rs56188349	C	T	-0.0641664	0.0138838	-4.59094	4.41e-06	17610	22
9431	class.Negativicutes.id.2164	7	22814077	rs12113541	A	G	0.0492221	0.0105512	4.65276	3.28e-06	18163	24
9432	class.Negativicutes.id.2164	3	142163044	rs34058443	T	C	0.0595658	0.0131941	4.51367	6.37e-06	18162	24
9433	class.Negativicutes.id.2164	7	22819391	rs35636125	A	G	0.0490276	0.0105651	4.65663	3.21e-06	18171	24
9434	class.Negativicutes.id.2164	7	22814891	rs34884022	A	G	0.0489864	0.0105518	4.63319	3.6e-06	18164	24
9435	class.Negativicutes.id.2164	7	22814396	rs12112489	C	T	0.0488453	0.0105515	4.62007	3.84e-06	18171	24
9436	class.Negativicutes.id.2164	10	115597993	rs4463806	C	T	-0.0543966	0.0129365	-4.47042	7.81e-06	18160	24
9437	class.Negativicutes.id.2164	10	5579818	rs9423647	A	G	0.047817	0.0105282	4.52425	6.06e-06	18164	24
9438	class.Negativicutes.id.2164	21	34377485	rs2834062	G	A	0.0489057	0.0108842	4.45373	8.44e-06	18171	24
9439	class.Negativicutes.id.2164	10	115602408	rs10885514	A	G	-0.0533225	0.0128675	-4.4501	8.58e-06	18165	24
9441	class.Negativicutes.id.2164	10	115598981	rs10787507	C	G	-0.0545098	0.0127038	-4.43662	9.14e-06	18162	24
9442	class.Negativicutes.id.2164	7	22815905	rs56249650	C	A	0.0481356	0.0105512	4.55072	5.35e-06	18171	24
9444	class.Negativicutes.id.2164	10	80086072	rs1649999	G	A	0.0748989	0.0166458	4.47668	7.58e-06	18036	23
9445	class.Negativicutes.id.2164	10	5580628	rs12572508	C	T	0.0467793	0.0105243	4.42634	9.58e-06	18171	24
9448	class.Negativicutes.id.2164	7	75609677	rs1135612	A	G	0.0529785	0.0119177	4.4337	9.26e-06	18164	24
9450	class.Negativicutes.id.2164	7	22813802	rs58649672	C	G	0.0472958	0.0105536	4.4712	7.78e-06	18156	24
9462	class.Negativicutes.id.2164	7	22816903	rs2103109	A	C	0.0467978	0.0105645	4.42136	9.81e-06	18171	24
9833	class.Verrucomicrobiae.id.4029	4	95027272	rs11729256	C	T	0.0749798	0.0150177	4.96897	6.73e-07	11861	24
9834	class.Verrucomicrobiae.id.4029	11	130280667	rs4936098	G	A	0.0648843	0.0135928	4.8689	1.12e-06	11858	24
9835	class.Verrucomicrobiae.id.4029	4	95016155	rs113634144	G	T	0.0736904	0.0150133	4.86997	1.12e-06	11860	24
9836	class.Verrucomicrobiae.id.4029	6	56341481	rs9349825	G	A	-0.0704036	0.0147128	-4.70514	2.54e-06	11858	24
9837	class.Verrucomicrobiae.id.4029	4	95059232	rs56161035	C	T	0.068225	0.0144539	4.72363	2.32e-06	11865	24
9838	class.Verrucomicrobiae.id.4029	10	5073050	rs11252894	C	A	0.0770933	0.0166052	4.67503	2.94e-06	11864	24
9839	class.Verrucomicrobiae.id.4029	4	95072730	rs2169719	A	G	0.0678055	0.0145321	4.66691	3.06e-06	11859	24
9840	class.Verrucomicrobiae.id.4029	10	5076367	rs12416161	C	T	0.0762496	0.0165564	4.63909	3.5e-06	11864	24
9841	class.Verrucomicrobiae.id.4029	4	100544188	rs74542928	C	T	0.112164	0.0236422	4.79433	1.63e-06	11216	22
9842	class.Verrucomicrobiae.id.4029	10	11389614	rs3995795	T	C	0.0641275	0.0140995	4.55714	5.19e-06	11690	23
9843	class.Verrucomicrobiae.id.4029	4	95070236	rs12498518	C	T	0.066627	0.0144866	4.61462	3.94e-06	11865	24
9844	class.Verrucomicrobiae.id.4029	16	81063149	rs2602429	T	C	0.0746844	0.0156194	4.70147	2.58e-06	11690	23
9845	class.Verrucomicrobiae.id.4029	4	95064162	rs77055143	C	T	0.0667214	0.0144833	4.61762	3.88e-06	11865	24
9846	class.Verrucomicrobiae.id.4029	10	5064327	rs4242783	A	G	0.0689292	0.0147693	4.69731	2.64e-06	11690	23
9847	class.Verrucomicrobiae.id.4029	4	95073229	rs12501826	G	C	0.0664165	0.0144877	4.59615	4.3e-06	11865	24
9848	class.Verrucomicrobiae.id.4029	11	130270855	rs59317921	C	T	0.0627986	0.0137504	4.58141	4.62e-06	11793	23
9849	class.Verrucomicrobiae.id.4029	4	100542921	rs112769434	A	G	0.111246	0.0236429	4.73791	2.16e-06	11216	22
9850	class.Verrucomicrobiae.id.4029	1	105422565	rs11184341	C	G	0.0655342	0.0142231	4.60453	4.13e-06	11864	24
9851	class.Verrucomicrobiae.id.4029	1	41074472	rs61779207	A	G	-0.0758309	0.0167762	-4.50228	6.72e-06	11591	23
9852	class.Verrucomicrobiae.id.4029	4	95070166	rs72663787	G	A	0.0662622	0.0145347	4.56163	5.08e-06	11865	24
9853	class.Verrucomicrobiae.id.4029	4	95077819	rs11724791	G	A	0.0663069	0.0144881	4.57078	4.86e-06	11865	24
9854	class.Verrucomicrobiae.id.4029	4	95063631	rs1605923	T	G	0.066096	0.014473	4.57149	4.84e-06	11865	24
9855	class.Verrucomicrobiae.id.4029	4	100542167	rs1491244	A	T	0.110727	0.0236329	4.71044	2.47e-06	11216	22
9856	class.Verrucomicrobiae.id.4029	4	95061207	rs72663782	G	C	0.065657	0.0144844	4.55071	5.35e-06	11865	24
9857	class.Verrucomicrobiae.id.4029	10	5068141	rs12411321	T	C	0.0736228	0.0166058	4.48645	7.24e-06	11865	24
9858	class.Verrucomicrobiae.id.4029	1	105422965	rs6668273	G	A	0.0648722	0.0142224	4.55411	5.26e-06	11864	24
9859	class.Verrucomicrobiae.id.4029	1	41074833	rs736124	T	A	-0.0742974	0.0167736	-4.449	8.63e-06	11593	23
9860	class.Verrucomicrobiae.id.4029	4	95003498	rs72663756	C	T	0.0664513	0.0147149	4.5491	5.39e-06	11860	24
9861	class.Verrucomicrobiae.id.4029	1	105418410	rs4294419	G	A	0.0631446	0.0141879	4.46025	8.19e-06	11864	24
9862	class.Verrucomicrobiae.id.4029	18	49473635	rs117107102	G	A	0.204683	0.0431573	4.67649	2.92e-06	4975	9
9863	class.Verrucomicrobiae.id.4029	1	105422681	rs12026127	G	A	0.0637568	0.0142053	4.49212	7.05e-06	11861	24
9864	class.Verrucomicrobiae.id.4029	4	100544511	rs6832119	A	G	0.109213	0.023644	4.6426	3.44e-06	11216	22
9866	class.Verrucomicrobiae.id.4029	4	95068826	rs2199602	G	T	0.0657884	0.0145522	4.49	7.12e-06	11864	24
9867	class.Verrucomicrobiae.id.4029	1	105423732	rs4497215	C	T	0.0642422	0.0142231	4.50779	6.55e-06	11865	24
9868	class.Verrucomicrobiae.id.4029	1	105424258	rs12045978	G	A	0.0641282	0.0142239	4.49769	6.87e-06	11865	24
9869	class.Verrucomicrobiae.id.4029	15	97570657	rs12908520	A	G	0.0618926	0.0130946	4.73676	2.17e-06	11863	24
9870	class.Verrucomicrobiae.id.4029	4	95069794	rs72663785	C	G	0.0656219	0.0145509	4.48164	7.41e-06	11864	24
9871	class.Verrucomicrobiae.id.4029	4	95017716	rs72663769	T	C	0.0653386	0.0147109	4.48095	7.43e-06	11861	24
9872	class.Verrucomicrobiae.id.4029	4	95088558	rs28613890	C	T	0.0634988	0.0144149	4.41922	9.91e-06	11865	24
9873	class.Verrucomicrobiae.id.4029	4	100544867	rs6832927	C	A	0.108321	0.0236439	4.59957	4.23e-06	11216	22
9874	class.Verrucomicrobiae.id.4029	4	95086438	rs72663802	C	T	0.0645324	0.0145369	4.45377	8.44e-06	11865	24
9875	class.Verrucomicrobiae.id.4029	4	95003947	rs4600885	A	C	0.0629015	0.0141861	4.46903	7.86e-06	11864	24
9876	class.Verrucomicrobiae.id.4029	4	95005995	rs4107636	G	C	0.0629156	0.0141845	4.46651	7.95e-06	11864	24
9877	class.Verrucomicrobiae.id.4029	1	105429581	rs7538356	A	C	0.0635692	0.0142225	4.46189	8.12e-06	11864	24
9879	class.Verrucomicrobiae.id.4029	4	95001794	rs72663751	G	A	0.064959	0.0147163	4.45225	8.5e-06	11860	24
9882	class.Verrucomicrobiae.id.4029	1	105423672	rs4595371	A	G	0.0634415	0.0142237	4.45431	8.42e-06	11864	24
9883	class.Verrucomicrobiae.id.4029	4	100545232	rs113653192	C	T	0.107805	0.0236441	4.57848	4.68e-06	11216	22
9887	class.Verrucomicrobiae.id.4029	4	95003641	rs28858161	T	C	0.0624767	0.0141859	4.43909	9.03e-06	11864	24
9888	class.Verrucomicrobiae.id.4029	4	95003642	rs28811282	G	A	0.0624673	0.0141859	4.43846	9.06e-06	11864	24
9889	class.Verrucomicrobiae.id.4029	1	105428018	rs12024893	A	G	0.0632617	0.0142227	4.44097	8.96e-06	11864	24
9890	class.Verrucomicrobiae.id.4029	1	105428856	rs36010840	C	T	0.0632153	0.014223	4.43733	9.11e-06	11864	24
9891	class.Verrucomicrobiae.id.4029	4	95004279	rs1988252	G	A	0.062431	0.0141938	4.42698	9.56e-06	11864	24
9892	class.Verrucomicrobiae.id.4029	4	95004722	rs2865331	G	A	0.0622942	0.0141865	4.42443	9.67e-06	11864	24
9898	class.Verrucomicrobiae.id.4029	4	100545820	rs7693865	C	T	0.106543	0.0236429	4.52372	6.08e-06	11216	22
9914	class.Verrucomicrobiae.id.4029	4	94995064	rs10005131	T	G	0.0605484	0.0137535	4.42143	9.81e-06	11865	24
9916	class.Verrucomicrobiae.id.4029	4	100546600	rs79837054	T	C	0.105435	0.0236479	4.4768	7.58e-06	11216	22
9949	class.Verrucomicrobiae.id.4029	12	130309670	rs111862613	C	T	0.090699	0.0196746	4.62542	3.74e-06	11621	22
10031	class.Verrucomicrobiae.id.4029	15	97578967	rs12904881	G	A	0.0579114	0.0131432	4.43294	9.3e-06	11865	24
10086	class.Verrucomicrobiae.id.4029	20	31867840	rs941682	A	G	-0.0631436	0.0143767	-4.42577	9.61e-06	11809	23
10503	family.Acidaminococcaceae.id.2166	6	5723181	rs6923842	C	T	-0.0796106	0.0169192	-4.73293	2.21e-06	11904	23
10504	family.Acidaminococcaceae.id.2166	6	5723227	rs6924018	C	A	-0.07906	0.0169308	-4.69768	2.63e-06	11906	23
10505	family.Acidaminococcaceae.id.2166	11	114701288	rs6589457	G	A	0.165911	0.0349516	4.72377	2.32e-06	7386	15
10506	family.Acidaminococcaceae.id.2166	9	107117653	rs2933324	G	A	-0.0662557	0.0140257	-4.73076	2.24e-06	12525	24
10507	family.Acidaminococcaceae.id.2166	6	158647999	rs262812	C	T	-0.065675	0.0142257	-4.65441	3.25e-06	12099	23
10508	family.Acidaminococcaceae.id.2166	9	107121855	rs3012351	C	T	-0.0652001	0.0140318	-4.65086	3.31e-06	12528	24
10509	family.Acidaminococcaceae.id.2166	9	107125805	rs3012352	T	C	-0.0640242	0.0140319	-4.575	4.76e-06	12528	24
10510	family.Acidaminococcaceae.id.2166	9	107118315	rs3000667	G	A	-0.0643747	0.0140267	-4.59293	4.37e-06	12524	24
10511	family.Acidaminococcaceae.id.2166	3	186553389	rs74540770	A	G	-0.108969	0.0243533	-4.49103	7.09e-06	10606	20
10512	family.Acidaminococcaceae.id.2166	9	107118050	rs1109873	G	A	-0.0637781	0.0140255	-4.55791	5.17e-06	12525	24
10513	family.Acidaminococcaceae.id.2166	9	107135084	rs3000673	C	G	-0.0631807	0.0140369	-4.5053	6.63e-06	12528	24
10514	family.Acidaminococcaceae.id.2166	1	203102563	rs6427992	C	G	-0.0595857	0.01296	-4.5991	4.24e-06	12527	24
10516	family.Acidaminococcaceae.id.2166	9	107122545	rs1565606	T	C	-0.062848	0.0140286	-4.48389	7.33e-06	12528	24
10517	family.Acidaminococcaceae.id.2166	1	203102728	rs6701725	G	A	-0.0589035	0.0129532	-4.55196	5.31e-06	12528	24
10518	family.Acidaminococcaceae.id.2166	20	61991833	rs45497800	C	T	-0.117863	0.0257351	-4.53122	5.86e-06	11316	20
10524	family.Acidaminococcaceae.id.2166	3	18462531	rs78702810	C	T	-0.143755	0.0323244	-4.436	9.16e-06	7992	13
10832	family.Actinomycetaceae.id.421	6	133007480	rs35011108	G	A	0.241826	0.0503796	4.77171	1.83e-06	3630	10
10833	family.Actinomycetaceae.id.421	9	76394568	rs2889192	T	G	0.0887537	0.0195009	4.63071	3.64e-06	7710	22
10834	family.Actinomycetaceae.id.421	6	67207371	rs34583783	T	G	0.123756	0.026427	4.54553	5.48e-06	7710	22
10835	family.Actinomycetaceae.id.421	12	7954220	rs2110087	G	A	0.0785079	0.0170462	4.58826	4.47e-06	7710	22
10836	family.Actinomycetaceae.id.421	15	29850991	rs58484246	C	T	0.0761407	0.0169007	4.52205	6.12e-06	7710	22
10837	family.Actinomycetaceae.id.421	15	29849324	rs56236273	T	A	0.0756875	0.0168787	4.50281	6.71e-06	7710	22
10838	family.Actinomycetaceae.id.421	12	7955685	rs6488662	T	C	0.0809009	0.0175372	4.60731	4.08e-06	7710	22
10839	family.Actinomycetaceae.id.421	12	7955561	rs6488660	C	T	0.0795137	0.0174416	4.55385	5.27e-06	7710	22
10840	family.Actinomycetaceae.id.421	12	7955391	rs6488659	T	C	0.0794522	0.0174414	4.55006	5.36e-06	7710	22
10841	family.Actinomycetaceae.id.421	12	7955263	rs11055861	A	G	0.0794531	0.0174414	4.54953	5.38e-06	7710	22
10842	family.Actinomycetaceae.id.421	12	7955193	rs11055860	A	G	0.0794341	0.0174404	4.5485	5.4e-06	7710	22
10843	family.Actinomycetaceae.id.421	12	7954742	rs7488453	A	G	0.0793904	0.0174408	4.54669	5.45e-06	7710	22
10844	family.Actinomycetaceae.id.421	15	29851297	rs59800030	C	T	0.0758692	0.0169084	4.50259	6.71e-06	7710	22
10845	family.Actinomycetaceae.id.421	12	7955052	rs2377095	C	A	0.0793118	0.0174412	4.54184	5.58e-06	7710	22
10846	family.Actinomycetaceae.id.421	12	7955860	rs6488665	T	C	0.0793089	0.0174417	4.53971	5.63e-06	7710	22
10847	family.Actinomycetaceae.id.421	6	169224781	rs4073240	A	G	0.0747546	0.0164684	4.52452	6.05e-06	7710	22
10849	family.Actinomycetaceae.id.421	12	7954035	rs2110088	A	T	0.0788564	0.0174383	4.51265	6.4e-06	7710	22
10850	family.Actinomycetaceae.id.421	12	7958736	rs7958229	C	T	0.0783677	0.0174536	4.49985	6.8e-06	7710	22
10852	family.Actinomycetaceae.id.421	12	7954357	rs34951409	C	G	0.0783228	0.0174399	4.48505	7.29e-06	7710	22
10853	family.Actinomycetaceae.id.421	12	7979715	rs114313061	A	C	0.0798457	0.0175495	4.56942	4.89e-06	7666	21
10854	family.Actinomycetaceae.id.421	12	7956174	rs12230967	A	G	0.0780747	0.0174443	4.47076	7.79e-06	7710	22
10856	family.Actinomycetaceae.id.421	12	7958110	rs12831981	T	G	0.077443	0.0174519	4.4438	8.84e-06	7710	22
10857	family.Actinomycetaceae.id.421	12	7957968	rs7133400	C	G	0.0773217	0.0174519	4.43715	9.12e-06	7710	22
10858	family.Actinomycetaceae.id.421	12	7956942	rs11055873	A	G	0.077945	0.0174508	4.46927	7.85e-06	7710	22
10859	family.Actinomycetaceae.id.421	12	7982779	rs61937253	C	T	0.07933	0.0175547	4.53781	5.68e-06	7666	21
10862	family.Actinomycetaceae.id.421	12	7956968	rs11055874	C	T	0.0773758	0.0174498	4.43665	9.14e-06	7710	22
10873	family.Actinomycetaceae.id.421	12	7992820	rs35110659	G	T	0.0758383	0.0170982	4.41774	9.97e-06	7666	21
10890	family.Actinomycetaceae.id.421	13	22375922	rs17072071	A	C	-0.111699	0.0246905	-4.48969	7.13e-06	7343	19
11257	family.Alcaligenaceae.id.2875	13	58689340	rs2321387	A	G	-0.0568922	0.011049	-5.1607	2.46e-07	16808	24
11258	family.Alcaligenaceae.id.2875	2	239900775	rs62191117	G	A	0.0684302	0.0133636	5.13918	2.76e-07	16688	23
11259	family.Alcaligenaceae.id.2875	13	58545246	rs9537886	C	A	-0.0570888	0.0110683	-5.16919	2.35e-07	16807	24
11260	family.Alcaligenaceae.id.2875	13	58545245	rs9537885	G	A	-0.0566393	0.0110681	-5.12958	2.9e-07	16807	24
11261	family.Alcaligenaceae.id.2875	13	58535792	rs9537878	G	A	-0.0563547	0.0110629	-5.107	3.27e-07	16810	24
11262	family.Alcaligenaceae.id.2875	13	58599245	rs7988877	T	A	-0.0575002	0.0112885	-5.11449	3.15e-07	16377	23
11263	family.Alcaligenaceae.id.2875	13	58533627	rs7326330	T	C	-0.0561778	0.011063	-5.09196	3.54e-07	16810	24
11264	family.Alcaligenaceae.id.2875	13	58696106	rs7324740	A	G	-0.0568345	0.0113848	-5.01426	5.32e-07	16809	24
11265	family.Alcaligenaceae.id.2875	13	58708500	rs12867878	G	A	-0.0565851	0.0113344	-5.02409	5.06e-07	16810	24
11266	family.Alcaligenaceae.id.2875	13	58541519	rs9537883	G	T	-0.0559172	0.0110647	-5.06634	4.06e-07	16810	24
11267	family.Alcaligenaceae.id.2875	13	58595043	rs1581853	G	A	-0.0569543	0.0112892	-5.0677	4.03e-07	16377	23
11268	family.Alcaligenaceae.id.2875	13	58530277	rs1926544	A	C	-0.0556725	0.0110634	-5.04522	4.53e-07	16810	24
11269	family.Alcaligenaceae.id.2875	13	58674683	rs1470456	A	G	-0.0548532	0.0110777	-4.97081	6.67e-07	16810	24
11270	family.Alcaligenaceae.id.2875	13	58669068	rs9537941	A	C	-0.0548863	0.0110778	-4.97529	6.52e-07	16810	24
11271	family.Alcaligenaceae.id.2875	2	239888758	rs12467854	C	G	0.0657318	0.0133111	4.94459	7.63e-07	16697	23
11272	family.Alcaligenaceae.id.2875	13	58662782	rs9537940	C	A	-0.0546767	0.0110764	-4.95751	7.14e-07	16810	24
11273	family.Alcaligenaceae.id.2875	13	58562244	rs9527747	C	G	-0.055087	0.011069	-4.99258	5.96e-07	16810	24
11274	family.Alcaligenaceae.id.2875	13	58591107	rs9537916	G	A	-0.0561766	0.0112893	-4.9971	5.82e-07	16377	23
11275	family.Alcaligenaceae.id.2875	13	58511363	rs9537872	A	G	-0.0549848	0.0110633	-4.98649	6.15e-07	16809	24
11276	family.Alcaligenaceae.id.2875	13	58565876	rs1036449	C	T	-0.0549026	0.0110701	-4.9755	6.51e-07	16808	24
11277	family.Alcaligenaceae.id.2875	13	58693970	rs7322915	A	T	-0.0555186	0.0113362	-4.92452	8.46e-07	16810	24
11278	family.Alcaligenaceae.id.2875	13	58524895	rs2217928	T	C	-0.054855	0.011063	-4.9733	6.58e-07	16810	24
11279	family.Alcaligenaceae.id.2875	13	58675865	rs9527759	T	C	-0.0542272	0.0110779	-4.91605	8.83e-07	16810	24
11280	family.Alcaligenaceae.id.2875	4	45642485	rs4033856	T	C	0.081834	0.0168931	4.88601	1.03e-06	15623	22
11281	family.Alcaligenaceae.id.2875	13	58692304	rs7333865	C	T	-0.0554244	0.0113919	-4.90303	9.44e-07	16810	24
11282	family.Alcaligenaceae.id.2875	13	58652225	rs9563573	C	T	-0.0541645	0.0110764	-4.91155	9.04e-07	16809	24
11283	family.Alcaligenaceae.id.2875	2	239893009	rs11679161	C	T	0.0649192	0.0132874	4.91423	8.91e-07	16702	23
11284	family.Alcaligenaceae.id.2875	13	58602233	rs9537922	T	C	-0.0546778	0.0110648	-4.95941	7.07e-07	16810	24
11285	family.Alcaligenaceae.id.2875	13	58602529	rs9569804	G	A	-0.0546674	0.0110648	-4.95869	7.1e-07	16810	24
11286	family.Alcaligenaceae.id.2875	13	58561539	rs9537900	A	G	-0.0546561	0.0110669	-4.95106	7.38e-07	16810	24
11287	family.Alcaligenaceae.id.2875	13	58654345	rs1536384	T	C	-0.0541371	0.0110776	-4.90374	9.4e-07	16810	24
11288	family.Alcaligenaceae.id.2875	13	58568049	rs9537904	G	A	-0.0545963	0.0110691	-4.94891	7.46e-07	16809	24
11289	family.Alcaligenaceae.id.2875	13	58509432	rs7997285	C	T	-0.0544451	0.0110632	-4.93601	7.97e-07	16810	24
11290	family.Alcaligenaceae.id.2875	13	58573937	rs7996696	G	A	-0.0544792	0.0110705	-4.93662	7.95e-07	16809	24
11291	family.Alcaligenaceae.id.2875	13	58600904	rs9537921	A	G	-0.0544743	0.0110654	-4.94165	7.75e-07	16810	24
11292	family.Alcaligenaceae.id.2875	13	58566675	rs9527748	G	A	-0.0544548	0.0110699	-4.93632	7.96e-07	16809	24
11293	family.Alcaligenaceae.id.2875	13	58607843	rs1409526	A	G	-0.0544725	0.0110654	-4.94078	7.78e-07	16810	24
11294	family.Alcaligenaceae.id.2875	13	58523926	rs9563562	T	C	-0.0544004	0.0110624	-4.93355	8.07e-07	16810	24
11295	family.Alcaligenaceae.id.2875	13	58475833	rs1953283	C	A	-0.0545355	0.0110629	-4.94395	7.66e-07	16808	24
11296	family.Alcaligenaceae.id.2875	13	58496024	rs9537865	C	T	-0.0543924	0.0110621	-4.9279	8.31e-07	16809	24
11297	family.Alcaligenaceae.id.2875	13	58600859	rs9563572	C	T	-0.0543954	0.011065	-4.93284	8.1e-07	16810	24
11298	family.Alcaligenaceae.id.2875	13	58575268	rs9537908	T	C	-0.0544309	0.011067	-4.93492	8.02e-07	16809	24
11299	family.Alcaligenaceae.id.2875	13	58565101	rs1036450	T	A	-0.0543245	0.0110695	-4.92484	8.44e-07	16809	24
11300	family.Alcaligenaceae.id.2875	13	58497931	rs9569779	A	G	-0.0543335	0.011062	-4.92287	8.53e-07	16810	24
11301	family.Alcaligenaceae.id.2875	13	58608409	rs10444649	C	T	-0.0543613	0.0110656	-4.92921	8.26e-07	16810	24
11302	family.Alcaligenaceae.id.2875	13	58564927	rs1036451	T	C	-0.0543163	0.0110692	-4.9239	8.48e-07	16809	24
11303	family.Alcaligenaceae.id.2875	20	29836081	rs67737557	G	C	0.0738409	0.0151678	4.8844	1.04e-06	15876	21
11304	family.Alcaligenaceae.id.2875	13	58600727	rs9563571	T	C	-0.0542966	0.0110659	-4.92587	8.4e-07	16810	24
11305	family.Alcaligenaceae.id.2875	2	239892208	rs11683769	A	T	0.0643663	0.013296	4.87245	1.1e-06	16702	23
11306	family.Alcaligenaceae.id.2875	13	58692858	rs7139988	G	T	-0.0548909	0.0113921	-4.85099	1.23e-06	16810	24
11307	family.Alcaligenaceae.id.2875	4	75867283	rs17000015	T	A	-0.0609257	0.0125363	-4.86803	1.13e-06	16377	23
11308	family.Alcaligenaceae.id.2875	13	58573276	rs9537907	T	A	-0.0541782	0.0110702	-4.91083	9.07e-07	16807	24
11309	family.Alcaligenaceae.id.2875	13	58695024	rs9527764	T	A	-0.0547681	0.0113365	-4.85546	1.2e-06	16809	24
11310	family.Alcaligenaceae.id.2875	13	58714835	rs9537948	G	A	-0.0557149	0.0114154	-4.8975	9.71e-07	16377	23
11311	family.Alcaligenaceae.id.2875	13	58693790	rs7323027	G	A	-0.0548232	0.0113924	-4.84484	1.27e-06	16810	24
11312	family.Alcaligenaceae.id.2875	13	58570772	rs986833	A	G	-0.054116	0.0110683	-4.9056	9.31e-07	16809	24
11313	family.Alcaligenaceae.id.2875	13	58578107	rs7988274	A	C	-0.0541643	0.0110659	-4.91261	8.99e-07	16809	24
11314	family.Alcaligenaceae.id.2875	13	58565945	rs7990795	G	T	-0.0540152	0.0110643	-4.89802	9.68e-07	16809	24
11315	family.Alcaligenaceae.id.2875	13	58614187	rs7983206	T	C	-0.0540002	0.0110651	-4.89574	9.79e-07	16808	24
11316	family.Alcaligenaceae.id.2875	13	58576134	rs9569799	A	G	-0.0539699	0.0110678	-4.89403	9.88e-07	16809	24
11317	family.Alcaligenaceae.id.2875	13	58583168	rs9537913	A	G	-0.0538182	0.0110655	-4.8817	1.05e-06	16809	24
11318	family.Alcaligenaceae.id.2875	13	58521633	rs980610	A	G	-0.0537362	0.0110623	-4.87275	1.1e-06	16810	24
11319	family.Alcaligenaceae.id.2875	3	193456274	rs2367850	C	G	0.0629104	0.0131712	4.76956	1.85e-06	16377	23
11320	family.Alcaligenaceae.id.2875	13	58585753	rs1887128	A	G	-0.0537399	0.0110659	-4.87661	1.08e-06	16809	24
11321	family.Alcaligenaceae.id.2875	13	58568714	rs7986644	A	G	-0.0538064	0.0110698	-4.8788	1.07e-06	16809	24
11322	family.Alcaligenaceae.id.2875	13	58577548	rs9537910	A	G	-0.0536698	0.0110666	-4.86861	1.12e-06	16809	24
11323	family.Alcaligenaceae.id.2875	13	58578536	rs9563570	G	T	-0.0536166	0.0110665	-4.8638	1.15e-06	16809	24
11324	family.Alcaligenaceae.id.2875	13	58585768	rs1887129	C	T	-0.0535114	0.0110666	-4.85673	1.19e-06	16809	24
11325	family.Alcaligenaceae.id.2875	13	58599977	rs74692987	G	A	-0.0599737	0.0126279	-4.83213	1.35e-06	16377	23
11326	family.Alcaligenaceae.id.2875	13	58615246	rs11618348	A	C	-0.0534524	0.0110665	-4.84722	1.25e-06	16808	24
11327	family.Alcaligenaceae.id.2875	20	29862692	rs56050831	T	C	0.0725684	0.015137	4.81438	1.48e-06	15889	21
11328	family.Alcaligenaceae.id.2875	13	58648599	rs9537937	A	T	-0.0529292	0.01107	-4.7983	1.6e-06	16810	24
11329	family.Alcaligenaceae.id.2875	3	70588939	rs7638039	C	T	0.0603335	0.0127779	4.69205	2.7e-06	16791	24
11330	family.Alcaligenaceae.id.2875	13	58637285	rs9537930	A	G	-0.0532254	0.0110699	-4.82152	1.42e-06	16809	24
11331	family.Alcaligenaceae.id.2875	13	58582796	rs9537912	A	T	-0.0533589	0.0110665	-4.84088	1.29e-06	16809	24
11332	family.Alcaligenaceae.id.2875	13	58581180	rs9569803	A	G	-0.0532297	0.0110663	-4.82907	1.37e-06	16809	24
11333	family.Alcaligenaceae.id.2875	13	58648157	rs35781367	A	G	-0.0525448	0.0110707	-4.76343	1.9e-06	16810	24
11334	family.Alcaligenaceae.id.2875	13	58711142	rs9569823	C	T	-0.0543679	0.0114152	-4.78462	1.71e-06	16377	23
11335	family.Alcaligenaceae.id.2875	13	58623468	rs1409517	A	G	-0.0525504	0.0110676	-4.75882	1.95e-06	16808	24
11336	family.Alcaligenaceae.id.2875	13	58626484	rs7318351	A	T	-0.0525176	0.0110681	-4.75718	1.96e-06	16808	24
11337	family.Alcaligenaceae.id.2875	13	58626247	rs35329616	C	T	-0.0524852	0.0110683	-4.75443	1.99e-06	16808	24
11338	family.Alcaligenaceae.id.2875	13	58625671	rs1575903	A	G	-0.0524633	0.0110677	-4.75263	2.01e-06	16808	24
11339	family.Alcaligenaceae.id.2875	4	75864258	rs59349789	A	T	-0.0587839	0.0125464	-4.68331	2.82e-06	16377	23
11340	family.Alcaligenaceae.id.2875	20	30596130	rs6087811	G	T	-0.0927044	0.0200457	-4.64697	3.37e-06	15868	21
11341	family.Alcaligenaceae.id.2875	20	29856273	rs7270486	C	A	0.0693894	0.0149337	4.68077	2.86e-06	15996	22
11342	family.Alcaligenaceae.id.2875	5	173497796	rs62395635	C	T	0.110583	0.0238514	4.64829	3.35e-06	14802	20
11343	family.Alcaligenaceae.id.2875	2	239893464	rs7593823	G	A	0.0613266	0.0131878	4.6505	3.31e-06	16810	24
11344	family.Alcaligenaceae.id.2875	20	29869867	rs113310015	C	T	0.0698077	0.0151243	4.63666	3.54e-06	15886	21
11345	family.Alcaligenaceae.id.2875	20	29825914	rs368042645	G	A	0.0691558	0.0151562	4.57748	4.71e-06	15876	21
11346	family.Alcaligenaceae.id.2875	6	138305038	rs112159068	T	A	0.131484	0.0281089	4.63526	3.56e-06	11656	14
11347	family.Alcaligenaceae.id.2875	2	239893783	rs35945722	G	A	0.0630478	0.0139431	4.59189	4.39e-06	16692	23
11348	family.Alcaligenaceae.id.2875	20	29877101	rs67553427	T	A	0.0692263	0.0151389	4.59409	4.35e-06	15886	21
11349	family.Alcaligenaceae.id.2875	6	138305102	rs72982722	C	T	0.131041	0.0281096	4.61943	3.85e-06	11656	14
11350	family.Alcaligenaceae.id.2875	20	30591039	rs78428620	C	T	-0.0932566	0.0205133	-4.55985	5.12e-06	15869	21
11351	family.Alcaligenaceae.id.2875	3	70592215	rs11128180	G	A	0.0586498	0.0130037	4.51806	6.24e-06	16810	24
11352	family.Alcaligenaceae.id.2875	2	239865055	rs4511740	A	G	0.0580556	0.0129406	4.49019	7.12e-06	16809	24
11353	family.Alcaligenaceae.id.2875	20	29831598	rs58598064	G	T	0.0685623	0.0152273	4.53609	5.73e-06	15876	21
11354	family.Alcaligenaceae.id.2875	7	104214487	rs6969323	C	A	-0.0593564	0.0129137	-4.6174	3.89e-06	16810	24
11355	family.Alcaligenaceae.id.2875	13	58464209	rs7991472	T	C	-0.0507996	0.0110841	-4.59969	4.23e-06	16800	24
11356	family.Alcaligenaceae.id.2875	12	1396151	rs7302582	C	G	-0.106817	0.023298	-4.649	3.34e-06	15113	22
11357	family.Alcaligenaceae.id.2875	20	29826247	rs73119510	C	T	0.0680611	0.0151592	4.50932	6.5e-06	15876	21
11358	family.Alcaligenaceae.id.2875	13	107906880	rs9520346	G	C	0.1473	0.0335465	4.58403	4.56e-06	4725	6
11359	family.Alcaligenaceae.id.2875	13	58465840	rs7330191	C	T	-0.0507452	0.0110844	-4.59458	4.34e-06	16799	24
11360	family.Alcaligenaceae.id.2875	5	104233461	rs1153990	G	A	-0.058727	0.0128306	-4.52752	5.97e-06	16808	24
11361	family.Alcaligenaceae.id.2875	6	138304528	rs77984434	C	A	0.130085	0.0282331	4.55756	5.18e-06	11595	13
11362	family.Alcaligenaceae.id.2875	13	58462704	rs9527726	A	G	-0.0504584	0.0111307	-4.55973	5.12e-06	16810	24
11363	family.Alcaligenaceae.id.2875	2	239906429	rs13385989	A	C	0.0626823	0.0136888	4.57145	4.84e-06	16377	23
11364	family.Alcaligenaceae.id.2875	20	29873114	rs41293110	G	T	0.0681326	0.0151408	4.52212	6.12e-06	15886	21
11365	family.Alcaligenaceae.id.2875	20	29870472	rs66514327	A	T	0.0676703	0.0151216	4.5067	6.58e-06	15886	21
11366	family.Alcaligenaceae.id.2875	20	29874301	rs55995696	T	C	0.0680881	0.0151386	4.5184	6.23e-06	15886	21
11367	family.Alcaligenaceae.id.2875	14	66593668	.	T	A	-0.0563972	0.0124753	-4.52346	6.08e-06	16377	23
11368	family.Alcaligenaceae.id.2875	18	26569901	rs9964679	G	A	0.0537051	0.0116008	4.58806	4.47e-06	16810	24
11370	family.Alcaligenaceae.id.2875	20	30035795	rs8115462	T	C	0.0639251	0.0142863	4.51206	6.42e-06	15997	22
11371	family.Alcaligenaceae.id.2875	20	29805352	rs73117396	G	A	0.0676832	0.0152184	4.46129	8.15e-06	15876	21
11372	family.Alcaligenaceae.id.2875	13	58372963	rs6561944	T	C	-0.0503135	0.011166	-4.52773	5.96e-06	16810	24
11373	family.Alcaligenaceae.id.2875	20	29811726	rs371834896	C	T	0.067679	0.0152009	4.46264	8.1e-06	15876	21
11374	family.Alcaligenaceae.id.2875	13	58546632	rs7317710	T	C	0.0497861	0.0109435	4.533	5.82e-06	16810	24
11375	family.Alcaligenaceae.id.2875	5	104231611	rs1217467	C	T	-0.0585975	0.0128561	-4.46372	8.05e-06	16808	24
11377	family.Alcaligenaceae.id.2875	9	82485327	rs112135816	G	T	-0.0775052	0.0171554	-4.55348	5.28e-06	15545	22
11381	family.Alcaligenaceae.id.2875	7	111285576	rs1859743	C	T	-0.0491827	0.0110821	-4.47987	7.47e-06	16702	23
11382	family.Alcaligenaceae.id.2875	7	111294074	rs2040996	C	T	-0.0490922	0.0110231	-4.47062	7.8e-06	16801	24
11384	family.Alcaligenaceae.id.2875	20	29534074	rs6118993	C	T	0.0710837	0.0158858	4.45382	8.44e-06	15456	20
11385	family.Alcaligenaceae.id.2875	13	58462914	rs4584714	A	G	-0.0494249	0.0110907	-4.47528	7.63e-06	16810	24
11386	family.Alcaligenaceae.id.2875	16	85945839	rs147968	T	C	0.0489475	0.0110321	4.43688	9.13e-06	16810	24
11387	family.Alcaligenaceae.id.2875	13	58372849	rs7331960	A	G	-0.0495627	0.0111654	-4.45979	8.2e-06	16806	24
11388	family.Alcaligenaceae.id.2875	7	111285025	rs2613606	T	C	-0.0486294	0.0110218	-4.4425	8.89e-06	16805	24
11389	family.Alcaligenaceae.id.2875	6	138305334	rs148149311	G	A	0.126743	0.0281199	4.4557	8.36e-06	11655	14
11391	family.Alcaligenaceae.id.2875	7	104217664	rs28437793	C	G	-0.0569282	0.0126468	-4.50315	6.7e-06	16805	24
11392	family.Alcaligenaceae.id.2875	6	138304169	rs7768419	A	G	0.126082	0.0280909	4.44355	8.85e-06	11659	14
11393	family.Alcaligenaceae.id.2875	13	58394849	rs8000825	G	A	-0.0492122	0.011148	-4.44018	8.99e-06	16810	24
11394	family.Alcaligenaceae.id.2875	7	111293616	rs2906622	T	C	-0.0485023	0.0110212	-4.4217	9.79e-06	16803	24
11395	family.Alcaligenaceae.id.2875	13	58406123	rs6650396	A	G	-0.0491775	0.0111465	-4.43708	9.12e-06	16808	24
11397	family.Alcaligenaceae.id.2875	13	58382129	rs1344064	C	T	-0.0491968	0.0111505	-4.43563	9.18e-06	16810	24
11399	family.Alcaligenaceae.id.2875	13	58388024	rs9537819	A	G	-0.0491473	0.0111502	-4.43541	9.19e-06	16810	24
11402	family.Alcaligenaceae.id.2875	13	58382629	rs9537817	A	C	-0.0491701	0.0111505	-4.43255	9.31e-06	16810	24
11404	family.Alcaligenaceae.id.2875	13	58375861	rs2320923	G	A	-0.0491006	0.0111503	-4.42696	9.56e-06	16810	24
11405	family.Alcaligenaceae.id.2875	2	239904554	rs10203027	T	C	0.0622959	0.0139075	4.4531	8.46e-06	16377	23
11406	family.Alcaligenaceae.id.2875	13	58375865	rs2320924	T	C	-0.0489941	0.0111503	-4.41741	9.99e-06	16810	24
11418	family.Alcaligenaceae.id.2875	7	104215791	rs4354244	C	T	-0.0558981	0.0126522	-4.41884	9.92e-06	16810	24
11431	family.Alcaligenaceae.id.2875	11	20763367	rs74776516	G	T	-0.0944052	0.0213287	-4.49828	6.85e-06	14502	20
11439	family.Alcaligenaceae.id.2875	15	71522509	rs28480294	C	T	-0.0516967	0.0115503	-4.506	6.61e-06	16377	23
11445	family.Alcaligenaceae.id.2875	7	104217359	rs67623980	C	T	-0.0605029	0.0134804	-4.44111	8.95e-06	16806	24
11455	family.Alcaligenaceae.id.2875	4	83635863	rs79846372	G	A	0.0882459	0.0198328	4.49411	6.99e-06	16186	22
11929	family.Bacteroidaceae.id.917	3	10593224	rs6795673	T	C	0.0538565	0.0105251	5.10097	3.38e-07	18301	24
11930	family.Bacteroidaceae.id.917	3	10594207	rs6810046	A	G	0.0528628	0.0105246	5.00595	5.56e-07	18302	24
11931	family.Bacteroidaceae.id.917	3	10595393	rs750423	G	A	0.0519871	0.0105384	4.91477	8.89e-07	18302	24
11932	family.Bacteroidaceae.id.917	6	29143451	rs28757219	A	T	0.0818398	0.0170319	4.84064	1.29e-06	14833	20
11933	family.Bacteroidaceae.id.917	13	24910476	rs9507307	T	C	0.0604456	0.0129128	4.74096	2.13e-06	18184	23
11934	family.Bacteroidaceae.id.917	20	58605432	rs66474973	T	G	0.0812515	0.0164479	4.96671	6.81e-07	17405	22
11935	family.Bacteroidaceae.id.917	1	10644351	rs11585893	G	A	-0.0740746	0.0147633	-4.77522	1.8e-06	17821	23
11936	family.Bacteroidaceae.id.917	9	112855426	rs495004	G	C	-0.0607475	0.0129865	-4.64378	3.42e-06	17707	22
11937	family.Bacteroidaceae.id.917	19	24342250	rs17619981	G	T	0.0880978	0.0187002	4.69341	2.69e-06	15801	20
11938	family.Bacteroidaceae.id.917	20	58607602	rs195028	A	G	0.0798701	0.0165559	4.83454	1.33e-06	17404	22
11939	family.Bacteroidaceae.id.917	14	22045949	rs2023437	C	T	-0.0782324	0.0167634	-4.56402	5.02e-06	17484	23
11940	family.Bacteroidaceae.id.917	13	24912393	rs79471440	G	T	0.0580527	0.0129083	4.55498	5.24e-06	18182	23
11941	family.Bacteroidaceae.id.917	9	112855172	rs480694	T	A	-0.0591853	0.0129898	-4.52078	6.16e-06	17707	22
11942	family.Bacteroidaceae.id.917	13	24888712	rs7322219	T	C	0.0523635	0.0116115	4.53232	5.83e-06	17821	23
11944	family.Bacteroidaceae.id.917	14	22047444	rs68118234	T	C	-0.0771338	0.0167861	-4.53922	5.65e-06	17484	23
11946	family.Bacteroidaceae.id.917	13	24909900	rs78280928	G	A	0.0567265	0.0129346	4.44103	8.95e-06	18184	23
11947	family.Bacteroidaceae.id.917	13	24904985	rs79325005	A	G	0.056803	0.0129242	4.45026	8.58e-06	18187	23
11949	family.Bacteroidaceae.id.917	3	77215327	rs66710942	T	C	0.0488038	0.0107412	4.53129	5.86e-06	17821	23
11951	family.Bacteroidaceae.id.917	6	41519430	rs13207588	G	A	-0.059205	0.0131195	-4.47941	7.49e-06	17707	22
11952	family.Bacteroidaceae.id.917	3	62019400	rs2366421	A	T	-0.0528153	0.0117124	-4.47477	7.65e-06	18299	24
11958	family.Bacteroidaceae.id.917	1	102960989	rs1340391	C	T	-0.0592004	0.0132244	-4.50205	6.73e-06	18302	24
11977	family.Bacteroidaceae.id.917	20	58614853	rs6015624	A	G	0.075321	0.0166192	4.55599	5.21e-06	17411	22
11984	family.Bacteroidaceae.id.917	1	102961031	rs1340392	G	A	-0.0582107	0.0131945	-4.42603	9.6e-06	18302	24
12015	family.Bacteroidaceae.id.917	20	58614443	rs17788984	A	G	0.0753066	0.0169849	4.45305	8.47e-06	17291	21
12350	family.BacteroidalesS24.7group.id.11173	22	25943322	rs738193	C	T	0.0847328	0.0165856	5.07763	3.82e-07	7778	23
12351	family.BacteroidalesS24.7group.id.11173	7	90714667	rs941000	T	C	0.0850266	0.0163382	5.11391	3.16e-07	7778	23
12352	family.BacteroidalesS24.7group.id.11173	7	90714682	rs696266	G	A	0.0841723	0.0163491	5.05648	4.27e-07	7778	23
12353	family.BacteroidalesS24.7group.id.11173	15	47352866	rs689695	A	C	0.0814578	0.0167057	4.84277	1.28e-06	7954	24
12354	family.BacteroidalesS24.7group.id.11173	7	90716502	rs697394	A	T	0.0850851	0.0169732	4.93447	8.04e-07	7952	24
12355	family.BacteroidalesS24.7group.id.11173	2	53044283	rs6742712	T	C	-0.173967	0.0344153	-4.99817	5.79e-07	5306	17
12356	family.BacteroidalesS24.7group.id.11173	2	53139362	rs17043785	C	T	-0.176187	0.0347133	-5.02182	5.12e-07	5208	15
12357	family.BacteroidalesS24.7group.id.11173	7	90713562	rs696267	T	C	0.0832752	0.0169588	4.82273	1.42e-06	7954	24
12358	family.BacteroidalesS24.7group.id.11173	15	47331706	rs12438801	A	G	0.0821068	0.0174518	4.71018	2.47e-06	7950	24
12359	family.BacteroidalesS24.7group.id.11173	7	90737708	rs803053	T	A	0.0811558	0.0169599	4.6619	3.13e-06	7778	23
12360	family.BacteroidalesS24.7group.id.11173	15	47340971	rs1850003	G	A	0.084048	0.0177806	4.716	2.41e-06	7952	24
12361	family.BacteroidalesS24.7group.id.11173	2	53045620	rs17043468	T	C	-0.172759	0.034357	-4.9507	7.39e-07	5306	17
12362	family.BacteroidalesS24.7group.id.11173	15	47332811	rs17280811	A	C	0.0810584	0.0173606	4.65243	3.28e-06	7951	24
12363	family.BacteroidalesS24.7group.id.11173	2	53132960	rs17043770	A	G	-0.176886	0.0344092	-4.95849	7.1e-07	5208	15
12364	family.BacteroidalesS24.7group.id.11173	15	47350931	rs601978	A	T	0.0826206	0.0177074	4.62715	3.71e-06	7953	24
12365	family.BacteroidalesS24.7group.id.11173	2	53051798	rs2356673	A	G	-0.173222	0.0347347	-4.8838	1.04e-06	5306	17
12366	family.BacteroidalesS24.7group.id.11173	15	47358891	rs690117	G	A	0.0810679	0.0176631	4.58132	4.62e-06	7948	24
12367	family.BacteroidalesS24.7group.id.11173	15	47338687	rs28494831	C	T	0.0795967	0.0174155	4.57677	4.72e-06	7950	24
12368	family.BacteroidalesS24.7group.id.11173	15	47345767	rs12148053	T	C	0.0796381	0.0173635	4.56424	5.01e-06	7950	24
12369	family.BacteroidalesS24.7group.id.11173	6	151515172	rs10872669	G	A	-0.123071	0.0275665	-4.42848	9.49e-06	7368	21
12370	family.BacteroidalesS24.7group.id.11173	15	47313244	rs1949158	C	T	0.0787755	0.0173738	4.50483	6.64e-06	7949	24
12371	family.BacteroidalesS24.7group.id.11173	2	53135357	rs149498972	G	A	-0.172495	0.0347786	-4.84762	1.25e-06	5208	15
12372	family.BacteroidalesS24.7group.id.11173	15	47302023	rs28434476	G	C	0.0782155	0.0174239	4.49168	7.07e-06	7949	24
12373	family.BacteroidalesS24.7group.id.11173	2	53135287	rs138088344	G	A	-0.171589	0.0347679	-4.83456	1.33e-06	5208	15
12374	family.BacteroidalesS24.7group.id.11173	1	242767252	rs12748533	T	G	-0.0821108	0.0172701	-4.7009	2.59e-06	7948	24
12375	family.BacteroidalesS24.7group.id.11173	15	47341901	rs17346776	T	G	0.0787002	0.0173602	4.51031	6.47e-06	7951	24
12376	family.BacteroidalesS24.7group.id.11173	15	47305716	rs1398206	G	A	0.0777296	0.0174267	4.45883	8.24e-06	7949	24
12377	family.BacteroidalesS24.7group.id.11173	15	47307610	rs3920216	A	G	0.0777023	0.0174242	4.45596	8.35e-06	7949	24
12379	family.BacteroidalesS24.7group.id.11173	4	149300138	rs6831034	A	T	-0.0956546	0.0205228	-4.52276	6.1e-06	7576	23
12380	family.BacteroidalesS24.7group.id.11173	2	53119600	rs72791497	G	T	-0.173115	0.0353093	-4.71469	2.42e-06	5208	15
12382	family.BacteroidalesS24.7group.id.11173	15	47339062	rs28545668	G	C	0.0776376	0.0173691	4.4481	8.66e-06	7950	24
12383	family.BacteroidalesS24.7group.id.11173	3	158662406	rs56733378	C	T	0.120528	0.0272067	4.41963	9.89e-06	7577	23
12384	family.BacteroidalesS24.7group.id.11173	15	47339755	rs28410286	A	G	0.0771841	0.0173455	4.42116	9.82e-06	7950	24
12387	family.BacteroidalesS24.7group.id.11173	7	90729394	rs697400	A	G	0.0761566	0.0165937	4.47338	7.7e-06	7951	24
12389	family.BacteroidalesS24.7group.id.11173	3	158653545	rs61508842	C	T	0.122574	0.0272389	4.46984	7.83e-06	7576	23
12391	family.BacteroidalesS24.7group.id.11173	15	47339690	rs17281048	A	G	0.0770795	0.0173664	4.41976	9.88e-06	7950	24
12392	family.BacteroidalesS24.7group.id.11173	2	53048622	rs17043487	T	G	-0.162646	0.0347119	-4.64546	3.39e-06	5306	17
12396	family.BacteroidalesS24.7group.id.11173	2	53138065	rs965441	C	A	-0.158664	0.0330236	-4.56101	5.09e-06	5639	16
12399	family.BacteroidalesS24.7group.id.11173	2	53138341	rs17043777	T	G	-0.15765	0.0329982	-4.53408	5.79e-06	5639	16
12401	family.BacteroidalesS24.7group.id.11173	6	63236747	rs78609301	G	A	-0.0867065	0.0195709	-4.49088	7.09e-06	7953	24
12408	family.BacteroidalesS24.7group.id.11173	5	164763068	rs11135366	G	C	0.0842142	0.0183739	4.44527	8.78e-06	7953	24
12409	family.BacteroidalesS24.7group.id.11173	5	164763074	rs11135367	T	C	0.0837425	0.018379	4.42194	9.78e-06	7952	24
12412	family.BacteroidalesS24.7group.id.11173	2	53138675	rs17043784	C	G	-0.155274	0.0333007	-4.48547	7.28e-06	5639	16
12415	family.BacteroidalesS24.7group.id.11173	17	21205200	rs7217209	T	C	0.0843019	0.0187308	4.45398	8.43e-06	7745	22
12735	family.Bifidobacteriaceae.id.433	2	136616754	rs182549	T	C	0.11707	0.0126703	9.14538	5.94e-20	14915	24
12736	family.Bifidobacteriaceae.id.433	2	136608646	rs4988235	A	G	0.116024	0.0126552	9.0604	1.3e-19	14915	24
12737	family.Bifidobacteriaceae.id.433	2	136707982	rs6754311	T	C	0.113084	0.0126499	8.84978	8.77e-19	14914	24
12738	family.Bifidobacteriaceae.id.433	2	135837906	rs7570971	C	A	0.112508	0.0125178	8.98739	2.53e-19	14795	23
12739	family.Bifidobacteriaceae.id.433	2	136407479	rs1446585	A	G	0.111859	0.0127514	8.65758	4.82e-18	14795	23
12740	family.Bifidobacteriaceae.id.433	2	136413650	rs36084664	A	G	-0.113352	0.0135059	-8.79378	1.45e-18	13923	21
12741	family.Bifidobacteriaceae.id.433	2	136381348	rs12465802	G	A	0.109585	0.0125966	8.62976	6.15e-18	14915	24
12742	family.Bifidobacteriaceae.id.433	2	135954797	rs1375131	T	C	0.109578	0.0125036	8.68051	3.94e-18	14914	24
12743	family.Bifidobacteriaceae.id.433	2	135907088	rs6730157	A	G	0.109435	0.0125014	8.67313	4.2e-18	14915	24
12744	family.Bifidobacteriaceae.id.433	2	136740900	rs687670	T	C	0.111069	0.0129109	8.46827	2.49e-17	14915	24
12745	family.Bifidobacteriaceae.id.433	2	136721995	rs13404551	T	C	0.109896	0.0128982	8.34664	7.02e-17	14913	24
12746	family.Bifidobacteriaceae.id.433	2	136685228	rs309160	C	T	0.107558	0.0129098	8.16785	3.14e-16	14915	24
12747	family.Bifidobacteriaceae.id.433	2	136043944	rs13023281	T	C	-0.106109	0.0134154	-8.29183	1.12e-16	13923	21
12748	family.Bifidobacteriaceae.id.433	2	136670298	rs309168	C	T	0.106802	0.0129127	8.10898	5.1e-16	14915	24
12749	family.Bifidobacteriaceae.id.433	2	136658345	rs218174	A	G	0.106576	0.0129157	8.06631	7.25e-16	14914	24
12750	family.Bifidobacteriaceae.id.433	2	136614255	rs309180	A	G	0.105398	0.0129254	7.98894	1.36e-15	14915	24
12751	family.Bifidobacteriaceae.id.433	2	136755684	rs309134	G	A	0.106886	0.0130931	7.98958	1.35e-15	14915	24
12752	family.Bifidobacteriaceae.id.433	2	136638216	rs632632	T	C	0.104541	0.0129145	7.91759	2.42e-15	14915	24
12753	family.Bifidobacteriaceae.id.433	2	136721603	rs12615624	A	G	0.104913	0.0130945	7.83249	4.78e-15	14915	24
12754	family.Bifidobacteriaceae.id.433	2	136643555	rs309125	C	T	0.102809	0.0129175	7.79121	6.64e-15	14915	24
12755	family.Bifidobacteriaceae.id.433	2	136322676	rs6759321	G	T	0.101493	0.0126993	7.85483	4e-15	14795	23
12756	family.Bifidobacteriaceae.id.433	2	136691825	rs309164	T	C	0.102653	0.0130967	7.66831	1.74e-14	14915	24
12757	family.Bifidobacteriaceae.id.433	2	136092061	rs1561277	C	A	0.0995568	0.0126767	7.70796	1.28e-14	14795	23
12758	family.Bifidobacteriaceae.id.433	2	136787402	rs6716536	C	T	0.0977634	0.0127133	7.57621	3.56e-14	14795	23
12759	family.Bifidobacteriaceae.id.433	2	136622046	rs4988183	T	C	0.10165	0.0131908	7.52872	5.12e-14	14915	24
12760	family.Bifidobacteriaceae.id.433	2	136698098	rs309149	C	T	0.100981	0.0130968	7.54884	4.39e-14	14915	24
12761	family.Bifidobacteriaceae.id.433	2	136608231	rs4954490	A	G	0.0999889	0.0130006	7.52554	5.25e-14	14911	24
12762	family.Bifidobacteriaceae.id.433	2	136765951	rs309137	T	C	0.0987292	0.0128805	7.52621	5.22e-14	14915	24
12763	family.Bifidobacteriaceae.id.433	2	136594158	rs2236783	A	G	0.0990142	0.0130235	7.42224	1.15e-13	14915	24
12764	family.Bifidobacteriaceae.id.433	2	136820076	rs11681248	T	C	0.0938825	0.0124223	7.44614	9.61e-14	14910	24
12765	family.Bifidobacteriaceae.id.433	2	136589612	rs12620033	G	C	0.098281	0.0130205	7.37177	1.68e-13	14915	24
12766	family.Bifidobacteriaceae.id.433	2	136603276	rs3754686	C	T	0.0969447	0.0129996	7.30281	2.82e-13	14915	24
12767	family.Bifidobacteriaceae.id.433	2	136603366	rs3769005	G	C	0.0956695	0.0129991	7.21754	5.29e-13	14915	24
12768	family.Bifidobacteriaceae.id.433	2	136786651	rs12475139	T	A	0.0942377	0.0128596	7.2122	5.51e-13	14795	23
12769	family.Bifidobacteriaceae.id.433	2	136583192	rs745500	A	G	0.0957105	0.0130067	7.19397	6.29e-13	14915	24
12770	family.Bifidobacteriaceae.id.433	2	136575199	rs6719488	T	G	0.0955705	0.0130069	7.18891	6.53e-13	14915	24
12771	family.Bifidobacteriaceae.id.433	2	136576577	rs892715	C	T	0.0952216	0.0130072	7.16313	7.89e-13	14915	24
12772	family.Bifidobacteriaceae.id.433	2	136569848	rs12988076	A	C	0.0950707	0.0130076	7.14799	8.81e-13	14915	24
12773	family.Bifidobacteriaceae.id.433	2	136817088	rs749873	T	C	0.0902402	0.0124351	7.14831	8.79e-13	14915	24
12774	family.Bifidobacteriaceae.id.433	2	136580287	rs2164210	C	T	0.0944714	0.0130074	7.11201	1.14e-12	14915	24
12775	family.Bifidobacteriaceae.id.433	2	136557319	rs2322660	T	C	0.0947183	0.0130034	7.13085	9.97e-13	14915	24
12776	family.Bifidobacteriaceae.id.433	2	136596867	rs6742283	G	A	0.0945947	0.013019	7.11394	1.13e-12	14913	24
12777	family.Bifidobacteriaceae.id.433	2	136558157	rs748841	T	C	0.0943574	0.0130038	7.09897	1.26e-12	14915	24
12778	family.Bifidobacteriaceae.id.433	2	136817616	rs2011946	A	C	0.0904794	0.0125214	7.10472	1.21e-12	14911	24
12779	family.Bifidobacteriaceae.id.433	2	136602491	rs3739020	T	G	0.0946699	0.0132944	6.95765	3.46e-12	14912	24
12780	family.Bifidobacteriaceae.id.433	2	135911422	rs17261772	T	C	0.0948513	0.0131013	7.0703	1.55e-12	14795	23
12781	family.Bifidobacteriaceae.id.433	2	136808949	rs11693502	T	C	0.0877715	0.0125161	6.92149	4.47e-12	14914	24
12782	family.Bifidobacteriaceae.id.433	2	136550109	rs2082729	T	C	0.093102	0.0132523	6.86625	6.59e-12	14915	24
12783	family.Bifidobacteriaceae.id.433	2	136554800	rs6430589	C	G	0.0920706	0.0132547	6.82031	9.08e-12	14914	24
12784	family.Bifidobacteriaceae.id.433	2	136553639	rs1011361	A	G	0.0924497	0.0132532	6.8239	8.86e-12	14915	24
12785	family.Bifidobacteriaceae.id.433	2	136535410	rs71348715	T	G	0.0924882	0.013249	6.82257	8.94e-12	14915	24
12786	family.Bifidobacteriaceae.id.433	2	136439517	rs313519	A	C	0.0918404	0.0131984	6.83274	8.33e-12	14915	24
12787	family.Bifidobacteriaceae.id.433	2	136502792	rs1438305	G	C	0.0924311	0.0132488	6.81864	9.19e-12	14915	24
12788	family.Bifidobacteriaceae.id.433	2	136539122	rs11684545	T	G	0.0921543	0.0132481	6.80349	1.02e-11	14915	24
12789	family.Bifidobacteriaceae.id.433	2	136494186	rs10202489	A	G	0.0921459	0.0132253	6.8129	9.56e-12	14915	24
12790	family.Bifidobacteriaceae.id.433	2	136455600	rs71348714	A	G	0.0916988	0.0131961	6.8135	9.53e-12	14915	24
12791	family.Bifidobacteriaceae.id.433	2	136551694	rs12998016	T	C	0.0920999	0.0132552	6.79983	1.05e-11	14915	24
12792	family.Bifidobacteriaceae.id.433	2	136439090	rs313518	C	T	0.0915957	0.0131978	6.80248	1.03e-11	14915	24
12793	family.Bifidobacteriaceae.id.433	2	136445869	rs313528	G	A	0.0914668	0.0131948	6.8004	1.04e-11	14915	24
12794	family.Bifidobacteriaceae.id.433	2	136499166	rs1438307	T	G	0.0918861	0.0132437	6.78551	1.16e-11	14915	24
12795	family.Bifidobacteriaceae.id.433	2	136544197	rs10928546	T	C	0.0919183	0.0132458	6.78308	1.18e-11	14915	24
12796	family.Bifidobacteriaceae.id.433	2	136445526	rs313526	C	T	0.0914028	0.0131952	6.79461	1.09e-11	14915	24
12797	family.Bifidobacteriaceae.id.433	2	136503157	rs1438304	G	A	0.0919507	0.0132483	6.78242	1.18e-11	14915	24
12798	family.Bifidobacteriaceae.id.433	2	136522941	rs28453840	A	G	0.0917865	0.013238	6.77529	1.24e-11	14915	24
12799	family.Bifidobacteriaceae.id.433	2	136581848	rs1470457	A	G	0.0915221	0.0132929	6.72626	1.74e-11	14915	24
12800	family.Bifidobacteriaceae.id.433	2	136495619	rs10195620	T	A	0.0918467	0.0132538	6.77894	1.21e-11	14915	24
12801	family.Bifidobacteriaceae.id.433	2	136812931	rs11679933	T	G	0.0866607	0.0125249	6.80625	1e-11	14911	24
12802	family.Bifidobacteriaceae.id.433	2	136470714	rs13412397	A	G	0.0914013	0.0132124	6.76547	1.33e-11	14915	24
12803	family.Bifidobacteriaceae.id.433	2	136444123	rs313524	C	T	0.0909614	0.0131952	6.76492	1.33e-11	14915	24
12804	family.Bifidobacteriaceae.id.433	2	136437507	rs313517	A	G	0.0909487	0.0131972	6.76026	1.38e-11	14915	24
12805	family.Bifidobacteriaceae.id.433	2	136507039	rs12998387	G	A	0.0914307	0.0132373	6.74795	1.5e-11	14915	24
12806	family.Bifidobacteriaceae.id.433	2	136462441	rs7355359	T	C	0.090833	0.0131957	6.74786	1.5e-11	14915	24
12807	family.Bifidobacteriaceae.id.433	2	136511575	rs3213889	G	A	0.0913277	0.0132497	6.73125	1.68e-11	14915	24
12808	family.Bifidobacteriaceae.id.433	2	136420690	rs4954280	A	G	0.0905248	0.0131927	6.72955	1.7e-11	14915	24
12809	family.Bifidobacteriaceae.id.433	2	136419961	rs1446584	A	G	0.0904441	0.0131923	6.72541	1.75e-11	14915	24
12810	family.Bifidobacteriaceae.id.433	2	136422171	rs2034276	A	T	0.0904335	0.0131955	6.72345	1.77e-11	14915	24
12811	family.Bifidobacteriaceae.id.433	2	136418348	rs6720287	A	G	0.0902882	0.0131925	6.71514	1.88e-11	14915	24
12812	family.Bifidobacteriaceae.id.433	2	136518103	rs12994270	A	T	0.0908711	0.0132394	6.69682	2.13e-11	14915	24
12813	family.Bifidobacteriaceae.id.433	2	136522675	rs10173394	T	C	0.0907583	0.0132391	6.69168	2.21e-11	14915	24
12814	family.Bifidobacteriaceae.id.433	2	136432103	rs313523	G	A	0.0900979	0.0131997	6.70018	2.08e-11	14915	24
12815	family.Bifidobacteriaceae.id.433	2	136825272	rs932206	T	C	0.0817008	0.0120673	6.71507	1.88e-11	14795	23
12816	family.Bifidobacteriaceae.id.433	2	136430866	rs313522	T	A	0.0901049	0.0131999	6.69936	2.09e-11	14915	24
12817	family.Bifidobacteriaceae.id.433	2	136474098	rs11679508	T	A	0.0904348	0.0132134	6.69149	2.21e-11	14915	24
12818	family.Bifidobacteriaceae.id.433	2	136416941	rs6755383	C	T	0.0899203	0.0131942	6.68864	2.25e-11	14915	24
12819	family.Bifidobacteriaceae.id.433	2	136416855	rs6715856	T	C	0.0899366	0.013193	6.68846	2.26e-11	14915	24
12820	family.Bifidobacteriaceae.id.433	2	136428460	rs656326	A	C	0.0898718	0.013197	6.68334	2.34e-11	14915	24
12821	family.Bifidobacteriaceae.id.433	2	136733897	rs7587285	T	C	0.115651	0.0175656	6.62876	3.39e-11	14915	24
12822	family.Bifidobacteriaceae.id.433	2	136495300	rs12469709	T	C	0.0902886	0.0132562	6.66086	2.72e-11	14915	24
12823	family.Bifidobacteriaceae.id.433	2	136555659	rs2322659	C	T	0.0888955	0.0132702	6.5728	4.94e-11	14915	24
12824	family.Bifidobacteriaceae.id.433	2	136521514	rs10192827	A	G	0.0897661	0.0132396	6.6076	3.91e-11	14914	24
12825	family.Bifidobacteriaceae.id.433	2	136731066	rs4954551	G	A	0.114842	0.0175888	6.57098	5e-11	14915	24
12826	family.Bifidobacteriaceae.id.433	2	136410299	rs10928542	G	A	0.089148	0.0131939	6.63029	3.35e-11	14915	24
12827	family.Bifidobacteriaceae.id.433	2	136413359	rs7608045	T	C	0.0890089	0.0131948	6.62054	3.58e-11	14915	24
12828	family.Bifidobacteriaceae.id.433	2	136402117	rs4954276	A	G	0.0891619	0.0131938	6.6107	3.83e-11	14915	24
12829	family.Bifidobacteriaceae.id.433	2	136743490	rs2278683	A	C	0.114898	0.0175753	6.55963	5.39e-11	14914	24
12830	family.Bifidobacteriaceae.id.433	2	136747085	rs11893318	T	C	0.114637	0.0175875	6.55753	5.47e-11	14914	24
12831	family.Bifidobacteriaceae.id.433	2	136409073	rs4954279	G	A	0.0886679	0.0131931	6.59474	4.26e-11	14915	24
12832	family.Bifidobacteriaceae.id.433	2	136403749	rs13413639	C	A	0.0881916	0.0131926	6.5492	5.78e-11	14915	24
12833	family.Bifidobacteriaceae.id.433	2	136398174	rs12619365	C	T	0.0882348	0.0132438	6.54411	5.99e-11	14915	24
12834	family.Bifidobacteriaceae.id.433	2	136751849	rs62160860	G	C	0.115662	0.0178155	6.50318	7.86e-11	14912	24
12835	family.Bifidobacteriaceae.id.433	2	135775130	rs7581382	T	C	-0.0902118	0.0147899	-6.57087	5e-11	13923	21
12836	family.Bifidobacteriaceae.id.433	2	135877562	rs1869829	A	G	0.0864572	0.0130942	6.52348	6.87e-11	14915	24
12837	family.Bifidobacteriaceae.id.433	2	135771974	rs10187402	C	G	0.0858488	0.013139	6.47406	9.54e-11	14910	24
12838	family.Bifidobacteriaceae.id.433	2	136873549	rs2680880	T	A	0.0803213	0.0120696	6.46909	9.86e-11	14915	24
12839	family.Bifidobacteriaceae.id.433	2	135705558	rs1979033	G	A	0.0751261	0.011965	6.45915	1.05e-10	14911	24
12840	family.Bifidobacteriaceae.id.433	2	135954405	rs1375132	A	G	0.0852178	0.0131068	6.40672	1.49e-10	14913	24
12841	family.Bifidobacteriaceae.id.433	2	135832131	rs12328663	T	C	0.103102	0.0165247	6.44058	1.19e-10	14915	24
12842	family.Bifidobacteriaceae.id.433	2	136022798	rs935613	C	T	0.0840635	0.01313	6.31933	2.63e-10	14915	24
12843	family.Bifidobacteriaceae.id.433	2	135773446	rs4346445	A	C	0.101623	0.0165945	6.33955	2.3e-10	14914	24
12844	family.Bifidobacteriaceae.id.433	2	135829432	rs10193348	A	G	0.10256	0.016529	6.38606	1.7e-10	14915	24
12845	family.Bifidobacteriaceae.id.433	2	136421323	rs1374329	A	G	0.0849142	0.0134416	6.20205	5.57e-10	14915	24
12846	family.Bifidobacteriaceae.id.433	2	135818907	rs2874739	C	T	0.102639	0.0165213	6.38564	1.71e-10	14915	24
12847	family.Bifidobacteriaceae.id.433	2	136058820	rs2016636	G	A	0.0838216	0.0131323	6.28731	3.23e-10	14915	24
12848	family.Bifidobacteriaceae.id.433	2	135849613	rs7568525	G	A	0.101618	0.0165713	6.35305	2.11e-10	14915	24
12849	family.Bifidobacteriaceae.id.433	2	135853807	rs10208624	C	T	0.101427	0.0165673	6.34265	2.26e-10	14915	24
12850	family.Bifidobacteriaceae.id.433	2	136501840	rs10928545	G	A	0.0855729	0.0135906	6.14074	8.21e-10	14915	24
12851	family.Bifidobacteriaceae.id.433	2	135796410	rs13389481	C	A	0.103565	0.0169081	6.28368	3.31e-10	14914	24
12852	family.Bifidobacteriaceae.id.433	2	135774681	rs11903663	A	G	0.0992074	0.0165516	6.2677	3.66e-10	14914	24
12853	family.Bifidobacteriaceae.id.433	2	135766072	rs4953945	C	G	0.103436	0.0166709	6.3032	2.92e-10	14914	24
12854	family.Bifidobacteriaceae.id.433	2	136522710	rs9287442	G	A	0.0848756	0.0135822	6.10116	1.05e-09	14915	24
12855	family.Bifidobacteriaceae.id.433	2	136720344	rs3768998	G	T	0.108667	0.0181193	6.02313	1.71e-09	14914	24
12856	family.Bifidobacteriaceae.id.433	2	136528004	rs2304599	G	C	0.0850617	0.013646	6.09133	1.12e-09	14915	24
12857	family.Bifidobacteriaceae.id.433	2	135871624	rs58697996	G	A	0.101221	0.0165764	6.29396	3.09e-10	14915	24
12858	family.Bifidobacteriaceae.id.433	2	135773617	rs4640444	T	C	0.0988735	0.0165531	6.2396	4.39e-10	14914	24
12859	family.Bifidobacteriaceae.id.433	2	135799082	rs62168942	T	C	0.101509	0.0165892	6.26817	3.65e-10	14915	24
12860	family.Bifidobacteriaceae.id.433	2	135801228	rs4954217	C	T	0.101491	0.0165878	6.26703	3.68e-10	14915	24
12861	family.Bifidobacteriaceae.id.433	2	136783169	rs6714750	A	G	0.0836695	0.0132364	6.18319	6.28e-10	14795	23
12862	family.Bifidobacteriaceae.id.433	2	136544752	rs6760329	G	A	0.0846322	0.0136396	6.07906	1.21e-09	14915	24
12863	family.Bifidobacteriaceae.id.433	2	135861497	rs7573600	G	C	0.100478	0.0165332	6.27448	3.51e-10	14915	24
12864	family.Bifidobacteriaceae.id.433	2	135773692	rs4645053	T	A	0.0986651	0.0165534	6.22634	4.77e-10	14914	24
12865	family.Bifidobacteriaceae.id.433	2	135795443	rs10167901	C	T	0.101243	0.0165929	6.25544	3.96e-10	14915	24
12866	family.Bifidobacteriaceae.id.433	2	135795095	rs4954216	G	A	0.101236	0.0165914	6.25492	3.98e-10	14915	24
12867	family.Bifidobacteriaceae.id.433	2	135795150	rs4953948	T	G	0.101176	0.0165913	6.25453	3.99e-10	14915	24
12868	family.Bifidobacteriaceae.id.433	2	135795385	rs10167809	C	T	0.101128	0.0165912	6.25106	4.08e-10	14915	24
12869	family.Bifidobacteriaceae.id.433	2	135795396	rs10167884	C	T	0.101136	0.0165928	6.25106	4.08e-10	14915	24
12870	family.Bifidobacteriaceae.id.433	2	135874038	rs61087958	C	T	0.100544	0.0165419	6.26766	3.67e-10	14915	24
12871	family.Bifidobacteriaceae.id.433	2	136516748	rs12616520	T	A	0.0843534	0.0135824	6.06255	1.34e-09	14915	24
12872	family.Bifidobacteriaceae.id.433	2	136539513	rs10188066	A	G	0.0844321	0.0136399	6.06191	1.35e-09	14915	24
12873	family.Bifidobacteriaceae.id.433	2	135800757	rs921859	A	G	0.101045	0.0165879	6.2398	4.38e-10	14915	24
12874	family.Bifidobacteriaceae.id.433	2	135872646	rs4954220	C	A	0.100271	0.0165692	6.26394	3.75e-10	14915	24
12875	family.Bifidobacteriaceae.id.433	2	136628380	rs4954513	G	A	0.111668	0.0181944	6.04482	1.5e-09	14915	24
12876	family.Bifidobacteriaceae.id.433	2	135794986	rs4954215	G	A	0.101034	0.0165927	6.2441	4.26e-10	14915	24
12877	family.Bifidobacteriaceae.id.433	2	135802050	rs7601696	C	A	0.101021	0.0165851	6.23484	4.52e-10	14915	24
12878	family.Bifidobacteriaceae.id.433	2	135814716	rs7422031	C	T	0.100678	0.0165212	6.26201	3.8e-10	14915	24
12879	family.Bifidobacteriaceae.id.433	2	135802148	rs7577258	G	A	0.100962	0.0165836	6.23192	4.61e-10	14915	24
12880	family.Bifidobacteriaceae.id.433	2	135812969	rs56903548	C	T	0.100338	0.0165232	6.24322	4.29e-10	14915	24
12881	family.Bifidobacteriaceae.id.433	2	135798758	rs62168941	C	T	0.10094	0.0165898	6.23077	4.64e-10	14915	24
12882	family.Bifidobacteriaceae.id.433	2	135795040	rs4953947	A	C	0.100892	0.0165946	6.23482	4.52e-10	14915	24
12883	family.Bifidobacteriaceae.id.433	2	135800601	rs2017831	C	T	0.100844	0.0165881	6.22545	4.8e-10	14915	24
12884	family.Bifidobacteriaceae.id.433	2	135798082	rs13409400	A	C	0.100795	0.0165893	6.2212	4.93e-10	14915	24
12885	family.Bifidobacteriaceae.id.433	2	135802028	rs7565268	T	C	0.100779	0.0165852	6.21859	5.02e-10	14915	24
12886	family.Bifidobacteriaceae.id.433	2	135755629	rs1530559	A	G	0.0738295	0.0119721	6.21198	5.23e-10	14795	23
12887	family.Bifidobacteriaceae.id.433	2	135859923	rs11898045	T	C	0.0997399	0.0165365	6.2421	4.32e-10	14915	24
12888	family.Bifidobacteriaceae.id.433	2	135860305	rs58426504	T	G	0.0996897	0.0165349	6.24015	4.37e-10	14915	24
12889	family.Bifidobacteriaceae.id.433	2	135795595	rs10182750	T	C	0.100722	0.0165948	6.21952	4.99e-10	14915	24
12890	family.Bifidobacteriaceae.id.433	2	135874622	rs6741481	A	G	0.0998894	0.0165329	6.237	4.46e-10	14915	24
[truncated: 12,589 more rows]
