# Supplementary material for: Causal relationships between gut microbiota, C-reactive protein levels and colorectal cancer: A Mendelian randomization study
Source: Medicine (Baltimore). 2026 Jul 3;105(27):e49652. doi: 10.1097/MD.0000000000049652 (PMC13337044; doi:10.1097/MD.0000000000049652)
Supplement: Supplementary file 8 [file medi-105-e49652-s008.xlsx]

## Sheet: Table_S2_F_statistic_summary
Table S2. Summary of F-statistics for instrumental variables.
exposure	Num_SNPs	Mean_F	Median_F	Min_F	Max_F
family.Enterobacteriaceae.id.3469	6	20.8406	19.6904	19.4706	24.7918
genus.Eubacteriumbrachygroup.id.11296	10	20.6946	20.4469	19.8449	22.3575
genus.Oscillibacter.id.2063	14	22.2055	21.8801	20.271	24.605
genus.RuminococcaceaeUCG004.id.11362	11	21.593	20.1348	19.055	29.1264
order.Enterobacteriales.id.3468	6	20.8406	19.6904	19.4706	24.7918
