# Supplementary material for: Causal relationships between gut microbiota, C-reactive protein levels and colorectal cancer: A Mendelian randomization study
Source: Medicine (Baltimore). 2026 Jul 3;105(27):e49652. doi: 10.1097/MD.0000000000049652 (PMC13337044; doi:10.1097/MD.0000000000049652)
Supplement: Supplementary file 9 [file medi-105-e49652-s009.xlsx]

## Sheet: Table_S3_per_SNP_F_R2_GM_CRC
Table S3. SNP-level F-statistics and R² values for gut microbiota and CRC.
exposure	outcome	SNP	beta.exposure	se.exposure	pval.exposure	beta.outcome	se.outcome	pval.outcome	FSTAT	R2_approx
genus.RuminococcaceaeUCG004.id.11362	Colorectal cancer || id:ebi-a-GCST90018808	rs10976229	0.095976	0.0214554	7.7e-06	-0.0081	0.0264	0.7591	20.0103	0.00109
genus.RuminococcaceaeUCG004.id.11362	Colorectal cancer || id:ebi-a-GCST90018808	rs11961899	-0.0707825	0.0161381	1.15e-05	-0.0098	0.0155	0.527	19.2374	0.00104794
genus.RuminococcaceaeUCG004.id.11362	Colorectal cancer || id:ebi-a-GCST90018808	rs12125734	0.133972	0.0257417	1.95e-07	0.0276	0.0265	0.2965	27.0865	0.00147489
genus.RuminococcaceaeUCG004.id.11362	Colorectal cancer || id:ebi-a-GCST90018808	rs2248146	0.0689452	0.0153649	7.22e-06	0.006	0.0128	0.64	20.1348	0.00109678
genus.RuminococcaceaeUCG004.id.11362	Colorectal cancer || id:ebi-a-GCST90018808	rs3800178	-0.0804407	0.0177915	6.15e-06	-0.0381	0.0142	0.00749998	20.4422	0.0011135
genus.RuminococcaceaeUCG004.id.11362	Colorectal cancer || id:ebi-a-GCST90018808	rs516741	-0.0755412	0.0161951	3.09e-06	-0.0029	0.0133	0.8298	21.757	0.00118504
genus.RuminococcaceaeUCG004.id.11362	Colorectal cancer || id:ebi-a-GCST90018808	rs550351	0.078587	0.018003	1.27e-05	-0.0052	0.0167	0.754201	19.055	0.00103802
genus.RuminococcaceaeUCG004.id.11362	Colorectal cancer || id:ebi-a-GCST90018808	rs6769553	0.0849743	0.0157451	6.78e-08	0.0066	0.0129	0.606001	29.1264	0.00158579
genus.RuminococcaceaeUCG004.id.11362	Colorectal cancer || id:ebi-a-GCST90018808	rs7569771	-0.075914	0.0170308	8.29e-06	0.0033	0.0133	0.8052	19.8689	0.00108231
genus.RuminococcaceaeUCG004.id.11362	Colorectal cancer || id:ebi-a-GCST90018808	rs872501	0.116125	0.025946	7.62e-06	0.0383	0.0262	0.1442	20.0313	0.00109114
genus.RuminococcaceaeUCG004.id.11362	Colorectal cancer || id:ebi-a-GCST90018808	rs9818949	0.0859927	0.0188671	5.17e-06	0.0472	0.0232	0.0417503	20.7735	0.00113153
order.Enterobacteriales.id.3468	Colorectal cancer || id:ebi-a-GCST90018808	rs11026530	0.0822408	0.0186379	1.02e-05	-0.028	0.0145	0.0526102	19.4706	0.00106064
order.Enterobacteriales.id.3468	Colorectal cancer || id:ebi-a-GCST90018808	rs35673018	0.0899642	0.0202934	9.29e-06	-0.0425	0.0296	0.151	19.653	0.00107056
order.Enterobacteriales.id.3468	Colorectal cancer || id:ebi-a-GCST90018808	rs504442	0.084159	0.0189479	8.93e-06	-0.0058	0.0211	0.784599	19.7278	0.00107463
order.Enterobacteriales.id.3468	Colorectal cancer || id:ebi-a-GCST90018808	rs6092361	0.060255	0.0129095	3.05e-06	-0.0055	0.0149	0.7134	21.7856	0.00118659
order.Enterobacteriales.id.3468	Colorectal cancer || id:ebi-a-GCST90018808	rs78143293	-0.0848521	0.0170415	6.39e-07	0.0053	0.0182	0.771101	24.7918	0.00135011
order.Enterobacteriales.id.3468	Colorectal cancer || id:ebi-a-GCST90018808	rs79757635	0.0758597	0.0171286	9.47e-06	-0.0075	0.0167	0.654699	19.6146	0.00106847
family.Enterobacteriaceae.id.3469	Colorectal cancer || id:ebi-a-GCST90018808	rs11026530	0.0822408	0.0186379	1.02e-05	-0.028	0.0145	0.0526102	19.4706	0.00106064
family.Enterobacteriaceae.id.3469	Colorectal cancer || id:ebi-a-GCST90018808	rs35673018	0.0899642	0.0202934	9.29e-06	-0.0425	0.0296	0.151	19.653	0.00107056
family.Enterobacteriaceae.id.3469	Colorectal cancer || id:ebi-a-GCST90018808	rs504442	0.084159	0.0189479	8.93e-06	-0.0058	0.0211	0.784599	19.7278	0.00107463
family.Enterobacteriaceae.id.3469	Colorectal cancer || id:ebi-a-GCST90018808	rs6092361	0.060255	0.0129095	3.05e-06	-0.0055	0.0149	0.7134	21.7856	0.00118659
family.Enterobacteriaceae.id.3469	Colorectal cancer || id:ebi-a-GCST90018808	rs78143293	-0.0848521	0.0170415	6.39e-07	0.0053	0.0182	0.771101	24.7918	0.00135011
family.Enterobacteriaceae.id.3469	Colorectal cancer || id:ebi-a-GCST90018808	rs79757635	0.0758597	0.0171286	9.47e-06	-0.0075	0.0167	0.654699	19.6146	0.00106847
genus.Oscillibacter.id.2063	Colorectal cancer || id:ebi-a-GCST90018808	rs11627628	0.143961	0.0290223	7.04e-07	-0.0833	0.0347	0.0163399	24.605	0.00133995
genus.Oscillibacter.id.2063	Colorectal cancer || id:ebi-a-GCST90018808	rs11990279	-0.0824934	0.0180457	4.85e-06	-0.01	0.0212	0.636999	20.8972	0.00113826
genus.Oscillibacter.id.2063	Colorectal cancer || id:ebi-a-GCST90018808	rs12649930	0.121589	0.0259612	2.82e-06	-0.0314	0.0163	0.0533396	21.935	0.00119472
genus.Oscillibacter.id.2063	Colorectal cancer || id:ebi-a-GCST90018808	rs133832	-0.0795527	0.0162411	9.67e-07	0.0063	0.0145	0.6664	23.9928	0.00130666
genus.Oscillibacter.id.2063	Colorectal cancer || id:ebi-a-GCST90018808	rs16866406	0.0988765	0.0208795	2.18e-06	-0.0129	0.014	0.358	22.4256	0.00122141
genus.Oscillibacter.id.2063	Colorectal cancer || id:ebi-a-GCST90018808	rs16934185	-0.129568	0.028157	4.19e-06	0.0484	0.0276	0.0789005	21.1748	0.00115336
genus.Oscillibacter.id.2063	Colorectal cancer || id:ebi-a-GCST90018808	rs234108	0.0749553	0.0152632	9.07e-07	-0.0098	0.014	0.481	24.1164	0.00131338
genus.Oscillibacter.id.2063	Colorectal cancer || id:ebi-a-GCST90018808	rs36095275	-0.0752368	0.0156861	1.62e-06	-0.0095	0.0126	0.4478	23.0054	0.00125295
genus.Oscillibacter.id.2063	Colorectal cancer || id:ebi-a-GCST90018808	rs4506202	-0.0711323	0.0152261	2.99e-06	-0.0091	0.0125	0.4677	21.8251	0.00118874
genus.Oscillibacter.id.2063	Colorectal cancer || id:ebi-a-GCST90018808	rs61883564	-0.101351	0.0221016	4.52e-06	0.0462	0.0264	0.0794895	21.0287	0.00114542
genus.Oscillibacter.id.2063	Colorectal cancer || id:ebi-a-GCST90018808	rs62206502	-0.0681423	0.0151349	6.72e-06	0.047	0.0196	0.0162499	20.271	0.00110419
genus.Oscillibacter.id.2063	Colorectal cancer || id:ebi-a-GCST90018808	rs75453768	0.12212	0.0268629	5.47e-06	-0.0535	0.0316	0.0905191	20.6665	0.00112571
genus.Oscillibacter.id.2063	Colorectal cancer || id:ebi-a-GCST90018808	rs761240	-0.17664	0.0388812	5.54e-06	-0.0422	0.0351	0.2287	20.6394	0.00112423
genus.Oscillibacter.id.2063	Colorectal cancer || id:ebi-a-GCST90018808	rs9393920	-0.0744662	0.0151081	8.27e-07	0.0021	0.0126	0.8685	24.294	0.00132303
genus.Eubacteriumbrachygroup.id.11296	Colorectal cancer || id:ebi-a-GCST90018808	rs12151423	0.101329	0.0227324	8.29e-06	0.0263	0.0128	0.0395904	19.8688	0.0010823
genus.Eubacteriumbrachygroup.id.11296	Colorectal cancer || id:ebi-a-GCST90018808	rs13139592	-0.145997	0.0327192	8.12e-06	-0.0363	0.0177	0.0402597	19.9104	0.00108457
genus.Eubacteriumbrachygroup.id.11296	Colorectal cancer || id:ebi-a-GCST90018808	rs1384962	0.120888	0.0266264	5.62e-06	0.001	0.016	0.9518	20.6131	0.0011228
genus.Eubacteriumbrachygroup.id.11296	Colorectal cancer || id:ebi-a-GCST90018808	rs2913110	0.105143	0.022942	4.58e-06	0.0267	0.0162	0.09941	21.0039	0.00114407
genus.Eubacteriumbrachygroup.id.11296	Colorectal cancer || id:ebi-a-GCST90018808	rs4862235	0.104806	0.0225751	3.44e-06	-0.0029	0.0123	0.8134	21.5533	0.00117396
genus.Eubacteriumbrachygroup.id.11296	Colorectal cancer || id:ebi-a-GCST90018808	rs55932844	-0.170705	0.0361023	2.26e-06	-0.005	0.0166	0.7613	22.3575	0.0012177
genus.Eubacteriumbrachygroup.id.11296	Colorectal cancer || id:ebi-a-GCST90018808	rs62348779	-0.201481	0.043286	3.25e-06	-0.0323	0.0323	0.3172	21.6656	0.00118007
genus.Eubacteriumbrachygroup.id.11296	Colorectal cancer || id:ebi-a-GCST90018808	rs6591893	0.108225	0.0240319	6.69e-06	0.0082	0.0127	0.5189	20.2807	0.00110472
genus.Eubacteriumbrachygroup.id.11296	Colorectal cancer || id:ebi-a-GCST90018808	rs720439	-0.111927	0.0251252	8.4e-06	-0.0233	0.0152	0.1246	19.8449	0.001081
genus.Eubacteriumbrachygroup.id.11296	Colorectal cancer || id:ebi-a-GCST90018808	rs73199919	-0.236717	0.0531335	8.38e-06	-0.0415	0.0369	0.26	19.8482	0.00108118
