# Supplementary material for: Causal relationships between gut microbiota, C-reactive protein levels and colorectal cancer: A Mendelian randomization study
Source: Medicine (Baltimore). 2026 Jul 3;105(27):e49652. doi: 10.1097/MD.0000000000049652 (PMC13337044; doi:10.1097/MD.0000000000049652)
Supplement: Supplementary file 10 [file medi-105-e49652-s010.xlsx]

## Sheet: Table_S4_MR_GM_CC_primary_with_
Table S4. Primary MR estimates for gut microbiota and CRC with Bonferroni and FDR correction.
X	id.exposure	id.outcome	outcome	exposure	method	nsnp	b	se	pval	lo_ci	up_ci	or	or_lci95	or_uci95	Analysis	N_tests_for_correction	P_Bonferroni	P_FDR_BH	Bonferroni_threshold	Nominal_significant	FDR_significant	Bonferroni_significant	Evidence_level
928	XmwaWs	ebi-a-GCST90018808	Colorectal cancer || id:ebi-a-GCST90018808	genus..Eubacteriumxylanophilumgroup.id.14375	Inverse variance weighted	9	-0.238619	0.0778702	0.00218171	-0.391244	-0.085993	0.787715	0.676215	0.917601	Discovery: GM_to_CRC	209	0.455978	0.238061	0.000239234	TRUE	FALSE	FALSE	Nominal/suggestive only
148	7GYgoU	ebi-a-GCST90018808	Colorectal cancer || id:ebi-a-GCST90018808	genus.Eubacteriumbrachygroup.id.11296	Inverse variance weighted	10	0.123025	0.0403182	0.0022781	0.0440016	0.202049	1.13091	1.04498	1.22391	Discovery: GM_to_CRC	209	0.476123	0.238061	0.000239234	TRUE	FALSE	FALSE	Nominal/suggestive only
733	roQJ5F	ebi-a-GCST90018808	Colorectal cancer || id:ebi-a-GCST90018808	genus.Prevotella7.id.11182	Inverse variance weighted	11	0.0915415	0.0341581	0.00736365	0.0245916	0.158491	1.09586	1.0249	1.17174	Discovery: GM_to_CRC	209	1	0.513001	0.000239234	TRUE	FALSE	FALSE	Nominal/suggestive only
513	jPEuYj	ebi-a-GCST90018808	Colorectal cancer || id:ebi-a-GCST90018808	order.Bacillales.id.1674	Inverse variance weighted	9	-0.0918429	0.037375	0.0139971	-0.165098	-0.0185879	0.912248	0.847811	0.981584	Discovery: GM_to_CRC	209	1	0.68218	0.000239234	TRUE	FALSE	FALSE	Nominal/suggestive only
413	H7hGH3	ebi-a-GCST90018808	Colorectal cancer || id:ebi-a-GCST90018808	genus.RuminococcaceaeUCG004.id.11362	Inverse variance weighted	11	0.142391	0.059288	0.0163201	0.0261862	0.258595	1.15303	1.02653	1.29511	Discovery: GM_to_CRC	209	1	0.68218	0.000239234	TRUE	FALSE	FALSE	Nominal/suggestive only
243	bJPKu9	ebi-a-GCST90018808	Colorectal cancer || id:ebi-a-GCST90018808	genus.Anaerostipes.id.1991	Inverse variance weighted	13	0.179394	0.0818721	0.0284411	0.0189245	0.339863	1.19649	1.0191	1.40476	Discovery: GM_to_CRC	209	1	0.978621	0.000239234	TRUE	FALSE	FALSE	Nominal/suggestive only
328	d6oEvJ	ebi-a-GCST90018808	Colorectal cancer || id:ebi-a-GCST90018808	genus.RuminococcaceaeUCG011.id.11368	Inverse variance weighted	8	0.0903697	0.0423315	0.0327768	0.00739984	0.17334	1.09458	1.00743	1.18927	Discovery: GM_to_CRC	209	1	0.978621	0.000239234	TRUE	FALSE	FALSE	Nominal/suggestive only
1003	ZdbAMN	ebi-a-GCST90018808	Colorectal cancer || id:ebi-a-GCST90018808	genus.Oscillibacter.id.2063	Inverse variance weighted	14	-0.131846	0.0656684	0.044669	-0.260556	-0.00313622	0.876476	0.770623	0.996869	Discovery: GM_to_CRC	209	1	0.991869	0.000239234	TRUE	FALSE	FALSE	Nominal/suggestive only
358	DzkxK0	ebi-a-GCST90018808	Colorectal cancer || id:ebi-a-GCST90018808	family.Enterobacteriaceae.id.3469	Inverse variance weighted	6	-0.183585	0.0928319	0.0479725	-0.365536	-0.00163492	0.832281	0.693825	0.998366	Discovery: GM_to_CRC	209	1	0.991869	0.000239234	TRUE	FALSE	FALSE	Nominal/suggestive only
863	VCnNbZ	ebi-a-GCST90018808	Colorectal cancer || id:ebi-a-GCST90018808	order.Enterobacteriales.id.3468	Inverse variance weighted	6	-0.183585	0.0928319	0.0479725	-0.365536	-0.00163492	0.832281	0.693825	0.998366	Discovery: GM_to_CRC	209	1	0.991869	0.000239234	TRUE	FALSE	FALSE	Nominal/suggestive only
803	TLj9ZY	ebi-a-GCST90018808	Colorectal cancer || id:ebi-a-GCST90018808	genus.Anaerofilum.id.2053	Inverse variance weighted	11	-0.0829165	0.042897	0.0532461	-0.166995	0.00116168	0.920428	0.846204	1.00116	Discovery: GM_to_CRC	209	1	0.991869	0.000239234	FALSE	FALSE	FALSE	Not significant
808	Tr2B0j	ebi-a-GCST90018808	Colorectal cancer || id:ebi-a-GCST90018808	genus.Holdemanella.id.11393	Inverse variance weighted	11	-0.109233	0.0610314	0.0734877	-0.228855	0.0103881	0.896521	0.795444	1.01044	Discovery: GM_to_CRC	209	1	0.991869	0.000239234	FALSE	FALSE	FALSE	Not significant
963	yI5Jbe	ebi-a-GCST90018808	Colorectal cancer || id:ebi-a-GCST90018808	genus.Faecalibacterium.id.2057	Inverse variance weighted	10	-0.151461	0.0851791	0.0753797	-0.318412	0.0154901	0.859451	0.727303	1.01561	Discovery: GM_to_CRC	209	1	0.991869	0.000239234	FALSE	FALSE	FALSE	Not significant
523	K2Dbsa	ebi-a-GCST90018808	Colorectal cancer || id:ebi-a-GCST90018808	order.Desulfovibrionales.id.3156	Inverse variance weighted	12	-0.108054	0.0613176	0.0780344	-0.228237	0.0121282	0.897579	0.795936	1.0122	Discovery: GM_to_CRC	209	1	0.991869	0.000239234	FALSE	FALSE	FALSE	Not significant
18	1iHhCc	ebi-a-GCST90018808	Colorectal cancer || id:ebi-a-GCST90018808	genus.Coprococcus2.id.11302	Inverse variance weighted	8	-0.184692	0.10733	0.0852882	-0.395058	0.0256739	0.83136	0.673641	1.02601	Discovery: GM_to_CRC	209	1	0.991869	0.000239234	FALSE	FALSE	FALSE	Not significant
233	BIKjad	ebi-a-GCST90018808	Colorectal cancer || id:ebi-a-GCST90018808	genus..Ruminococcusgnavusgroup.id.14376	Inverse variance weighted	12	0.0704728	0.0439314	0.10868	-0.0156327	0.156578	1.07302	0.984489	1.1695	Discovery: GM_to_CRC	209	1	0.991869	0.000239234	FALSE	FALSE	FALSE	Not significant
918	XIzhuk	ebi-a-GCST90018808	Colorectal cancer || id:ebi-a-GCST90018808	phylum.Euryarchaeota.id.55	Inverse variance weighted	12	0.0551912	0.0345028	0.109684	-0.0124343	0.122817	1.05674	0.987643	1.13068	Discovery: GM_to_CRC	209	1	0.991869	0.000239234	FALSE	FALSE	FALSE	Not significant
623	NmsH09	ebi-a-GCST90018808	Colorectal cancer || id:ebi-a-GCST90018808	genus..Eubacteriumventriosumgroup.id.11341	Inverse variance weighted	15	0.152324	0.0952357	0.109722	-0.0343376	0.338986	1.16454	0.966245	1.40352	Discovery: GM_to_CRC	209	1	0.991869	0.000239234	FALSE	FALSE	FALSE	Not significant
478	IdG8Qq	ebi-a-GCST90018808	Colorectal cancer || id:ebi-a-GCST90018808	genus.FamilyXIIIUCG001.id.11294	Inverse variance weighted	8	0.110936	0.0719583	0.123153	-0.030102	0.251974	1.11732	0.970347	1.28656	Discovery: GM_to_CRC	209	1	0.991869	0.000239234	FALSE	FALSE	FALSE	Not significant
278	bx2xXS	ebi-a-GCST90018808	Colorectal cancer || id:ebi-a-GCST90018808	family.Desulfovibrionaceae.id.3169	Inverse variance weighted	10	-0.100056	0.0653491	0.125744	-0.22814	0.028028	0.904787	0.796012	1.02842	Discovery: GM_to_CRC	209	1	0.991869	0.000239234	FALSE	FALSE	FALSE	Not significant
663	PIhxGh	ebi-a-GCST90018808	Colorectal cancer || id:ebi-a-GCST90018808	class.Deltaproteobacteria.id.3087	Inverse variance weighted	13	-0.0931714	0.0611101	0.127347	-0.212947	0.0266045	0.911037	0.808199	1.02696	Discovery: GM_to_CRC	209	1	0.991869	0.000239234	FALSE	FALSE	FALSE	Not significant
68	3ujgLs	ebi-a-GCST90018808	Colorectal cancer || id:ebi-a-GCST90018808	phylum.Actinobacteria.id.400	Inverse variance weighted	15	0.136611	0.0905664	0.13145	-0.0408991	0.314121	1.14638	0.959926	1.36906	Discovery: GM_to_CRC	209	1	0.991869	0.000239234	FALSE	FALSE	FALSE	Not significant
78	3X6W6n	ebi-a-GCST90018808	Colorectal cancer || id:ebi-a-GCST90018808	genus.RuminococcaceaeUCG005.id.11363	Inverse variance weighted	14	-0.101572	0.0675995	0.132952	-0.234068	0.0309227	0.903416	0.791308	1.03141	Discovery: GM_to_CRC	209	1	0.991869	0.000239234	FALSE	FALSE	FALSE	Not significant
183	AgX37p	ebi-a-GCST90018808	Colorectal cancer || id:ebi-a-GCST90018808	genus.Bifidobacterium.id.436	Inverse variance weighted	13	0.0872512	0.0601665	0.147013	-0.0306752	0.205178	1.09117	0.969791	1.22774	Discovery: GM_to_CRC	209	1	0.991869	0.000239234	FALSE	FALSE	FALSE	Not significant
853	UyZRdI	ebi-a-GCST90018808	Colorectal cancer || id:ebi-a-GCST90018808	family.Clostridiaceae1.id.1869	Inverse variance weighted	10	0.10305	0.0729533	0.157789	-0.0399385	0.246039	1.10855	0.960849	1.27895	Discovery: GM_to_CRC	209	1	0.991869	0.000239234	FALSE	FALSE	FALSE	Not significant
528	K6LKHW	ebi-a-GCST90018808	Colorectal cancer || id:ebi-a-GCST90018808	genus.Prevotella9.id.11183	Inverse variance weighted	15	-0.07424	0.0526146	0.15824	-0.177365	0.0288846	0.928449	0.837474	1.02931	Discovery: GM_to_CRC	209	1	0.991869	0.000239234	FALSE	FALSE	FALSE	Not significant
763	SMwZ7I	ebi-a-GCST90018808	Colorectal cancer || id:ebi-a-GCST90018808	genus.Eisenbergiella.id.11304	Inverse variance weighted	11	-0.0578684	0.0412711	0.160869	-0.13876	0.0230228	0.943774	0.870437	1.02329	Discovery: GM_to_CRC	209	1	0.991869	0.000239234	FALSE	FALSE	FALSE	Not significant
773	SyF66j	ebi-a-GCST90018808	Colorectal cancer || id:ebi-a-GCST90018808	genus.Veillonella.id.2198	Inverse variance weighted	8	0.0981003	0.0734731	0.181815	-0.045907	0.242108	1.10307	0.955131	1.27393	Discovery: GM_to_CRC	209	1	0.991869	0.000239234	FALSE	FALSE	FALSE	Not significant
693	qfv3PM	ebi-a-GCST90018808	Colorectal cancer || id:ebi-a-GCST90018808	genus.LachnospiraceaeFCS020group.id.11314	Inverse variance weighted	12	0.0720971	0.0542258	0.18366	-0.0341855	0.17838	1.07476	0.966392	1.19528	Discovery: GM_to_CRC	209	1	0.991869	0.000239234	FALSE	FALSE	FALSE	Not significant
683	Q2jXlV	ebi-a-GCST90018808	Colorectal cancer || id:ebi-a-GCST90018808	genus.Eggerthella.id.819	Inverse variance weighted	11	0.0589733	0.0444948	0.185039	-0.0282365	0.146183	1.06075	0.972158	1.15741	Discovery: GM_to_CRC	209	1	0.991869	0.000239234	FALSE	FALSE	FALSE	Not significant
553	l6LMID	ebi-a-GCST90018808	Colorectal cancer || id:ebi-a-GCST90018808	genus.Tyzzerella3.id.11335	Inverse variance weighted	13	-0.0491933	0.0372167	0.186232	-0.122138	0.0237513	0.951997	0.885026	1.02404	Discovery: GM_to_CRC	209	1	0.991869	0.000239234	FALSE	FALSE	FALSE	Not significant
818	U5gEN9	ebi-a-GCST90018808	Colorectal cancer || id:ebi-a-GCST90018808	genus..Eubacteriumnodatumgroup.id.11297	Inverse variance weighted	11	0.0530585	0.0413578	0.199522	-0.0280028	0.13412	1.05449	0.972386	1.14353	Discovery: GM_to_CRC	209	1	0.991869	0.000239234	FALSE	FALSE	FALSE	Not significant
88	49dyC3	ebi-a-GCST90018808	Colorectal cancer || id:ebi-a-GCST90018808	genus.Lactococcus.id.1851	Inverse variance weighted	9	0.0598543	0.047125	0.204043	-0.0325107	0.152219	1.06168	0.968012	1.16442	Discovery: GM_to_CRC	209	1	0.991869	0.000239234	FALSE	FALSE	FALSE	Not significant
303	c9dyY7	ebi-a-GCST90018808	Colorectal cancer || id:ebi-a-GCST90018808	family.Streptococcaceae.id.1850	Inverse variance weighted	15	-0.0870134	0.0706384	0.218018	-0.225465	0.0514379	0.916665	0.798145	1.05278	Discovery: GM_to_CRC	209	1	0.991869	0.000239234	FALSE	FALSE	FALSE	Not significant
348	dIfGoU	ebi-a-GCST90018808	Colorectal cancer || id:ebi-a-GCST90018808	genus.Alloprevotella.id.961	Inverse variance weighted	6	0.0509637	0.0415797	0.220317	-0.0305326	0.13246	1.05228	0.969929	1.14163	Discovery: GM_to_CRC	209	1	0.991869	0.000239234	FALSE	FALSE	FALSE	Not significant
798	TGsLNP	ebi-a-GCST90018808	Colorectal cancer || id:ebi-a-GCST90018808	genus.Coprobacter.id.949	Inverse variance weighted	12	0.0566675	0.0470781	0.228709	-0.0356056	0.148941	1.0583	0.965021	1.1606	Discovery: GM_to_CRC	209	1	0.991869	0.000239234	FALSE	FALSE	FALSE	Not significant
983	yQIkLq	ebi-a-GCST90018808	Colorectal cancer || id:ebi-a-GCST90018808	family.Porphyromonadaceae.id.943	Inverse variance weighted	9	0.11416	0.0957072	0.232945	-0.0734259	0.301746	1.12093	0.929205	1.35222	Discovery: GM_to_CRC	209	1	0.991869	0.000239234	FALSE	FALSE	FALSE	Not significant
648	oaB0gy	ebi-a-GCST90018808	Colorectal cancer || id:ebi-a-GCST90018808	genus.Coprococcus3.id.11303	Inverse variance weighted	9	-0.111374	0.0942153	0.237159	-0.296036	0.0732884	0.894604	0.743761	1.07604	Discovery: GM_to_CRC	209	1	0.991869	0.000239234	FALSE	FALSE	FALSE	Not significant
113	4wmhsk	ebi-a-GCST90018808	Colorectal cancer || id:ebi-a-GCST90018808	genus.LachnospiraceaeUCG008.id.11328	Inverse variance weighted	11	-0.0688849	0.0588864	0.242084	-0.184302	0.0465324	0.933434	0.831684	1.04763	Discovery: GM_to_CRC	209	1	0.991869	0.000239234	FALSE	FALSE	FALSE	Not significant
698	QIyjPZ	ebi-a-GCST90018808	Colorectal cancer || id:ebi-a-GCST90018808	genus.Senegalimassilia.id.11160	Inverse variance weighted	6	-0.0849276	0.0732083	0.246016	-0.228416	0.0585608	0.918579	0.795793	1.06031	Discovery: GM_to_CRC	209	1	0.991869	0.000239234	FALSE	FALSE	FALSE	Not significant
188	aHS5am	ebi-a-GCST90018808	Colorectal cancer || id:ebi-a-GCST90018808	class.Bacteroidia.id.912	Inverse variance weighted	15	-0.0636797	0.0553538	0.249974	-0.172173	0.0448138	0.938305	0.841833	1.04583	Discovery: GM_to_CRC	209	1	0.991869	0.000239234	FALSE	FALSE	FALSE	Not significant
158	8TGRR0	ebi-a-GCST90018808	Colorectal cancer || id:ebi-a-GCST90018808	order.Bacteroidales.id.913	Inverse variance weighted	15	-0.0636797	0.0553538	0.249974	-0.172173	0.0448138	0.938305	0.841833	1.04583	Discovery: GM_to_CRC	209	1	0.991869	0.000239234	FALSE	FALSE	FALSE	Not significant
378	EKNsZo	ebi-a-GCST90018808	Colorectal cancer || id:ebi-a-GCST90018808	genus.Peptococcus.id.2037	Inverse variance weighted	12	0.0525754	0.0459299	0.252339	-0.0374473	0.142598	1.05398	0.963245	1.15327	Discovery: GM_to_CRC	209	1	0.991869	0.000239234	FALSE	FALSE	FALSE	Not significant
893	wIyWh5	ebi-a-GCST90018808	Colorectal cancer || id:ebi-a-GCST90018808	genus.LachnospiraceaeND3007group.id.11317	Inverse variance weighted	3	0.253198	0.224214	0.258784	-0.186261	0.692657	1.28814	0.830057	1.99902	Discovery: GM_to_CRC	209	1	0.991869	0.000239234	FALSE	FALSE	FALSE	Not significant
313	cKwgGV	ebi-a-GCST90018808	Colorectal cancer || id:ebi-a-GCST90018808	class.Mollicutes.id.3920	Inverse variance weighted	11	-0.068595	0.0609522	0.260424	-0.188061	0.0508713	0.933705	0.828564	1.05219	Discovery: GM_to_CRC	209	1	0.991869	0.000239234	FALSE	FALSE	FALSE	Not significant
898	WlXcIo	ebi-a-GCST90018808	Colorectal cancer || id:ebi-a-GCST90018808	phylum.Tenericutes.id.3919	Inverse variance weighted	11	-0.068595	0.0609522	0.260424	-0.188061	0.0508713	0.933705	0.828564	1.05219	Discovery: GM_to_CRC	209	1	0.991869	0.000239234	FALSE	FALSE	FALSE	Not significant
53	3cDiAk	ebi-a-GCST90018808	Colorectal cancer || id:ebi-a-GCST90018808	genus.Butyricicoccus.id.2055	Inverse variance weighted	8	-0.0800708	0.0711611	0.260502	-0.219547	0.059405	0.923051	0.802883	1.0612	Discovery: GM_to_CRC	209	1	0.991869	0.000239234	FALSE	FALSE	FALSE	Not significant
308	cktVDz	ebi-a-GCST90018808	Colorectal cancer || id:ebi-a-GCST90018808	genus.Butyricimonas.id.945	Inverse variance weighted	13	-0.0703688	0.0628329	0.262741	-0.193521	0.0527837	0.93205	0.824052	1.0542	Discovery: GM_to_CRC	209	1	0.991869	0.000239234	FALSE	FALSE	FALSE	Not significant
593	lY109p	ebi-a-GCST90018808	Colorectal cancer || id:ebi-a-GCST90018808	class.Erysipelotrichia.id.2147	Inverse variance weighted	13	0.0807974	0.0722277	0.26329	-0.060769	0.222364	1.08415	0.941041	1.24903	Discovery: GM_to_CRC	209	1	0.991869	0.000239234	FALSE	FALSE	FALSE	Not significant
63	3fTMy7	ebi-a-GCST90018808	Colorectal cancer || id:ebi-a-GCST90018808	family.Erysipelotrichaceae.id.2149	Inverse variance weighted	13	0.0807974	0.0722277	0.26329	-0.060769	0.222364	1.08415	0.941041	1.24903	Discovery: GM_to_CRC	209	1	0.991869	0.000239234	FALSE	FALSE	FALSE	Not significant
543	KXCfsM	ebi-a-GCST90018808	Colorectal cancer || id:ebi-a-GCST90018808	order.Erysipelotrichales.id.2148	Inverse variance weighted	13	0.0807974	0.0722277	0.26329	-0.060769	0.222364	1.08415	0.941041	1.24903	Discovery: GM_to_CRC	209	1	0.991869	0.000239234	FALSE	FALSE	FALSE	Not significant
573	lr6wlD	ebi-a-GCST90018808	Colorectal cancer || id:ebi-a-GCST90018808	family.Peptococcaceae.id.2024	Inverse variance weighted	9	-0.0712902	0.0646957	0.270492	-0.198094	0.0555134	0.931192	0.820293	1.05708	Discovery: GM_to_CRC	209	1	0.991869	0.000239234	FALSE	FALSE	FALSE	Not significant
568	LpDOYB	ebi-a-GCST90018808	Colorectal cancer || id:ebi-a-GCST90018808	genus.Lachnoclostridium.id.11308	Inverse variance weighted	13	-0.0725225	0.0676905	0.283997	-0.205196	0.060151	0.930045	0.814488	1.062	Discovery: GM_to_CRC	209	1	0.991869	0.000239234	FALSE	FALSE	FALSE	Not significant
423	hb8Xyk	ebi-a-GCST90018808	Colorectal cancer || id:ebi-a-GCST90018808	genus.Olsenella.id.822	Inverse variance weighted	11	0.0428739	0.0400987	0.284976	-0.0357196	0.121467	1.04381	0.964911	1.12915	Discovery: GM_to_CRC	209	1	0.991869	0.000239234	FALSE	FALSE	FALSE	Not significant
228	BfRxwz	ebi-a-GCST90018808	Colorectal cancer || id:ebi-a-GCST90018808	family.FamilyXI.id.1936	Inverse variance weighted	8	0.040625	0.0381408	0.286816	-0.0341309	0.115381	1.04146	0.966445	1.1223	Discovery: GM_to_CRC	209	1	0.991869	0.000239234	FALSE	FALSE	FALSE	Not significant
398	g6AUo2	ebi-a-GCST90018808	Colorectal cancer || id:ebi-a-GCST90018808	genus.unknowngenus.id.826	Inverse variance weighted	14	0.0616401	0.0580918	0.288653	-0.0522198	0.1755	1.06358	0.94912	1.19184	Discovery: GM_to_CRC	209	1	0.991869	0.000239234	FALSE	FALSE	FALSE	Not significant
388	FsRKgN	ebi-a-GCST90018808	Colorectal cancer || id:ebi-a-GCST90018808	genus.ChristensenellaceaeR.7group.id.11283	Inverse variance weighted	10	0.0842444	0.0794758	0.289144	-0.0715282	0.240017	1.08789	0.93097	1.27127	Discovery: GM_to_CRC	209	1	0.991869	0.000239234	FALSE	FALSE	FALSE	Not significant
363	dzrsl8	ebi-a-GCST90018808	Colorectal cancer || id:ebi-a-GCST90018808	genus.Adlercreutzia.id.812	Inverse variance weighted	8	0.0747942	0.0707448	0.290403	-0.0638656	0.213454	1.07766	0.938131	1.23795	Discovery: GM_to_CRC	209	1	0.991869	0.000239234	FALSE	FALSE	FALSE	Not significant
463	HYubHs	ebi-a-GCST90018808	Colorectal cancer || id:ebi-a-GCST90018808	genus..Eubacteriumcoprostanoligenesgroup.id.11375	Inverse variance weighted	14	0.0789094	0.0747242	0.290964	-0.0675499	0.225369	1.08211	0.934681	1.25278	Discovery: GM_to_CRC	209	1	0.991869	0.000239234	FALSE	FALSE	FALSE	Not significant
958	YeQveK	ebi-a-GCST90018808	Colorectal cancer || id:ebi-a-GCST90018808	genus..Ruminococcusgauvreauiigroup.id.11342	Inverse variance weighted	13	-0.0731593	0.0708073	0.301502	-0.211942	0.065623	0.929453	0.809012	1.06782	Discovery: GM_to_CRC	209	1	0.991869	0.000239234	FALSE	FALSE	FALSE	Not significant
838	unDdep	ebi-a-GCST90018808	Colorectal cancer || id:ebi-a-GCST90018808	genus.Actinomyces.id.423	Inverse variance weighted	7	-0.0784925	0.0768497	0.307076	-0.229118	0.0721328	0.924509	0.795235	1.0748	Discovery: GM_to_CRC	209	1	0.991869	0.000239234	FALSE	FALSE	FALSE	Not significant
98	4OwHHA	ebi-a-GCST90018808	Colorectal cancer || id:ebi-a-GCST90018808	genus.RuminococcaceaeUCG009.id.11366	Inverse variance weighted	12	-0.0476424	0.0470432	0.311186	-0.139847	0.0445623	0.953475	0.869491	1.04557	Discovery: GM_to_CRC	209	1	0.991869	0.000239234	FALSE	FALSE	FALSE	Not significant
903	WrMqco	ebi-a-GCST90018808	Colorectal cancer || id:ebi-a-GCST90018808	phylum.Verrucomicrobia.id.3982	Inverse variance weighted	12	0.0533056	0.0535181	0.319236	-0.0515899	0.158201	1.05475	0.949718	1.1714	Discovery: GM_to_CRC	209	1	0.991869	0.000239234	FALSE	FALSE	FALSE	Not significant
298	C52VVP	ebi-a-GCST90018808	Colorectal cancer || id:ebi-a-GCST90018808	genus.Fusicatenibacter.id.11305	Inverse variance weighted	18	-0.0709611	0.0725612	0.3281	-0.213181	0.0712589	0.931498	0.80801	1.07386	Discovery: GM_to_CRC	209	1	0.991869	0.000239234	FALSE	FALSE	FALSE	Not significant
438	hiK8WJ	ebi-a-GCST90018808	Colorectal cancer || id:ebi-a-GCST90018808	class.Alphaproteobacteria.id.2379	Inverse variance weighted	7	0.0693444	0.073367	0.344571	-0.0744549	0.213144	1.07181	0.928249	1.23756	Discovery: GM_to_CRC	209	1	0.991869	0.000239234	FALSE	FALSE	FALSE	Not significant
703	qTzRt1	ebi-a-GCST90018808	Colorectal cancer || id:ebi-a-GCST90018808	genus.LachnospiraceaeNK4A136group.id.11319	Inverse variance weighted	15	0.0568462	0.0601749	0.344821	-0.0610966	0.174789	1.05849	0.940732	1.19099	Discovery: GM_to_CRC	209	1	0.991869	0.000239234	FALSE	FALSE	FALSE	Not significant
323	d4pkJn	ebi-a-GCST90018808	Colorectal cancer || id:ebi-a-GCST90018808	genus.RuminococcaceaeUCG014.id.11371	Inverse variance weighted	11	-0.0649801	0.068907	0.345674	-0.200038	0.0700775	0.937086	0.8187	1.07259	Discovery: GM_to_CRC	209	1	0.991869	0.000239234	FALSE	FALSE	FALSE	Not significant
833	ulUqQs	ebi-a-GCST90018808	Colorectal cancer || id:ebi-a-GCST90018808	genus.Dorea.id.1997	Inverse variance weighted	10	-0.0806891	0.0869495	0.353408	-0.25111	0.089732	0.92248	0.777937	1.09388	Discovery: GM_to_CRC	209	1	0.991869	0.000239234	FALSE	FALSE	FALSE	Not significant
503	jh8UZF	ebi-a-GCST90018808	Colorectal cancer || id:ebi-a-GCST90018808	family.Lachnospiraceae.id.1987	Inverse variance weighted	17	-0.0574882	0.0623442	0.356471	-0.179683	0.0647065	0.944133	0.835535	1.06685	Discovery: GM_to_CRC	209	1	0.991869	0.000239234	FALSE	FALSE	FALSE	Not significant
723	RCnr5X	ebi-a-GCST90018808	Colorectal cancer || id:ebi-a-GCST90018808	genus.Slackia.id.825	Inverse variance weighted	6	0.0608724	0.0661115	0.357179	-0.0687062	0.190451	1.06276	0.933601	1.2098	Discovery: GM_to_CRC	209	1	0.991869	0.000239234	FALSE	FALSE	FALSE	Not significant
293	c44aUg	ebi-a-GCST90018808	Colorectal cancer || id:ebi-a-GCST90018808	class.Actinobacteria.id.419	Inverse variance weighted	16	0.0628551	0.0682868	0.357334	-0.0709871	0.196697	1.06487	0.931474	1.21738	Discovery: GM_to_CRC	209	1	0.991869	0.000239234	FALSE	FALSE	FALSE	Not significant
143	7gpJ2r	ebi-a-GCST90018808	Colorectal cancer || id:ebi-a-GCST90018808	genus.Holdemania.id.2157	Inverse variance weighted	15	-0.0426454	0.0472429	0.366693	-0.135241	0.0499506	0.958251	0.873505	1.05122	Discovery: GM_to_CRC	209	1	0.991869	0.000239234	FALSE	FALSE	FALSE	Not significant
268	bsxl9L	ebi-a-GCST90018808	Colorectal cancer || id:ebi-a-GCST90018808	genus.FamilyXIIIAD3011group.id.11293	Inverse variance weighted	13	-0.0522489	0.0594366	0.379364	-0.168745	0.0642469	0.949093	0.844725	1.06636	Discovery: GM_to_CRC	209	1	0.991869	0.000239234	FALSE	FALSE	FALSE	Not significant
1038	ZTM01h	ebi-a-GCST90018808	Colorectal cancer || id:ebi-a-GCST90018808	family.Bifidobacteriaceae.id.433	Inverse variance weighted	12	-0.0597064	0.0683379	0.382285	-0.193649	0.0742359	0.942041	0.823947	1.07706	Discovery: GM_to_CRC	209	1	0.991869	0.000239234	FALSE	FALSE	FALSE	Not significant
718	RA0tt1	ebi-a-GCST90018808	Colorectal cancer || id:ebi-a-GCST90018808	order.Bifidobacteriales.id.432	Inverse variance weighted	12	-0.0597064	0.0683379	0.382285	-0.193649	0.0742359	0.942041	0.823947	1.07706	Discovery: GM_to_CRC	209	1	0.991869	0.000239234	FALSE	FALSE	FALSE	Not significant
393	FUnxZf	ebi-a-GCST90018808	Colorectal cancer || id:ebi-a-GCST90018808	family.unknownfamily.id.1000006161	Inverse variance weighted	13	-0.0297099	0.0341209	0.383904	-0.0965869	0.037167	0.970727	0.907931	1.03787	Discovery: GM_to_CRC	209	1	0.991869	0.000239234	FALSE	FALSE	FALSE	Not significant
488	iyCznI	ebi-a-GCST90018808	Colorectal cancer || id:ebi-a-GCST90018808	genus.unknowngenus.id.1000006162	Inverse variance weighted	13	-0.0297099	0.0341209	0.383904	-0.0965869	0.037167	0.970727	0.907931	1.03787	Discovery: GM_to_CRC	209	1	0.991869	0.000239234	FALSE	FALSE	FALSE	Not significant
453	hUZvxi	ebi-a-GCST90018808	Colorectal cancer || id:ebi-a-GCST90018808	order.NB1n.id.3953	Inverse variance weighted	13	-0.0297099	0.0341209	0.383904	-0.0965869	0.037167	0.970727	0.907931	1.03787	Discovery: GM_to_CRC	209	1	0.991869	0.000239234	FALSE	FALSE	FALSE	Not significant
588	lwCXZO	ebi-a-GCST90018808	Colorectal cancer || id:ebi-a-GCST90018808	genus.unknowngenus.id.2041	Inverse variance weighted	12	-0.0581551	0.0677989	0.391026	-0.191041	0.0747308	0.943504	0.826099	1.07759	Discovery: GM_to_CRC	209	1	0.991869	0.000239234	FALSE	FALSE	FALSE	Not significant
318	cu0dLR	ebi-a-GCST90018808	Colorectal cancer || id:ebi-a-GCST90018808	genus.Butyrivibrio.id.1993	Inverse variance weighted	15	0.0260615	0.0313577	0.405915	-0.0353996	0.0875227	1.0264	0.96522	1.09147	Discovery: GM_to_CRC	209	1	0.991869	0.000239234	FALSE	FALSE	FALSE	Not significant
953	y3x5Tv	ebi-a-GCST90018808	Colorectal cancer || id:ebi-a-GCST90018808	order.Lactobacillales.id.1800	Inverse variance weighted	15	-0.0594445	0.0728726	0.414653	-0.202275	0.0833858	0.942288	0.81687	1.08696	Discovery: GM_to_CRC	209	1	0.991869	0.000239234	FALSE	FALSE	FALSE	Not significant
168	a06YlY	ebi-a-GCST90018808	Colorectal cancer || id:ebi-a-GCST90018808	class.Betaproteobacteria.id.2867	Inverse variance weighted	12	-0.0621053	0.0767398	0.418344	-0.212515	0.0883047	0.939784	0.808548	1.09232	Discovery: GM_to_CRC	209	1	0.991869	0.000239234	FALSE	FALSE	FALSE	Not significant
678	PxXEjd	ebi-a-GCST90018808	Colorectal cancer || id:ebi-a-GCST90018808	order.Rhodospirillales.id.2667	Inverse variance weighted	14	-0.0438688	0.0557782	0.431583	-0.153194	0.0654565	0.957079	0.857963	1.06765	Discovery: GM_to_CRC	209	1	0.991869	0.000239234	FALSE	FALSE	FALSE	Not significant
613	MvIVqy	ebi-a-GCST90018808	Colorectal cancer || id:ebi-a-GCST90018808	genus.unknowngenus.id.1868	Inverse variance weighted	12	0.0623588	0.0796042	0.433415	-0.0936654	0.218383	1.06434	0.910587	1.24406	Discovery: GM_to_CRC	209	1	0.991869	0.000239234	FALSE	FALSE	FALSE	Not significant
448	HQKxvv	ebi-a-GCST90018808	Colorectal cancer || id:ebi-a-GCST90018808	genus..Eubacteriumrectalegroup.id.14374	Inverse variance weighted	8	-0.0714668	0.091437	0.434452	-0.250683	0.10775	0.931027	0.778269	1.11377	Discovery: GM_to_CRC	209	1	0.991869	0.000239234	FALSE	FALSE	FALSE	Not significant
28	2DUzUS	ebi-a-GCST90018808	Colorectal cancer || id:ebi-a-GCST90018808	family.Rhodospirillaceae.id.2717	Inverse variance weighted	14	-0.0348054	0.0471688	0.460581	-0.127256	0.0576454	0.965793	0.880508	1.05934	Discovery: GM_to_CRC	209	1	0.991869	0.000239234	FALSE	FALSE	FALSE	Not significant
828	UecZUv	ebi-a-GCST90018808	Colorectal cancer || id:ebi-a-GCST90018808	genus..Eubacteriumfissicatenagroup.id.14373	Inverse variance weighted	9	-0.0288702	0.0397828	0.468025	-0.106844	0.0491041	0.971543	0.898665	1.05033	Discovery: GM_to_CRC	209	1	0.991869	0.000239234	FALSE	FALSE	FALSE	Not significant
658	ON4oks	ebi-a-GCST90018808	Colorectal cancer || id:ebi-a-GCST90018808	order.Actinomycetales.id.420	Inverse variance weighted	5	-0.0578594	0.080642	0.473075	-0.215918	0.100199	0.943783	0.805802	1.10539	Discovery: GM_to_CRC	209	1	0.991869	0.000239234	FALSE	FALSE	FALSE	Not significant
508	JKfQqW	ebi-a-GCST90018808	Colorectal cancer || id:ebi-a-GCST90018808	family.Actinomycetaceae.id.421	Inverse variance weighted	5	-0.0575694	0.0805638	0.474868	-0.215475	0.100336	0.944056	0.806159	1.10554	Discovery: GM_to_CRC	209	1	0.991869	0.000239234	FALSE	FALSE	FALSE	Not significant
343	dd9Gc2	ebi-a-GCST90018808	Colorectal cancer || id:ebi-a-GCST90018808	class.Bacilli.id.1673	Inverse variance weighted	18	-0.0424736	0.0598783	0.478119	-0.159835	0.074888	0.958416	0.852284	1.07776	Discovery: GM_to_CRC	209	1	0.991869	0.000239234	FALSE	FALSE	FALSE	Not significant
788	TcTgTE	ebi-a-GCST90018808	Colorectal cancer || id:ebi-a-GCST90018808	genus.Flavonifractor.id.2059	Inverse variance weighted	5	-0.0886868	0.128672	0.490667	-0.340883	0.16351	0.915132	0.711142	1.17764	Discovery: GM_to_CRC	209	1	0.991869	0.000239234	FALSE	FALSE	FALSE	Not significant
103	4rOF5U	ebi-a-GCST90018808	Colorectal cancer || id:ebi-a-GCST90018808	genus.Collinsella.id.815	Inverse variance weighted	8	0.0569103	0.0840149	0.498162	-0.107759	0.221579	1.05856	0.897844	1.24805	Discovery: GM_to_CRC	209	1	0.991869	0.000239234	FALSE	FALSE	FALSE	Not significant
93	4HxEKh	ebi-a-GCST90018808	Colorectal cancer || id:ebi-a-GCST90018808	class.Negativicutes.id.2164	Inverse variance weighted	11	-0.0528336	0.0784906	0.500871	-0.206675	0.101008	0.948538	0.813284	1.10629	Discovery: GM_to_CRC	209	1	0.991869	0.000239234	FALSE	FALSE	FALSE	Not significant
418	haR7tN	ebi-a-GCST90018808	Colorectal cancer || id:ebi-a-GCST90018808	order.Selenomonadales.id.2165	Inverse variance weighted	11	-0.0528336	0.0784906	0.500871	-0.206675	0.101008	0.948538	0.813284	1.10629	Discovery: GM_to_CRC	209	1	0.991869	0.000239234	FALSE	FALSE	FALSE	Not significant
748	Sgyhde	ebi-a-GCST90018808	Colorectal cancer || id:ebi-a-GCST90018808	phylum.Bacteroidetes.id.905	Inverse variance weighted	13	-0.0401039	0.0616797	0.515566	-0.160996	0.0807884	0.96069	0.851295	1.08414	Discovery: GM_to_CRC	209	1	0.991869	0.000239234	FALSE	FALSE	FALSE	Not significant
888	Wenm6z	ebi-a-GCST90018808	Colorectal cancer || id:ebi-a-GCST90018808	genus.Desulfovibrio.id.3173	Inverse variance weighted	10	0.0382217	0.0593353	0.519468	-0.0780754	0.154519	1.03896	0.924895	1.1671	Discovery: GM_to_CRC	209	1	0.991869	0.000239234	FALSE	FALSE	FALSE	Not significant
253	BqFXHq	ebi-a-GCST90018808	Colorectal cancer || id:ebi-a-GCST90018808	genus.RikenellaceaeRC9gutgroup.id.11191	Inverse variance weighted	11	0.0226115	0.0354568	0.523656	-0.0468838	0.0921068	1.02287	0.954198	1.09648	Discovery: GM_to_CRC	209	1	0.991869	0.000239234	FALSE	FALSE	FALSE	Not significant
258	bqrEBG	ebi-a-GCST90018808	Colorectal cancer || id:ebi-a-GCST90018808	order.Clostridiales.id.1863	Inverse variance weighted	14	0.0511179	0.0802494	0.524133	-0.106171	0.208407	1.05245	0.899271	1.23171	Discovery: GM_to_CRC	209	1	0.991869	0.000239234	FALSE	FALSE	FALSE	Not significant
468	hZuuBA	ebi-a-GCST90018808	Colorectal cancer || id:ebi-a-GCST90018808	genus.Romboutsia.id.11347	Inverse variance weighted	13	-0.051088	0.0810458	0.528459	-0.209938	0.107762	0.950195	0.810635	1.11378	Discovery: GM_to_CRC	209	1	0.991869	0.000239234	FALSE	FALSE	FALSE	Not significant
743	sDLqSA	ebi-a-GCST90018808	Colorectal cancer || id:ebi-a-GCST90018808	genus.LachnospiraceaeUCG010.id.11330	Inverse variance weighted	10	0.0413337	0.0661821	0.53227	-0.0883832	0.171051	1.0422	0.91541	1.18655	Discovery: GM_to_CRC	209	1	0.991869	0.000239234	FALSE	FALSE	FALSE	Not significant
603	MdlKGo	ebi-a-GCST90018808	Colorectal cancer || id:ebi-a-GCST90018808	genus.Roseburia.id.2012	Inverse variance weighted	13	0.046469	0.0750099	0.535584	-0.10055	0.193488	1.04757	0.90434	1.21348	Discovery: GM_to_CRC	209	1	0.991869	0.000239234	FALSE	FALSE	FALSE	Not significant
738	s2obhf	ebi-a-GCST90018808	Colorectal cancer || id:ebi-a-GCST90018808	genus.Victivallis.id.2256	Inverse variance weighted	10	0.0298372	0.0489473	0.542141	-0.0660995	0.125774	1.03029	0.936038	1.13403	Discovery: GM_to_CRC	209	1	0.991869	0.000239234	FALSE	FALSE	FALSE	Not significant
493	J0k6Pu	ebi-a-GCST90018808	Colorectal cancer || id:ebi-a-GCST90018808	family.Veillonellaceae.id.2172	Inverse variance weighted	19	0.0363909	0.0612065	0.552138	-0.0835738	0.156356	1.03706	0.919823	1.16924	Discovery: GM_to_CRC	209	1	0.991869	0.000239234	FALSE	FALSE	FALSE	Not significant
583	lryOHm	ebi-a-GCST90018808	Colorectal cancer || id:ebi-a-GCST90018808	phylum.Proteobacteria.id.2375	Inverse variance weighted	12	-0.0567673	0.0965828	0.556695	-0.24607	0.132535	0.944814	0.781868	1.14172	Discovery: GM_to_CRC	209	1	0.991869	0.000239234	FALSE	FALSE	FALSE	Not significant
633	NumjUP	ebi-a-GCST90018808	Colorectal cancer || id:ebi-a-GCST90018808	class.Melainabacteria.id.1589	Inverse variance weighted	10	-0.0284177	0.0497003	0.567471	-0.12583	0.0689949	0.971982	0.881764	1.07143	Discovery: GM_to_CRC	209	1	0.991869	0.000239234	FALSE	FALSE	FALSE	Not significant
428	hHkIAD	ebi-a-GCST90018808	Colorectal cancer || id:ebi-a-GCST90018808	phylum.Firmicutes.id.1672	Inverse variance weighted	16	0.0392715	0.0689923	0.569209	-0.0959533	0.174496	1.04005	0.908506	1.19065	Discovery: GM_to_CRC	209	1	0.991869	0.000239234	FALSE	FALSE	FALSE	Not significant
628	nsnrpV	ebi-a-GCST90018808	Colorectal cancer || id:ebi-a-GCST90018808	genus.Barnesiella.id.944	Inverse variance weighted	14	0.0381238	0.0670798	0.569808	-0.0933527	0.1696	1.03886	0.910872	1.18483	Discovery: GM_to_CRC	209	1	0.991869	0.000239234	FALSE	FALSE	FALSE	Not significant
443	hpIOYN	ebi-a-GCST90018808	Colorectal cancer || id:ebi-a-GCST90018808	family.Alcaligenaceae.id.2875	Inverse variance weighted	12	0.0450209	0.0811282	0.578939	-0.11399	0.204032	1.04605	0.892266	1.22634	Discovery: GM_to_CRC	209	1	0.991869	0.000239234	FALSE	FALSE	FALSE	Not significant
263	Brcd0X	ebi-a-GCST90018808	Colorectal cancer || id:ebi-a-GCST90018808	genus.unknowngenus.id.2001	Inverse variance weighted	9	-0.0458375	0.0837709	0.584257	-0.210028	0.118353	0.955197	0.810561	1.12564	Discovery: GM_to_CRC	209	1	0.991869	0.000239234	FALSE	FALSE	FALSE	Not significant
8	0Ou6SQ	ebi-a-GCST90018808	Colorectal cancer || id:ebi-a-GCST90018808	genus..Eubacteriumeligensgroup.id.14372	Inverse variance weighted	7	0.0502326	0.0934623	0.590947	-0.132953	0.233419	1.05152	0.875506	1.26291	Discovery: GM_to_CRC	209	1	0.991869	0.000239234	FALSE	FALSE	FALSE	Not significant
843	UVLCWc	ebi-a-GCST90018808	Colorectal cancer || id:ebi-a-GCST90018808	genus.Allisonella.id.2174	Inverse variance weighted	8	-0.0240345	0.04491	0.592532	-0.112058	0.0639891	0.976252	0.893992	1.06608	Discovery: GM_to_CRC	209	1	0.991869	0.000239234	FALSE	FALSE	FALSE	Not significant
73	3wyArN	ebi-a-GCST90018808	Colorectal cancer || id:ebi-a-GCST90018808	genus.Anaerotruncus.id.2054	Inverse variance weighted	13	0.0341586	0.0641518	0.594404	-0.0915789	0.159896	1.03475	0.912489	1.17339	Discovery: GM_to_CRC	209	1	0.991869	0.000239234	FALSE	FALSE	FALSE	Not significant
383	F990rt	ebi-a-GCST90018808	Colorectal cancer || id:ebi-a-GCST90018808	genus.Streptococcus.id.1853	Inverse variance weighted	15	-0.03528	0.0680923	0.604375	-0.168741	0.098181	0.965335	0.844728	1.10316	Discovery: GM_to_CRC	209	1	0.991869	0.000239234	FALSE	FALSE	FALSE	Not significant
473	iD5rm3	ebi-a-GCST90018808	Colorectal cancer || id:ebi-a-GCST90018808	genus..Clostridiuminnocuumgroup.id.14397	Inverse variance weighted	9	-0.0248237	0.0479641	0.604774	-0.118833	0.069186	0.975482	0.887956	1.07164	Discovery: GM_to_CRC	209	1	0.991869	0.000239234	FALSE	FALSE	FALSE	Not significant
498	j8LUGF	ebi-a-GCST90018808	Colorectal cancer || id:ebi-a-GCST90018808	genus.RuminococcaceaeUCG013.id.11370	Inverse variance weighted	12	0.0358768	0.0694338	0.605361	-0.100213	0.171967	1.03653	0.904644	1.18764	Discovery: GM_to_CRC	209	1	0.991869	0.000239234	FALSE	FALSE	FALSE	Not significant
178	AFMqKz	ebi-a-GCST90018808	Colorectal cancer || id:ebi-a-GCST90018808	genus..Eubacteriumruminantiumgroup.id.11340	Inverse variance weighted	18	0.0204736	0.0397436	0.606453	-0.0574238	0.098371	1.02068	0.944194	1.10337	Discovery: GM_to_CRC	209	1	0.991869	0.000239234	FALSE	FALSE	FALSE	Not significant
193	AjffbV	ebi-a-GCST90018808	Colorectal cancer || id:ebi-a-GCST90018808	genus.Howardella.id.2000	Inverse variance weighted	10	0.0193088	0.0380704	0.612024	-0.0553092	0.0939269	1.0195	0.946193	1.09848	Discovery: GM_to_CRC	209	1	0.991869	0.000239234	FALSE	FALSE	FALSE	Not significant
813	Ty3S9O	ebi-a-GCST90018808	Colorectal cancer || id:ebi-a-GCST90018808	family.unknownfamily.id.1000005471	Inverse variance weighted	13	-0.0284212	0.0570883	0.618593	-0.140314	0.0834719	0.971979	0.869085	1.08705	Discovery: GM_to_CRC	209	1	0.991869	0.000239234	FALSE	FALSE	FALSE	Not significant
403	GubNhT	ebi-a-GCST90018808	Colorectal cancer || id:ebi-a-GCST90018808	genus.unknowngenus.id.1000005472	Inverse variance weighted	13	-0.0284212	0.0570883	0.618593	-0.140314	0.0834719	0.971979	0.869085	1.08705	Discovery: GM_to_CRC	209	1	0.991869	0.000239234	FALSE	FALSE	FALSE	Not significant
873	VQuNrL	ebi-a-GCST90018808	Colorectal cancer || id:ebi-a-GCST90018808	order.MollicutesRF9.id.11579	Inverse variance weighted	13	-0.0284212	0.0570883	0.618593	-0.140314	0.0834719	0.971979	0.869085	1.08705	Discovery: GM_to_CRC	209	1	0.991869	0.000239234	FALSE	FALSE	FALSE	Not significant
858	v45jWV	ebi-a-GCST90018808	Colorectal cancer || id:ebi-a-GCST90018808	genus.Phascolarctobacterium.id.2168	Inverse variance weighted	10	-0.0306097	0.0643461	0.634286	-0.156728	0.0955087	0.969854	0.854937	1.10022	Discovery: GM_to_CRC	209	1	0.991869	0.000239234	FALSE	FALSE	FALSE	Not significant
283	bxg5H5	ebi-a-GCST90018808	Colorectal cancer || id:ebi-a-GCST90018808	genus.Hungatella.id.11306	Inverse variance weighted	5	-0.0289844	0.0618071	0.639105	-0.150126	0.0921574	0.971432	0.860599	1.09654	Discovery: GM_to_CRC	209	1	0.991869	0.000239234	FALSE	FALSE	FALSE	Not significant
118	547v8a	ebi-a-GCST90018808	Colorectal cancer || id:ebi-a-GCST90018808	genus.DefluviitaleaceaeUCG011.id.11287	Inverse variance weighted	9	-0.027441	0.058944	0.641542	-0.142971	0.0880893	0.972932	0.866779	1.09209	Discovery: GM_to_CRC	209	1	0.991869	0.000239234	FALSE	FALSE	FALSE	Not significant
108	4TBlHA	ebi-a-GCST90018808	Colorectal cancer || id:ebi-a-GCST90018808	family.Defluviitaleaceae.id.1924	Inverse variance weighted	11	-0.0250628	0.0542752	0.644245	-0.131442	0.0813165	0.975249	0.87683	1.08471	Discovery: GM_to_CRC	209	1	0.991869	0.000239234	FALSE	FALSE	FALSE	Not significant
728	rLcLNr	ebi-a-GCST90018808	Colorectal cancer || id:ebi-a-GCST90018808	genus.Parasutterella.id.2892	Inverse variance weighted	15	-0.0230595	0.0504472	0.647598	-0.121936	0.0758169	0.977204	0.885205	1.07877	Discovery: GM_to_CRC	209	1	0.991869	0.000239234	FALSE	FALSE	FALSE	Not significant
848	UxEK4J	ebi-a-GCST90018808	Colorectal cancer || id:ebi-a-GCST90018808	family.Acidaminococcaceae.id.2166	Inverse variance weighted	7	-0.0426572	0.0933285	0.647624	-0.225581	0.140267	0.95824	0.798052	1.15058	Discovery: GM_to_CRC	209	1	0.991869	0.000239234	FALSE	FALSE	FALSE	Not significant
563	LNsfdJ	ebi-a-GCST90018808	Colorectal cancer || id:ebi-a-GCST90018808	genus.unknowngenus.id.959	Inverse variance weighted	12	0.0178892	0.0393093	0.649045	-0.0591569	0.0949353	1.01805	0.942559	1.09959	Discovery: GM_to_CRC	209	1	0.991869	0.000239234	FALSE	FALSE	FALSE	Not significant
123	5KuP2N	ebi-a-GCST90018808	Colorectal cancer || id:ebi-a-GCST90018808	genus..Ruminococcustorquesgroup.id.14377	Inverse variance weighted	9	-0.0594533	0.134293	0.657974	-0.322668	0.203762	0.94228	0.724214	1.22601	Discovery: GM_to_CRC	209	1	0.991869	0.000239234	FALSE	FALSE	FALSE	Not significant
83	3XziL5	ebi-a-GCST90018808	Colorectal cancer || id:ebi-a-GCST90018808	phylum.Cyanobacteria.id.1500	Inverse variance weighted	8	0.0278412	0.0642058	0.664561	-0.0980021	0.153685	1.02823	0.906647	1.16612	Discovery: GM_to_CRC	209	1	0.991869	0.000239234	FALSE	FALSE	FALSE	Not significant
333	DbxCA2	ebi-a-GCST90018808	Colorectal cancer || id:ebi-a-GCST90018808	class.Methanobacteria.id.119	Inverse variance weighted	10	-0.0193188	0.0446932	0.665557	-0.106918	0.06828	0.980867	0.8986	1.07067	Discovery: GM_to_CRC	209	1	0.991869	0.000239234	FALSE	FALSE	FALSE	Not significant
13	0OX5Gx	ebi-a-GCST90018808	Colorectal cancer || id:ebi-a-GCST90018808	family.Methanobacteriaceae.id.121	Inverse variance weighted	10	-0.0193188	0.0446932	0.665557	-0.106918	0.06828	0.980867	0.8986	1.07067	Discovery: GM_to_CRC	209	1	0.991869	0.000239234	FALSE	FALSE	FALSE	Not significant
998	ZcX8Uv	ebi-a-GCST90018808	Colorectal cancer || id:ebi-a-GCST90018808	order.Methanobacteriales.id.120	Inverse variance weighted	10	-0.0193188	0.0446932	0.665557	-0.106918	0.06828	0.980867	0.8986	1.07067	Discovery: GM_to_CRC	209	1	0.991869	0.000239234	FALSE	FALSE	FALSE	Not significant
923	XkA6jz	ebi-a-GCST90018808	Colorectal cancer || id:ebi-a-GCST90018808	genus.Blautia.id.1992	Inverse variance weighted	13	-0.035497	0.0855838	0.678315	-0.203241	0.132247	0.965126	0.816081	1.14139	Discovery: GM_to_CRC	209	1	0.991869	0.000239234	FALSE	FALSE	FALSE	Not significant
938	xqo8Oo	ebi-a-GCST90018808	Colorectal cancer || id:ebi-a-GCST90018808	genus.Turicibacter.id.2162	Inverse variance weighted	9	-0.0266327	0.0645041	0.679692	-0.153061	0.0997954	0.973719	0.858078	1.10494	Discovery: GM_to_CRC	209	1	0.991869	0.000239234	FALSE	FALSE	FALSE	Not significant
933	Xo4cKU	ebi-a-GCST90018808	Colorectal cancer || id:ebi-a-GCST90018808	genus.Dialister.id.2183	Inverse variance weighted	11	0.0292486	0.0714887	0.68244	-0.110869	0.169366	1.02968	0.895056	1.18455	Discovery: GM_to_CRC	209	1	0.991869	0.000239234	FALSE	FALSE	FALSE	Not significant
558	Lf6FoB	ebi-a-GCST90018808	Colorectal cancer || id:ebi-a-GCST90018808	genus.Oscillospira.id.2064	Inverse variance weighted	7	0.0325908	0.0819996	0.691035	-0.128128	0.19331	1.03313	0.87974	1.21326	Discovery: GM_to_CRC	209	1	0.991869	0.000239234	FALSE	FALSE	FALSE	Not significant
643	O8gUi3	ebi-a-GCST90018808	Colorectal cancer || id:ebi-a-GCST90018808	genus.Escherichia.Shigella.id.3504	Inverse variance weighted	10	0.0302059	0.0788287	0.701583	-0.124298	0.18471	1.03067	0.883116	1.20287	Discovery: GM_to_CRC	209	1	0.991869	0.000239234	FALSE	FALSE	FALSE	Not significant
653	oCqb7M	ebi-a-GCST90018808	Colorectal cancer || id:ebi-a-GCST90018808	genus.Intestinimonas.id.2062	Inverse variance weighted	17	-0.0174462	0.0455594	0.70177	-0.106743	0.0718503	0.982705	0.898757	1.07449	Discovery: GM_to_CRC	209	1	0.991869	0.000239234	FALSE	FALSE	FALSE	Not significant
43	36fqxm	ebi-a-GCST90018808	Colorectal cancer || id:ebi-a-GCST90018808	class.Lentisphaeria.id.2250	Inverse variance weighted	8	0.0178971	0.0470735	0.703802	-0.0743671	0.110161	1.01806	0.928331	1.11646	Discovery: GM_to_CRC	209	1	0.991869	0.000239234	FALSE	FALSE	FALSE	Not significant
48	3c2LAC	ebi-a-GCST90018808	Colorectal cancer || id:ebi-a-GCST90018808	order.Victivallales.id.2254	Inverse variance weighted	8	0.0178971	0.0470735	0.703802	-0.0743671	0.110161	1.01806	0.928331	1.11646	Discovery: GM_to_CRC	209	1	0.991869	0.000239234	FALSE	FALSE	FALSE	Not significant
3	0LSBSO	ebi-a-GCST90018808	Colorectal cancer || id:ebi-a-GCST90018808	genus.Erysipelatoclostridium.id.11381	Inverse variance weighted	15	-0.0186369	0.0492798	0.705294	-0.115225	0.0779516	0.981536	0.891165	1.08107	Discovery: GM_to_CRC	209	1	0.991869	0.000239234	FALSE	FALSE	FALSE	Not significant
153	8REtKA	ebi-a-GCST90018808	Colorectal cancer || id:ebi-a-GCST90018808	genus.Ruminococcus2.id.11374	Inverse variance weighted	14	-0.020615	0.0553676	0.709647	-0.129135	0.0879054	0.979596	0.878855	1.09188	Discovery: GM_to_CRC	209	1	0.991869	0.000239234	FALSE	FALSE	FALSE	Not significant
128	5lUkYf	ebi-a-GCST90018808	Colorectal cancer || id:ebi-a-GCST90018808	genus.RuminococcaceaeUCG003.id.11361	Inverse variance weighted	12	-0.0310131	0.0842056	0.712648	-0.196056	0.13403	0.969463	0.821966	1.14343	Discovery: GM_to_CRC	209	1	0.991869	0.000239234	FALSE	FALSE	FALSE	Not significant
793	TGGP5s	ebi-a-GCST90018808	Colorectal cancer || id:ebi-a-GCST90018808	family.FamilyXIII.id.1957	Inverse variance weighted	10	0.0364303	0.10195	0.720841	-0.163392	0.236253	1.0371	0.849258	1.26649	Discovery: GM_to_CRC	209	1	0.991869	0.000239234	FALSE	FALSE	FALSE	Not significant
618	nbOJdW	ebi-a-GCST90018808	Colorectal cancer || id:ebi-a-GCST90018808	genus.Clostridiumsensustricto1.id.1873	Inverse variance weighted	7	-0.0255408	0.073414	0.727915	-0.169432	0.118351	0.974783	0.844144	1.12564	Discovery: GM_to_CRC	209	1	0.991869	0.000239234	FALSE	FALSE	FALSE	Not significant
988	yQjak5	ebi-a-GCST90018808	Colorectal cancer || id:ebi-a-GCST90018808	genus.Odoribacter.id.952	Inverse variance weighted	7	-0.0373197	0.108047	0.729793	-0.249093	0.174453	0.963368	0.779508	1.1906	Discovery: GM_to_CRC	209	1	0.991869	0.000239234	FALSE	FALSE	FALSE	Not significant
943	y14T0c	ebi-a-GCST90018808	Colorectal cancer || id:ebi-a-GCST90018808	family.unknownfamily.id.1000001214	Inverse variance weighted	9	-0.0173635	0.0504747	0.730843	-0.116294	0.0815669	0.982786	0.890213	1.08499	Discovery: GM_to_CRC	209	1	0.991869	0.000239234	FALSE	FALSE	FALSE	Not significant
968	YlafrB	ebi-a-GCST90018808	Colorectal cancer || id:ebi-a-GCST90018808	genus.unknowngenus.id.1000001215	Inverse variance weighted	9	-0.0173635	0.0504747	0.730843	-0.116294	0.0815669	0.982786	0.890213	1.08499	Discovery: GM_to_CRC	209	1	0.991869	0.000239234	FALSE	FALSE	FALSE	Not significant
173	a1Q7cE	ebi-a-GCST90018808	Colorectal cancer || id:ebi-a-GCST90018808	order.Gastranaerophilales.id.1591	Inverse variance weighted	9	-0.0173635	0.0504747	0.730843	-0.116294	0.0815669	0.982786	0.890213	1.08499	Discovery: GM_to_CRC	209	1	0.991869	0.000239234	FALSE	FALSE	FALSE	Not significant
993	z8ZjpR	ebi-a-GCST90018808	Colorectal cancer || id:ebi-a-GCST90018808	genus.Ruminiclostridium5.id.11355	Inverse variance weighted	11	-0.0230067	0.0692537	0.739732	-0.158744	0.112731	0.977256	0.853215	1.11933	Discovery: GM_to_CRC	209	1	0.991869	0.000239234	FALSE	FALSE	FALSE	Not significant
218	b2CrIC	ebi-a-GCST90018808	Colorectal cancer || id:ebi-a-GCST90018808	phylum.Lentisphaerae.id.2238	Inverse variance weighted	9	0.0138052	0.0424586	0.745072	-0.0694137	0.0970241	1.0139	0.932941	1.10189	Discovery: GM_to_CRC	209	1	0.991869	0.000239234	FALSE	FALSE	FALSE	Not significant
913	xc7XSr	ebi-a-GCST90018808	Colorectal cancer || id:ebi-a-GCST90018808	genus.Gordonibacter.id.821	Inverse variance weighted	12	-0.0113545	0.0350429	0.745924	-0.0800385	0.0573295	0.98871	0.923081	1.059	Discovery: GM_to_CRC	209	1	0.991869	0.000239234	FALSE	FALSE	FALSE	Not significant
288	bYjRuz	ebi-a-GCST90018808	Colorectal cancer || id:ebi-a-GCST90018808	family.Prevotellaceae.id.960	Inverse variance weighted	16	-0.0170012	0.0530842	0.748765	-0.121046	0.0870439	0.983143	0.885993	1.09094	Discovery: GM_to_CRC	209	1	0.991869	0.000239234	FALSE	FALSE	FALSE	Not significant
948	y3A7Ub	ebi-a-GCST90018808	Colorectal cancer || id:ebi-a-GCST90018808	genus.CandidatusSoleaferrea.id.11350	Inverse variance weighted	10	0.016101	0.0511764	0.753052	-0.0842047	0.116407	1.01623	0.919243	1.12345	Discovery: GM_to_CRC	209	1	0.991869	0.000239234	FALSE	FALSE	FALSE	Not significant
338	DCMpbJ	ebi-a-GCST90018808	Colorectal cancer || id:ebi-a-GCST90018808	genus.Lachnospira.id.2004	Inverse variance weighted	6	-0.0321644	0.105281	0.759978	-0.238515	0.174186	0.968347	0.787797	1.19028	Discovery: GM_to_CRC	209	1	0.991869	0.000239234	FALSE	FALSE	FALSE	Not significant
548	KzmRG5	ebi-a-GCST90018808	Colorectal cancer || id:ebi-a-GCST90018808	genus.Intestinibacter.id.11345	Inverse variance weighted	15	-0.0167198	0.054887	0.760655	-0.124298	0.0908588	0.983419	0.883116	1.09511	Discovery: GM_to_CRC	209	1	0.991869	0.000239234	FALSE	FALSE	FALSE	Not significant
638	nvyJBv	ebi-a-GCST90018808	Colorectal cancer || id:ebi-a-GCST90018808	class.Gammaproteobacteria.id.3303	Inverse variance weighted	6	-0.0381156	0.125944	0.762164	-0.284965	0.208734	0.962602	0.75204	1.23212	Discovery: GM_to_CRC	209	1	0.991869	0.000239234	FALSE	FALSE	FALSE	Not significant
753	sI6d5c	ebi-a-GCST90018808	Colorectal cancer || id:ebi-a-GCST90018808	genus..Eubacteriumhalliigroup.id.11338	Inverse variance weighted	15	-0.0190296	0.0646959	0.768651	-0.145834	0.107774	0.98115	0.864302	1.1138	Discovery: GM_to_CRC	209	1	0.991869	0.000239234	FALSE	FALSE	FALSE	Not significant
538	kxAsJ4	ebi-a-GCST90018808	Colorectal cancer || id:ebi-a-GCST90018808	genus.Sutterella.id.2896	Inverse variance weighted	12	-0.02493	0.0854615	0.770508	-0.192435	0.142575	0.975378	0.824948	1.15324	Discovery: GM_to_CRC	209	1	0.991869	0.000239234	FALSE	FALSE	FALSE	Not significant
483	IKFgt4	ebi-a-GCST90018808	Colorectal cancer || id:ebi-a-GCST90018808	genus.Haemophilus.id.3698	Inverse variance weighted	9	0.0153231	0.0536985	0.775372	-0.0899259	0.120572	1.01544	0.913999	1.12814	Discovery: GM_to_CRC	209	1	0.991869	0.000239234	FALSE	FALSE	FALSE	Not significant
1033	ZTITvh	ebi-a-GCST90018808	Colorectal cancer || id:ebi-a-GCST90018808	genus.Coprococcus1.id.11301	Inverse variance weighted	12	-0.0212812	0.076638	0.781255	-0.171492	0.128929	0.978944	0.842407	1.13761	Discovery: GM_to_CRC	209	1	0.991869	0.000239234	FALSE	FALSE	FALSE	Not significant
1008	zdyAl7	ebi-a-GCST90018808	Colorectal cancer || id:ebi-a-GCST90018808	genus.LachnospiraceaeUCG001.id.11321	Inverse variance weighted	13	-0.0157704	0.0569371	0.781796	-0.127367	0.0958263	0.984353	0.88041	1.10057	Discovery: GM_to_CRC	209	1	0.991869	0.000239234	FALSE	FALSE	FALSE	Not significant
38	2zAHH1	ebi-a-GCST90018808	Colorectal cancer || id:ebi-a-GCST90018808	family.ClostridialesvadinBB60group.id.11286	Inverse variance weighted	15	-0.0126371	0.0474134	0.789832	-0.105567	0.0802932	0.987442	0.899814	1.0836	Discovery: GM_to_CRC	209	1	0.991869	0.000239234	FALSE	FALSE	FALSE	Not significant
608	MJ3fHu	ebi-a-GCST90018808	Colorectal cancer || id:ebi-a-GCST90018808	genus.unknowngenus.id.1000000073	Inverse variance weighted	15	-0.0126371	0.0474134	0.789832	-0.105567	0.0802932	0.987442	0.899814	1.0836	Discovery: GM_to_CRC	209	1	0.991869	0.000239234	FALSE	FALSE	FALSE	Not significant
58	3fkdH4	ebi-a-GCST90018808	Colorectal cancer || id:ebi-a-GCST90018808	genus.Ruminococcus1.id.11373	Inverse variance weighted	10	-0.0207041	0.0792502	0.793899	-0.176034	0.134626	0.979509	0.838589	1.14411	Discovery: GM_to_CRC	209	1	0.991869	0.000239234	FALSE	FALSE	FALSE	Not significant
758	SMvFwd	ebi-a-GCST90018808	Colorectal cancer || id:ebi-a-GCST90018808	genus.Oxalobacter.id.2978	Inverse variance weighted	11	0.0109706	0.0420989	0.794407	-0.0715433	0.0934846	1.01103	0.930956	1.09799	Discovery: GM_to_CRC	209	1	0.991869	0.000239234	FALSE	FALSE	FALSE	Not significant
783	T7lXSb	ebi-a-GCST90018808	Colorectal cancer || id:ebi-a-GCST90018808	genus.unknowngenus.id.2755	Inverse variance weighted	13	0.0131588	0.0518105	0.799512	-0.0883898	0.114707	1.01325	0.915404	1.12155	Discovery: GM_to_CRC	209	1	0.991869	0.000239234	FALSE	FALSE	FALSE	Not significant
248	BM6yhD	ebi-a-GCST90018808	Colorectal cancer || id:ebi-a-GCST90018808	genus.Lactobacillus.id.1837	Inverse variance weighted	10	0.0117467	0.048135	0.807203	-0.082598	0.106091	1.01182	0.920721	1.11192	Discovery: GM_to_CRC	209	1	0.991869	0.000239234	FALSE	FALSE	FALSE	Not significant
973	YmoTtJ	ebi-a-GCST90018808	Colorectal cancer || id:ebi-a-GCST90018808	genus.Bilophila.id.3170	Inverse variance weighted	13	-0.0129203	0.0594023	0.827814	-0.129349	0.103508	0.987163	0.878667	1.10905	Discovery: GM_to_CRC	209	1	0.991869	0.000239234	FALSE	FALSE	FALSE	Not significant
208	AR4bnC	ebi-a-GCST90018808	Colorectal cancer || id:ebi-a-GCST90018808	family.Ruminococcaceae.id.2050	Inverse variance weighted	10	0.0160808	0.0776163	0.835867	-0.136047	0.168209	1.01621	0.872802	1.18318	Discovery: GM_to_CRC	209	1	0.991869	0.000239234	FALSE	FALSE	FALSE	Not significant
908	XaanWb	ebi-a-GCST90018808	Colorectal cancer || id:ebi-a-GCST90018808	genus.Catenibacterium.id.2153	Inverse variance weighted	5	-0.0113014	0.0553781	0.838294	-0.119843	0.0972398	0.988762	0.88706	1.10212	Discovery: GM_to_CRC	209	1	0.991869	0.000239234	FALSE	FALSE	FALSE	Not significant
668	PREJoH	ebi-a-GCST90018808	Colorectal cancer || id:ebi-a-GCST90018808	family.Bacteroidaceae.id.917	Inverse variance weighted	9	0.0194488	0.100859	0.847091	-0.178235	0.217132	1.01964	0.836746	1.24251	Discovery: GM_to_CRC	209	1	0.991869	0.000239234	FALSE	FALSE	FALSE	Not significant
433	HhwU4A	ebi-a-GCST90018808	Colorectal cancer || id:ebi-a-GCST90018808	genus.Bacteroides.id.918	Inverse variance weighted	9	0.0194488	0.100859	0.847091	-0.178235	0.217132	1.01964	0.836746	1.24251	Discovery: GM_to_CRC	209	1	0.991869	0.000239234	FALSE	FALSE	FALSE	Not significant
533	koH2HP	ebi-a-GCST90018808	Colorectal cancer || id:ebi-a-GCST90018808	genus.ErysipelotrichaceaeUCG003.id.11384	Inverse variance weighted	15	0.0103237	0.0564214	0.854817	-0.100262	0.12091	1.01038	0.9046	1.12852	Discovery: GM_to_CRC	209	1	0.991869	0.000239234	FALSE	FALSE	FALSE	Not significant
1023	zHnIiC	ebi-a-GCST90018808	Colorectal cancer || id:ebi-a-GCST90018808	genus.unknowngenus.id.2071	Inverse variance weighted	16	-0.00985974	0.0560698	0.860414	-0.119757	0.100037	0.990189	0.887136	1.10521	Discovery: GM_to_CRC	209	1	0.991869	0.000239234	FALSE	FALSE	FALSE	Not significant
368	dZTC9l	ebi-a-GCST90018808	Colorectal cancer || id:ebi-a-GCST90018808	class.Clostridia.id.1859	Inverse variance weighted	13	0.0139708	0.0801577	0.861637	-0.143138	0.17108	1.01407	0.866634	1.18659	Discovery: GM_to_CRC	209	1	0.991869	0.000239234	FALSE	FALSE	FALSE	Not significant
708	QXoqAi	ebi-a-GCST90018808	Colorectal cancer || id:ebi-a-GCST90018808	genus.LachnospiraceaeNC2004group.id.11316	Inverse variance weighted	9	0.00999941	0.05825	0.863702	-0.104171	0.124169	1.01005	0.901072	1.13221	Discovery: GM_to_CRC	209	1	0.991869	0.000239234	FALSE	FALSE	FALSE	Not significant
213	aV4DBI	ebi-a-GCST90018808	Colorectal cancer || id:ebi-a-GCST90018808	class.Coriobacteriia.id.809	Inverse variance weighted	14	-0.0120734	0.0703625	0.863761	-0.149984	0.125837	0.987999	0.860722	1.1341	Discovery: GM_to_CRC	209	1	0.991869	0.000239234	FALSE	FALSE	FALSE	Not significant
33	2HCaLL	ebi-a-GCST90018808	Colorectal cancer || id:ebi-a-GCST90018808	family.Coriobacteriaceae.id.811	Inverse variance weighted	14	-0.0120734	0.0703625	0.863761	-0.149984	0.125837	0.987999	0.860722	1.1341	Discovery: GM_to_CRC	209	1	0.991869	0.000239234	FALSE	FALSE	FALSE	Not significant
673	psnQVD	ebi-a-GCST90018808	Colorectal cancer || id:ebi-a-GCST90018808	order.Coriobacteriales.id.810	Inverse variance weighted	14	-0.0120734	0.0703625	0.863761	-0.149984	0.125837	0.987999	0.860722	1.1341	Discovery: GM_to_CRC	209	1	0.991869	0.000239234	FALSE	FALSE	FALSE	Not significant
578	lRIkYM	ebi-a-GCST90018808	Colorectal cancer || id:ebi-a-GCST90018808	genus..Eubacteriumoxidoreducensgroup.id.11339	Inverse variance weighted	5	0.00935813	0.0572738	0.870209	-0.102898	0.121615	1.0094	0.902219	1.12932	Discovery: GM_to_CRC	209	1	0.991869	0.000239234	FALSE	FALSE	FALSE	Not significant
1043	ZXknqV	ebi-a-GCST90018808	Colorectal cancer || id:ebi-a-GCST90018808	genus.RuminococcaceaeUCG002.id.11360	Inverse variance weighted	22	0.00820742	0.0589339	0.889241	-0.107303	0.123718	1.00824	0.898253	1.1317	Discovery: GM_to_CRC	209	1	0.991869	0.000239234	FALSE	FALSE	FALSE	Not significant
768	sXZyZu	ebi-a-GCST90018808	Colorectal cancer || id:ebi-a-GCST90018808	family.Pasteurellaceae.id.3689	Inverse variance weighted	14	0.00606005	0.0483998	0.900359	-0.0888035	0.100924	1.00608	0.915025	1.10619	Discovery: GM_to_CRC	209	1	0.991869	0.000239234	FALSE	FALSE	FALSE	Not significant
713	r0LRjK	ebi-a-GCST90018808	Colorectal cancer || id:ebi-a-GCST90018808	order.Pasteurellales.id.3688	Inverse variance weighted	14	0.00606005	0.0483998	0.900359	-0.0888035	0.100924	1.00608	0.915025	1.10619	Discovery: GM_to_CRC	209	1	0.991869	0.000239234	FALSE	FALSE	FALSE	Not significant
203	aPrIoQ	ebi-a-GCST90018808	Colorectal cancer || id:ebi-a-GCST90018808	genus.LachnospiraceaeUCG004.id.11324	Inverse variance weighted	12	-0.00831959	0.0701346	0.905574	-0.145783	0.129144	0.991715	0.864345	1.13785	Discovery: GM_to_CRC	209	1	0.991869	0.000239234	FALSE	FALSE	FALSE	Not significant
1028	ZJr1Ce	ebi-a-GCST90018808	Colorectal cancer || id:ebi-a-GCST90018808	genus.Akkermansia.id.4037	Inverse variance weighted	11	-0.00755495	0.0644933	0.906747	-0.133962	0.118852	0.992474	0.874623	1.1262	Discovery: GM_to_CRC	209	1	0.991869	0.000239234	FALSE	FALSE	FALSE	Not significant
883	w8biLo	ebi-a-GCST90018808	Colorectal cancer || id:ebi-a-GCST90018808	family.Verrucomicrobiaceae.id.4036	Inverse variance weighted	11	-0.00735636	0.0645026	0.9092	-0.133781	0.119069	0.992671	0.874781	1.12645	Discovery: GM_to_CRC	209	1	0.991869	0.000239234	FALSE	FALSE	FALSE	Not significant
373	eD0vSN	ebi-a-GCST90018808	Colorectal cancer || id:ebi-a-GCST90018808	class.Verrucomicrobiae.id.4029	Inverse variance weighted	11	-0.00731441	0.0644818	0.909687	-0.133699	0.11907	0.992712	0.874854	1.12645	Discovery: GM_to_CRC	209	1	0.991869	0.000239234	FALSE	FALSE	FALSE	Not significant
598	lzcHkV	ebi-a-GCST90018808	Colorectal cancer || id:ebi-a-GCST90018808	order.Verrucomicrobiales.id.4030	Inverse variance weighted	11	-0.00731441	0.0644818	0.909687	-0.133699	0.11907	0.992712	0.874854	1.12645	Discovery: GM_to_CRC	209	1	0.991869	0.000239234	FALSE	FALSE	FALSE	Not significant
23	20JDBk	ebi-a-GCST90018808	Colorectal cancer || id:ebi-a-GCST90018808	genus.Terrisporobacter.id.11348	Inverse variance weighted	5	-0.00707173	0.0648376	0.913148	-0.134153	0.12001	0.992953	0.874456	1.12751	Discovery: GM_to_CRC	209	1	0.991869	0.000239234	FALSE	FALSE	FALSE	Not significant
273	BwWUVP	ebi-a-GCST90018808	Colorectal cancer || id:ebi-a-GCST90018808	family.Victivallaceae.id.2255	Inverse variance weighted	11	0.00527806	0.0504366	0.916656	-0.0935776	0.104134	1.00529	0.910667	1.10975	Discovery: GM_to_CRC	209	1	0.991869	0.000239234	FALSE	FALSE	FALSE	Not significant
1013	zfBnvQ	ebi-a-GCST90018808	Colorectal cancer || id:ebi-a-GCST90018808	genus.Ruminiclostridium9.id.11357	Inverse variance weighted	9	0.00773728	0.0814888	0.924355	-0.151981	0.167455	1.00777	0.859005	1.18229	Discovery: GM_to_CRC	209	1	0.991869	0.000239234	FALSE	FALSE	FALSE	Not significant
408	h62ETF	ebi-a-GCST90018808	Colorectal cancer || id:ebi-a-GCST90018808	family.Peptostreptococcaceae.id.2042	Inverse variance weighted	14	-0.00617357	0.0662944	0.925805	-0.136111	0.123764	0.993845	0.872746	1.13175	Discovery: GM_to_CRC	209	1	0.991869	0.000239234	FALSE	FALSE	FALSE	Not significant
353	DXMtIN	ebi-a-GCST90018808	Colorectal cancer || id:ebi-a-GCST90018808	family.Christensenellaceae.id.1866	Inverse variance weighted	11	0.00490097	0.0538484	0.927481	-0.100642	0.110444	1.00491	0.904257	1.11677	Discovery: GM_to_CRC	209	1	0.991869	0.000239234	FALSE	FALSE	FALSE	Not significant
878	W0MunD	ebi-a-GCST90018808	Colorectal cancer || id:ebi-a-GCST90018808	genus.Parabacteroides.id.954	Inverse variance weighted	6	-0.0105449	0.140431	0.940143	-0.28579	0.2647	0.98951	0.75142	1.30304	Discovery: GM_to_CRC	209	1	0.991869	0.000239234	FALSE	FALSE	FALSE	Not significant
978	yNrkqu	ebi-a-GCST90018808	Colorectal cancer || id:ebi-a-GCST90018808	genus.Subdoligranulum.id.2070	Inverse variance weighted	11	0.00477994	0.0657465	0.942043	-0.124083	0.133643	1.00479	0.883306	1.14298	Discovery: GM_to_CRC	209	1	0.991869	0.000239234	FALSE	FALSE	FALSE	Not significant
238	bjAaiJ	ebi-a-GCST90018808	Colorectal cancer || id:ebi-a-GCST90018808	family.Lactobacillaceae.id.1836	Inverse variance weighted	10	-0.00317516	0.049283	0.94863	-0.0997699	0.0934196	0.99683	0.905046	1.09792	Discovery: GM_to_CRC	209	1	0.991869	0.000239234	FALSE	FALSE	FALSE	Not significant
518	jZfRn9	ebi-a-GCST90018808	Colorectal cancer || id:ebi-a-GCST90018808	genus.RuminococcaceaeNK4A214group.id.11358	Inverse variance weighted	13	-0.00382267	0.0639776	0.952355	-0.129219	0.121573	0.996185	0.878782	1.12927	Discovery: GM_to_CRC	209	1	0.991869	0.000239234	FALSE	FALSE	FALSE	Not significant
868	Vicd94	ebi-a-GCST90018808	Colorectal cancer || id:ebi-a-GCST90018808	genus.Enterorhabdus.id.820	Inverse variance weighted	6	-0.00418793	0.0731927	0.954372	-0.147646	0.13927	0.995821	0.862737	1.14943	Discovery: GM_to_CRC	209	1	0.991869	0.000239234	FALSE	FALSE	FALSE	Not significant
163	97ySTX	ebi-a-GCST90018808	Colorectal cancer || id:ebi-a-GCST90018808	genus.Alistipes.id.968	Inverse variance weighted	14	-0.00395298	0.0695114	0.95465	-0.140195	0.132289	0.996055	0.869189	1.14144	Discovery: GM_to_CRC	209	1	0.991869	0.000239234	FALSE	FALSE	FALSE	Not significant
133	5MASiO	ebi-a-GCST90018808	Colorectal cancer || id:ebi-a-GCST90018808	genus.Paraprevotella.id.962	Inverse variance weighted	13	-0.00365082	0.0646508	0.954968	-0.130366	0.123065	0.996356	0.877774	1.13096	Discovery: GM_to_CRC	209	1	0.991869	0.000239234	FALSE	FALSE	FALSE	Not significant
1018	Zg8SRe	ebi-a-GCST90018808	Colorectal cancer || id:ebi-a-GCST90018808	family.Rikenellaceae.id.967	Inverse variance weighted	19	0.00270823	0.0658623	0.967201	-0.126382	0.131798	1.00271	0.881278	1.14088	Discovery: GM_to_CRC	209	1	0.991869	0.000239234	FALSE	FALSE	FALSE	Not significant
778	T4ZmNY	ebi-a-GCST90018808	Colorectal cancer || id:ebi-a-GCST90018808	genus.RuminococcaceaeUCG010.id.11367	Inverse variance weighted	6	-0.00364889	0.0906865	0.967905	-0.181394	0.174097	0.996358	0.834106	1.19017	Discovery: GM_to_CRC	209	1	0.991869	0.000239234	FALSE	FALSE	FALSE	Not significant
138	6io7JP	ebi-a-GCST90018808	Colorectal cancer || id:ebi-a-GCST90018808	order.Burkholderiales.id.2874	Inverse variance weighted	11	-0.00274545	0.0784933	0.972098	-0.156592	0.151101	0.997258	0.855053	1.16311	Discovery: GM_to_CRC	209	1	0.991869	0.000239234	FALSE	FALSE	FALSE	Not significant
688	qFaed7	ebi-a-GCST90018808	Colorectal cancer || id:ebi-a-GCST90018808	genus.Sellimonas.id.14369	Inverse variance weighted	9	0.00123925	0.0435997	0.977324	-0.0842161	0.0866946	1.00124	0.919233	1.09056	Discovery: GM_to_CRC	209	1	0.991869	0.000239234	FALSE	FALSE	FALSE	Not significant
223	B3WnfU	ebi-a-GCST90018808	Colorectal cancer || id:ebi-a-GCST90018808	family.BacteroidalesS24.7group.id.11173	Inverse variance weighted	8	-0.00124852	0.0575072	0.982679	-0.113963	0.111466	0.998752	0.892291	1.11792	Discovery: GM_to_CRC	209	1	0.991869	0.000239234	FALSE	FALSE	FALSE	Not significant
458	hVKTcl	ebi-a-GCST90018808	Colorectal cancer || id:ebi-a-GCST90018808	genus.unknowngenus.id.1000005479	Inverse variance weighted	8	-0.00124852	0.0575072	0.982679	-0.113963	0.111466	0.998752	0.892291	1.11792	Discovery: GM_to_CRC	209	1	0.991869	0.000239234	FALSE	FALSE	FALSE	Not significant
198	aoXYk7	ebi-a-GCST90018808	Colorectal cancer || id:ebi-a-GCST90018808	genus.Ruminiclostridium6.id.11356	Inverse variance weighted	15	-0.000862498	0.0534423	0.987124	-0.105609	0.103884	0.999138	0.899776	1.10947	Discovery: GM_to_CRC	209	1	0.991869	0.000239234	FALSE	FALSE	FALSE	Not significant
823	U8xakM	ebi-a-GCST90018808	Colorectal cancer || id:ebi-a-GCST90018808	family.Oxalobacteraceae.id.2966	Inverse variance weighted	14	0.000417944	0.0457789	0.992716	-0.0893088	0.0901446	1.00042	0.914563	1.09433	Discovery: GM_to_CRC	209	1	0.992716	0.000239234	FALSE	FALSE	FALSE	Not significant
