# Supplementary material for: Causal relationships between gut microbiota, C-reactive protein levels and colorectal cancer: A Mendelian randomization study
Source: Medicine (Baltimore). 2026 Jul 3;105(27):e49652. doi: 10.1097/MD.0000000000049652 (PMC13337044; doi:10.1097/MD.0000000000049652)
Supplement: Supplementary file 11 [file medi-105-e49652-s011.xlsx]

## Sheet: Table 2
Table S5. List of 2,354 SNPs used as instruments for 209 gut microbial taxa.
chr.exposure	pos.exposure	SNP	other_allele.exposure	effect_allele.exposure	beta.exposure	se.exposure	exposure	mr_keep.exposure	pval.exposure	pval_origin.exposure	id.exposure	eaf.exposure	data_source.exposure
2	136616754	rs182549	T	C	0.111489	0.012066	class.Actinobacteria.id.419	TRUE	2.47e-20	inferred	c44aUg	NA	textfile
1	207003553	rs6660520	G	A	0.0711483	0.0134495	class.Actinobacteria.id.419	TRUE	1.22e-07	inferred	c44aUg	NA	textfile
16	81776768	rs8047955	G	A	0.0575816	0.0116762	class.Actinobacteria.id.419	TRUE	8.16e-07	inferred	c44aUg	NA	textfile
13	112859829	rs7322849	C	T	0.0944467	0.0192976	class.Actinobacteria.id.419	TRUE	9.87e-07	inferred	c44aUg	NA	textfile
15	94852795	rs72767435	C	T	-0.126352	0.0273626	class.Actinobacteria.id.419	TRUE	3.88e-06	inferred	c44aUg	NA	textfile
22	35567355	rs134366	A	G	0.111877	0.023501	class.Actinobacteria.id.419	TRUE	1.93e-06	inferred	c44aUg	NA	textfile
5	475408	rs11745923	T	G	0.0563759	0.0115529	class.Actinobacteria.id.419	TRUE	1.06e-06	inferred	c44aUg	NA	textfile
10	126110032	rs1515761	C	T	0.0762317	0.0169884	class.Actinobacteria.id.419	TRUE	7.21e-06	inferred	c44aUg	NA	textfile
1	114665485	rs12049045	G	A	0.0510452	0.0114325	class.Actinobacteria.id.419	TRUE	8.01e-06	inferred	c44aUg	NA	textfile
2	161611969	rs1376754	A	G	0.0509242	0.0112503	class.Actinobacteria.id.419	TRUE	6e-06	inferred	c44aUg	NA	textfile
17	75348675	rs11655079	C	T	-0.0560674	0.0124286	class.Actinobacteria.id.419	TRUE	6.45e-06	inferred	c44aUg	NA	textfile
5	18018467	rs6893855	A	C	-0.0771441	0.0173568	class.Actinobacteria.id.419	TRUE	8.81e-06	inferred	c44aUg	NA	textfile
8	65654844	rs80083040	G	T	0.155784	0.0348017	class.Actinobacteria.id.419	TRUE	7.59e-06	inferred	c44aUg	NA	textfile
7	95654718	rs961091	A	G	0.0501255	0.011255	class.Actinobacteria.id.419	TRUE	8.44e-06	inferred	c44aUg	NA	textfile
11	71221248	rs4945008	G	A	0.0540741	0.0121393	class.Actinobacteria.id.419	TRUE	8.41e-06	inferred	c44aUg	NA	textfile
6	14617591	rs857444	T	C	0.0509553	0.011539	class.Actinobacteria.id.419	TRUE	1.01e-05	inferred	c44aUg	NA	textfile
3	13726736	rs9813022	G	A	-0.0751277	0.0153867	class.Alphaproteobacteria.id.2379	TRUE	1.05e-06	inferred	hiK8WJ	NA	textfile
2	169033340	rs76784716	G	A	0.133271	0.0267738	class.Alphaproteobacteria.id.2379	TRUE	6.43e-07	inferred	hiK8WJ	NA	textfile
9	95517807	rs140912403	T	C	-0.160677	0.0317708	class.Alphaproteobacteria.id.2379	TRUE	4.25e-07	inferred	hiK8WJ	NA	textfile
2	75630344	rs34569731	G	A	0.0705145	0.0157564	class.Alphaproteobacteria.id.2379	TRUE	7.63e-06	inferred	hiK8WJ	NA	textfile
3	84471266	rs55876211	T	C	-0.080811	0.0184159	class.Alphaproteobacteria.id.2379	TRUE	1.14e-05	inferred	hiK8WJ	NA	textfile
12	89471235	rs7960664	A	G	0.0969489	0.0215149	class.Alphaproteobacteria.id.2379	TRUE	6.6e-06	inferred	hiK8WJ	NA	textfile
3	176407911	rs62285697	T	C	0.0805256	0.0180912	class.Alphaproteobacteria.id.2379	TRUE	8.54e-06	inferred	hiK8WJ	NA	textfile
8	10143164	rs2952251	G	A	-0.0598868	0.0123903	class.Bacilli.id.1673	TRUE	1.34e-06	inferred	dd9Gc2	NA	textfile
5	174173171	rs77558518	G	A	-0.107255	0.0222879	class.Bacilli.id.1673	TRUE	1.49e-06	inferred	dd9Gc2	NA	textfile
1	200418805	rs57872228	T	C	-0.0714773	0.0146647	class.Bacilli.id.1673	TRUE	1.09e-06	inferred	dd9Gc2	NA	textfile
16	991253	rs35344081	A	G	0.0619529	0.0127066	class.Bacilli.id.1673	TRUE	1.08e-06	inferred	dd9Gc2	NA	textfile
7	36349586	rs78938557	C	T	0.108007	0.0232858	class.Bacilli.id.1673	TRUE	3.51e-06	inferred	dd9Gc2	NA	textfile
4	98049499	rs11730038	A	G	-0.0630747	0.0128717	class.Bacilli.id.1673	TRUE	9.57e-07	inferred	dd9Gc2	NA	textfile
13	24973509	rs9581006	T	C	0.225309	0.0467697	class.Bacilli.id.1673	TRUE	1.45e-06	inferred	dd9Gc2	NA	textfile
12	100585559	rs11110282	G	A	-0.101189	0.0217379	class.Bacilli.id.1673	TRUE	3.24e-06	inferred	dd9Gc2	NA	textfile
17	40835649	rs4028634	C	T	0.0520614	0.0109842	class.Bacilli.id.1673	TRUE	2.14e-06	inferred	dd9Gc2	NA	textfile
15	58738075	rs694949	G	A	-0.081146	0.0180042	class.Bacilli.id.1673	TRUE	6.57e-06	inferred	dd9Gc2	NA	textfile
11	8332350	rs12797734	C	T	0.0572158	0.0126793	class.Bacilli.id.1673	TRUE	6.41e-06	inferred	dd9Gc2	NA	textfile
9	101101172	rs28564647	G	T	-0.0613034	0.0137579	class.Bacilli.id.1673	TRUE	8.36e-06	inferred	dd9Gc2	NA	textfile
4	151691575	rs10034695	T	C	-0.104434	0.0247882	class.Bacilli.id.1673	TRUE	2.52e-05	inferred	dd9Gc2	NA	textfile
4	7431487	rs4459992	C	T	0.0535854	0.0116362	class.Bacilli.id.1673	TRUE	4.12e-06	inferred	dd9Gc2	NA	textfile
19	51959855	rs34989881	G	A	0.111056	0.0246039	class.Bacilli.id.1673	TRUE	6.37e-06	inferred	dd9Gc2	NA	textfile
3	64398863	rs13068444	G	A	0.0601035	0.0136407	class.Bacilli.id.1673	TRUE	1.05e-05	inferred	dd9Gc2	NA	textfile
2	231723657	rs1595463	A	C	0.0476864	0.0108547	class.Bacilli.id.1673	TRUE	1.12e-05	inferred	dd9Gc2	NA	textfile
3	184371224	rs74663707	T	C	0.0979154	0.0224074	class.Bacilli.id.1673	TRUE	1.24e-05	inferred	dd9Gc2	NA	textfile
13	70523029	rs55773148	A	G	-0.121514	0.0236759	class.Bacteroidia.id.912	TRUE	2.86e-07	inferred	aHS5am	NA	textfile
3	89340254	rs73846128	G	A	-0.0648523	0.013349	class.Bacteroidia.id.912	TRUE	1.18e-06	inferred	aHS5am	NA	textfile
17	6460281	rs12938514	G	A	-0.199979	0.0416024	class.Bacteroidia.id.912	TRUE	1.53e-06	inferred	aHS5am	NA	textfile
14	59317502	rs111845179	C	T	0.102648	0.0213843	class.Bacteroidia.id.912	TRUE	1.59e-06	inferred	aHS5am	NA	textfile
2	53831026	rs2032750	C	T	-0.0508393	0.0106807	class.Bacteroidia.id.912	TRUE	1.94e-06	inferred	aHS5am	NA	textfile
16	74290641	rs929878	T	C	-0.0548532	0.012153	class.Bacteroidia.id.912	TRUE	6.37e-06	inferred	aHS5am	NA	textfile
9	116888634	rs13291434	C	T	0.0694656	0.0149789	class.Bacteroidia.id.912	TRUE	3.53e-06	inferred	aHS5am	NA	textfile
22	27433885	rs17343978	C	A	-0.0552057	0.0120278	class.Bacteroidia.id.912	TRUE	4.44e-06	inferred	aHS5am	NA	textfile
1	157495438	rs72706335	C	T	-0.22241	0.0493458	class.Bacteroidia.id.912	TRUE	6.57e-06	inferred	aHS5am	NA	textfile
10	39062269	rs11146701	G	A	0.0473596	0.010541	class.Bacteroidia.id.912	TRUE	7.03e-06	inferred	aHS5am	NA	textfile
8	70916181	rs62531359	G	T	0.0655728	0.0149891	class.Bacteroidia.id.912	TRUE	1.22e-05	inferred	aHS5am	NA	textfile
2	213191389	rs1505366	G	T	-0.107337	0.0241244	class.Bacteroidia.id.912	TRUE	8.61e-06	inferred	aHS5am	NA	textfile
8	13110185	rs79585701	C	A	0.0646823	0.0149628	class.Bacteroidia.id.912	TRUE	1.54e-05	inferred	aHS5am	NA	textfile
3	195936789	rs4916508	A	G	-0.0466729	0.0105312	class.Bacteroidia.id.912	TRUE	9.34e-06	inferred	aHS5am	NA	textfile
9	136493820	rs62575403	T	C	0.140055	0.0311128	class.Bacteroidia.id.912	TRUE	6.75e-06	inferred	aHS5am	NA	textfile
4	45642485	rs4033856	T	C	0.0832423	0.0167237	class.Betaproteobacteria.id.2867	TRUE	6.44e-07	inferred	a06YlY	NA	textfile
20	30596130	rs6087811	G	T	-0.0978177	0.0198522	class.Betaproteobacteria.id.2867	TRUE	8.34e-07	inferred	a06YlY	NA	textfile
5	173497796	rs62395635	C	T	0.109741	0.0236	class.Betaproteobacteria.id.2867	TRUE	3.32e-06	inferred	a06YlY	NA	textfile
7	111285025	rs2613606	T	C	-0.0513106	0.0109091	class.Betaproteobacteria.id.2867	TRUE	2.56e-06	inferred	a06YlY	NA	textfile
1	153240013	rs1928341	G	A	0.0525581	0.0110408	class.Betaproteobacteria.id.2867	TRUE	1.93e-06	inferred	a06YlY	NA	textfile
3	70592215	rs11128180	G	A	0.0592944	0.0128769	class.Betaproteobacteria.id.2867	TRUE	4.13e-06	inferred	a06YlY	NA	textfile
13	58689340	rs2321387	A	G	-0.0494596	0.0109424	class.Betaproteobacteria.id.2867	TRUE	6.18e-06	inferred	a06YlY	NA	textfile
4	23588462	rs1511453	G	A	0.0923492	0.0199158	class.Betaproteobacteria.id.2867	TRUE	3.54e-06	inferred	a06YlY	NA	textfile
18	26569901	rs9964679	G	A	0.052911	0.0114866	class.Betaproteobacteria.id.2867	TRUE	4.1e-06	inferred	a06YlY	NA	textfile
8	112732674	rs56386628	T	C	-0.0622252	0.0135688	class.Betaproteobacteria.id.2867	TRUE	4.52e-06	inferred	a06YlY	NA	textfile
9	104899117	rs320161	G	A	0.0572286	0.01262	class.Betaproteobacteria.id.2867	TRUE	5.77e-06	inferred	a06YlY	NA	textfile
15	56786407	rs75242906	T	C	-0.121083	0.028075	class.Betaproteobacteria.id.2867	TRUE	1.61e-05	inferred	a06YlY	NA	textfile
4	152131744	rs6815608	C	T	0.103803	0.0210883	class.Clostridia.id.1859	TRUE	8.55e-07	inferred	dZTC9l	NA	textfile
21	40703251	rs112334273	A	G	0.0641008	0.0127404	class.Clostridia.id.1859	TRUE	4.87e-07	inferred	dZTC9l	NA	textfile
4	161507301	rs6814436	C	T	0.0739995	0.0150815	class.Clostridia.id.1859	TRUE	9.27e-07	inferred	dZTC9l	NA	textfile
18	48792829	rs72915163	C	T	-0.0581025	0.0120557	class.Clostridia.id.1859	TRUE	1.44e-06	inferred	dZTC9l	NA	textfile
14	52494072	rs2273429	G	A	-0.0724037	0.0153105	class.Clostridia.id.1859	TRUE	2.26e-06	inferred	dZTC9l	NA	textfile
12	5942519	rs10774377	G	A	0.052659	0.0113858	class.Clostridia.id.1859	TRUE	3.75e-06	inferred	dZTC9l	NA	textfile
5	149077788	rs13179700	C	T	0.0511937	0.0109569	class.Clostridia.id.1859	TRUE	2.98e-06	inferred	dZTC9l	NA	textfile
5	105060362	rs1842454	A	G	-0.0547202	0.0127338	class.Clostridia.id.1859	TRUE	1.73e-05	inferred	dZTC9l	NA	textfile
2	231678413	rs3792064	A	G	0.0795651	0.0182521	class.Clostridia.id.1859	TRUE	1.31e-05	inferred	dZTC9l	NA	textfile
3	131371980	rs76767978	A	G	0.0698882	0.0156319	class.Clostridia.id.1859	TRUE	7.79e-06	inferred	dZTC9l	NA	textfile
4	7420184	rs13105690	C	T	-0.0529097	0.011818	class.Clostridia.id.1859	TRUE	7.57e-06	inferred	dZTC9l	NA	textfile
5	35770550	rs72738886	C	T	0.086617	0.0190393	class.Clostridia.id.1859	TRUE	5.38e-06	inferred	dZTC9l	NA	textfile
20	50800275	rs6126494	T	G	-0.0969353	0.0211699	class.Clostridia.id.1859	TRUE	4.67e-06	inferred	dZTC9l	NA	textfile
3	89268714	rs6797343	T	G	0.0592279	0.0134556	class.Clostridia.id.1859	TRUE	1.07e-05	inferred	dZTC9l	NA	textfile
10	65799217	rs719099	G	A	0.0778402	0.0155815	class.Coriobacteriia.id.809	TRUE	5.86e-07	inferred	aV4DBI	NA	textfile
1	176571431	rs240104	C	T	-0.0603429	0.0126849	class.Coriobacteriia.id.809	TRUE	1.96e-06	inferred	aV4DBI	NA	textfile
10	1922731	rs11250875	C	T	0.06075	0.0130939	class.Coriobacteriia.id.809	TRUE	3.49e-06	inferred	aV4DBI	NA	textfile
17	37376685	rs34739816	T	G	0.0965017	0.0207666	class.Coriobacteriia.id.809	TRUE	3.37e-06	inferred	aV4DBI	NA	textfile
12	11494021	rs1816223	G	A	-0.0586265	0.0129006	class.Coriobacteriia.id.809	TRUE	5.51e-06	inferred	aV4DBI	NA	textfile
20	62072077	rs67561917	G	A	-0.0714367	0.0154113	class.Coriobacteriia.id.809	TRUE	3.56e-06	inferred	aV4DBI	NA	textfile
9	136512906	rs3025411	G	A	0.0926543	0.0209468	class.Coriobacteriia.id.809	TRUE	9.72e-06	inferred	aV4DBI	NA	textfile
17	8121332	rs11656361	C	A	0.0773006	0.017553	class.Coriobacteriia.id.809	TRUE	1.06e-05	inferred	aV4DBI	NA	textfile
5	90471451	rs1397793	A	G	-0.0498855	0.0112446	class.Coriobacteriia.id.809	TRUE	9.15e-06	inferred	aV4DBI	NA	textfile
15	86433579	rs11073596	G	T	0.0510212	0.0114339	class.Coriobacteriia.id.809	TRUE	8.11e-06	inferred	aV4DBI	NA	textfile
3	11654412	rs2442778	A	G	-0.116408	0.0258545	class.Coriobacteriia.id.809	TRUE	6.72e-06	inferred	aV4DBI	NA	textfile
7	105084680	rs13307134	T	C	0.0565686	0.0126265	class.Coriobacteriia.id.809	TRUE	7.46e-06	inferred	aV4DBI	NA	textfile
19	52895166	rs12974142	A	G	0.0789796	0.0177205	class.Coriobacteriia.id.809	TRUE	8.31e-06	inferred	aV4DBI	NA	textfile
14	39660509	rs8010111	A	G	-0.103377	0.0229286	class.Coriobacteriia.id.809	TRUE	6.52e-06	inferred	aV4DBI	NA	textfile
20	33694801	rs6058181	T	C	0.0825716	0.0165958	class.Deltaproteobacteria.id.3087	TRUE	6.51e-07	inferred	PIhxGh	NA	textfile
17	2856662	rs4506934	T	C	-0.0936514	0.02012	class.Deltaproteobacteria.id.3087	TRUE	3.25e-06	inferred	PIhxGh	NA	textfile
9	81834426	rs17791387	G	A	-0.0735881	0.0154246	class.Deltaproteobacteria.id.3087	TRUE	1.83e-06	inferred	PIhxGh	NA	textfile
21	45064961	rs2838334	A	G	0.0561722	0.0124124	class.Deltaproteobacteria.id.3087	TRUE	6.03e-06	inferred	PIhxGh	NA	textfile
16	71541641	rs9928243	A	C	-0.0538457	0.0117718	class.Deltaproteobacteria.id.3087	TRUE	4.78e-06	inferred	PIhxGh	NA	textfile
10	11855599	rs11599763	C	T	-0.0544219	0.0117397	class.Deltaproteobacteria.id.3087	TRUE	3.56e-06	inferred	PIhxGh	NA	textfile
9	15269705	rs112381107	T	C	0.206594	0.0456908	class.Deltaproteobacteria.id.3087	TRUE	6.14e-06	inferred	PIhxGh	NA	textfile
18	69312914	rs17084793	A	G	-0.0710762	0.015953	class.Deltaproteobacteria.id.3087	TRUE	8.38e-06	inferred	PIhxGh	NA	textfile
1	203991605	rs2692012	G	A	0.110335	0.0253336	class.Deltaproteobacteria.id.3087	TRUE	1.33e-05	inferred	PIhxGh	NA	textfile
15	96161065	rs62020470	G	A	-0.0585411	0.0129358	class.Deltaproteobacteria.id.3087	TRUE	6.03e-06	inferred	PIhxGh	NA	textfile
11	10660816	rs7936267	G	A	-0.0560975	0.0123206	class.Deltaproteobacteria.id.3087	TRUE	5.29e-06	inferred	PIhxGh	NA	textfile
2	233929283	rs3935584	T	C	-0.0523485	0.011566	class.Deltaproteobacteria.id.3087	TRUE	6.01e-06	inferred	PIhxGh	NA	textfile
8	57867671	rs55744759	G	A	-0.0779693	0.0170738	class.Deltaproteobacteria.id.3087	TRUE	4.96e-06	inferred	PIhxGh	NA	textfile
8	38803551	rs62504403	T	C	0.0681159	0.0127883	class.Erysipelotrichia.id.2147	TRUE	1e-07	inferred	lY109p	NA	textfile
18	5830507	rs7234058	C	T	-0.0945759	0.0194091	class.Erysipelotrichia.id.2147	TRUE	1.1e-06	inferred	lY109p	NA	textfile
13	40385457	rs17530232	G	A	0.10305	0.0224648	class.Erysipelotrichia.id.2147	TRUE	4.49e-06	inferred	lY109p	NA	textfile
3	195793712	rs2300774	A	G	0.0524152	0.0106784	class.Erysipelotrichia.id.2147	TRUE	9.18e-07	inferred	lY109p	NA	textfile
17	70327224	rs35161940	C	T	-0.0806041	0.0167641	class.Erysipelotrichia.id.2147	TRUE	1.52e-06	inferred	lY109p	NA	textfile
10	133897233	rs10781552	T	C	-0.0552212	0.0116074	class.Erysipelotrichia.id.2147	TRUE	1.96e-06	inferred	lY109p	NA	textfile
14	56156504	rs8003149	T	C	0.0538798	0.0116888	class.Erysipelotrichia.id.2147	TRUE	4.04e-06	inferred	lY109p	NA	textfile
14	48997206	rs4078432	T	C	-0.0608929	0.0133764	class.Erysipelotrichia.id.2147	TRUE	5.31e-06	inferred	lY109p	NA	textfile
14	80357610	rs56970041	G	T	0.0724144	0.0164471	class.Erysipelotrichia.id.2147	TRUE	1.07e-05	inferred	lY109p	NA	textfile
5	3004396	rs921306	C	T	0.0493866	0.0109127	class.Erysipelotrichia.id.2147	TRUE	6.02e-06	inferred	lY109p	NA	textfile
8	2954952	rs7826267	G	T	-0.0839071	0.0199131	class.Erysipelotrichia.id.2147	TRUE	2.51e-05	inferred	lY109p	NA	textfile
1	64139196	rs1884466	T	C	-0.0475363	0.0106939	class.Erysipelotrichia.id.2147	TRUE	8.78e-06	inferred	lY109p	NA	textfile
1	97457427	rs290833	G	T	-0.0497374	0.0111376	class.Erysipelotrichia.id.2147	TRUE	7.98e-06	inferred	lY109p	NA	textfile
2	167986992	rs6706173	C	A	0.074251	0.0146392	class.Gammaproteobacteria.id.3303	TRUE	3.94e-07	inferred	nvyJBv	NA	textfile
12	43572952	rs11181912	A	G	-0.0579153	0.0118796	class.Gammaproteobacteria.id.3303	TRUE	1.09e-06	inferred	nvyJBv	NA	textfile
18	48185248	rs79795896	G	A	-0.15921	0.0351373	class.Gammaproteobacteria.id.3303	TRUE	5.87e-06	inferred	nvyJBv	NA	textfile
10	48385682	rs2234691	C	T	0.0762905	0.0171962	class.Gammaproteobacteria.id.3303	TRUE	9.14e-06	inferred	nvyJBv	NA	textfile
1	186502694	rs12404135	G	A	-0.0788843	0.0172415	class.Gammaproteobacteria.id.3303	TRUE	4.76e-06	inferred	nvyJBv	NA	textfile
6	137612554	rs9494710	T	C	-0.0549673	0.0120924	class.Gammaproteobacteria.id.3303	TRUE	5.48e-06	inferred	nvyJBv	NA	textfile
3	18615903	rs75101789	T	C	0.0729012	0.0163003	class.Gammaproteobacteria.id.3303	TRUE	7.73e-06	inferred	nvyJBv	NA	textfile
21	21023966	rs2825714	G	A	-0.13741	0.0289246	class.Lentisphaeria.id.2250	TRUE	2.03e-06	inferred	36fqxm	NA	textfile
15	25162535	rs17114848	A	G	0.152377	0.0324332	class.Lentisphaeria.id.2250	TRUE	2.62e-06	inferred	36fqxm	NA	textfile
20	61394262	rs77599476	G	A	0.230292	0.0480168	class.Lentisphaeria.id.2250	TRUE	1.62e-06	inferred	36fqxm	NA	textfile
7	146795379	rs11770843	T	C	0.109431	0.0234879	class.Lentisphaeria.id.2250	TRUE	3.18e-06	inferred	36fqxm	NA	textfile
1	11943792	rs72640280	G	A	0.220207	0.0486196	class.Lentisphaeria.id.2250	TRUE	5.92e-06	inferred	36fqxm	NA	textfile
9	111086170	rs62570196	T	C	-0.21635	0.0439866	class.Lentisphaeria.id.2250	TRUE	8.72e-07	inferred	36fqxm	NA	textfile
13	20687179	rs2031282	G	A	0.122369	0.0270329	class.Lentisphaeria.id.2250	TRUE	5.99e-06	inferred	36fqxm	NA	textfile
15	101242690	rs1002941	A	G	0.105025	0.0233484	class.Lentisphaeria.id.2250	TRUE	6.85e-06	inferred	36fqxm	NA	textfile
3	14306949	rs9864379	C	T	-0.159735	0.0292553	class.Melainabacteria.id.1589	TRUE	4.76e-08	inferred	NumjUP	NA	textfile
16	80493705	rs11150282	C	T	0.0989488	0.0196972	class.Melainabacteria.id.1589	TRUE	5.07e-07	inferred	NumjUP	NA	textfile
9	115975389	rs4129395	A	G	0.0896187	0.0185106	class.Melainabacteria.id.1589	TRUE	1.29e-06	inferred	NumjUP	NA	textfile
15	100747683	rs79790072	C	T	0.226722	0.0487841	class.Melainabacteria.id.1589	TRUE	3.36e-06	inferred	NumjUP	NA	textfile
9	26184578	rs10738747	A	G	0.0814624	0.0184409	class.Melainabacteria.id.1589	TRUE	9.99e-06	inferred	NumjUP	NA	textfile
9	24648997	rs113884518	C	T	-0.205352	0.0454982	class.Melainabacteria.id.1589	TRUE	6.38e-06	inferred	NumjUP	NA	textfile
18	1008278	rs789069	C	A	-0.103539	0.0234287	class.Melainabacteria.id.1589	TRUE	9.9e-06	inferred	NumjUP	NA	textfile
11	2937631	rs367480	A	G	-0.083758	0.0185796	class.Melainabacteria.id.1589	TRUE	6.54e-06	inferred	NumjUP	NA	textfile
17	53906328	rs28678345	C	T	0.214848	0.0470878	class.Melainabacteria.id.1589	TRUE	5.05e-06	inferred	NumjUP	NA	textfile
14	107061448	rs10148250	A	G	0.0861928	0.0193381	class.Melainabacteria.id.1589	TRUE	8.31e-06	inferred	NumjUP	NA	textfile
2	125440268	rs10202904	G	T	-0.121754	0.0235357	class.Methanobacteria.id.119	TRUE	2.3e-07	inferred	DbxCA2	NA	textfile
13	41956181	rs73457410	G	A	0.21534	0.0436695	class.Methanobacteria.id.119	TRUE	8.18e-07	inferred	DbxCA2	NA	textfile
3	15013348	rs62241835	T	G	-0.203385	0.0417931	class.Methanobacteria.id.119	TRUE	1.14e-06	inferred	DbxCA2	NA	textfile
4	104418307	rs894996	A	C	0.216999	0.0449076	class.Methanobacteria.id.119	TRUE	1.35e-06	inferred	DbxCA2	NA	textfile
12	21338861	rs75208022	T	C	-0.227245	0.048763	class.Methanobacteria.id.119	TRUE	3.16e-06	inferred	DbxCA2	NA	textfile
5	178160975	rs56131665	A	G	0.178661	0.039298	class.Methanobacteria.id.119	TRUE	5.46e-06	inferred	DbxCA2	NA	textfile
3	2086167	rs4257531	A	G	0.164498	0.0364959	class.Methanobacteria.id.119	TRUE	6.57e-06	inferred	DbxCA2	NA	textfile
19	28827760	rs6508769	C	T	0.153519	0.0344519	class.Methanobacteria.id.119	TRUE	8.35e-06	inferred	DbxCA2	NA	textfile
7	10773932	rs73068003	T	G	-0.15814	0.0351803	class.Methanobacteria.id.119	TRUE	6.95e-06	inferred	DbxCA2	NA	textfile
19	46439321	rs10424197	A	G	-0.111274	0.0247517	class.Methanobacteria.id.119	TRUE	6.94e-06	inferred	DbxCA2	NA	textfile
14	46519718	rs74603314	C	T	0.221639	0.0462918	class.Mollicutes.id.3920	TRUE	1.69e-06	inferred	cKwgGV	NA	textfile
8	59440824	rs10108398	A	G	0.0769142	0.0153953	class.Mollicutes.id.3920	TRUE	5.85e-07	inferred	cKwgGV	NA	textfile
11	47103877	rs72901605	C	T	-0.0841852	0.0178119	class.Mollicutes.id.3920	TRUE	2.29e-06	inferred	cKwgGV	NA	textfile
1	109965986	rs3768491	G	A	-0.0681052	0.0149061	class.Mollicutes.id.3920	TRUE	4.9e-06	inferred	cKwgGV	NA	textfile
14	97159674	rs17214486	A	C	0.06099	0.0135623	class.Mollicutes.id.3920	TRUE	6.89e-06	inferred	cKwgGV	NA	textfile
1	61850864	rs12566890	G	T	-0.101147	0.0230978	class.Mollicutes.id.3920	TRUE	1.19e-05	inferred	cKwgGV	NA	textfile
11	108439087	rs78169027	G	A	-0.108283	0.0237289	class.Mollicutes.id.3920	TRUE	5.03e-06	inferred	cKwgGV	NA	textfile
13	73170489	rs4885016	C	T	-0.0819606	0.0181628	class.Mollicutes.id.3920	TRUE	6.41e-06	inferred	cKwgGV	NA	textfile
15	95309676	rs28537087	A	G	0.0820873	0.0188312	class.Mollicutes.id.3920	TRUE	1.31e-05	inferred	cKwgGV	NA	textfile
7	79490250	rs2464826	C	A	0.0944239	0.0211806	class.Mollicutes.id.3920	TRUE	8.27e-06	inferred	cKwgGV	NA	textfile
20	16259524	rs6043847	C	T	-0.114937	0.0248606	class.Mollicutes.id.3920	TRUE	3.78e-06	inferred	cKwgGV	NA	textfile
5	165266628	rs1643968	C	T	-0.0565284	0.0112298	class.Negativicutes.id.2164	TRUE	4.81e-07	inferred	4HxEKh	NA	textfile
16	21249925	rs60274479	C	T	-0.0659623	0.0134137	class.Negativicutes.id.2164	TRUE	8.76e-07	inferred	4HxEKh	NA	textfile
3	142135117	rs13086907	A	G	0.0625312	0.0131735	class.Negativicutes.id.2164	TRUE	2.07e-06	inferred	4HxEKh	NA	textfile
4	17413426	rs73232831	A	G	-0.151829	0.0314932	class.Negativicutes.id.2164	TRUE	1.43e-06	inferred	4HxEKh	NA	textfile
15	101245088	rs71405394	A	G	-0.114178	0.02405	class.Negativicutes.id.2164	TRUE	2.06e-06	inferred	4HxEKh	NA	textfile
9	124912908	rs61249479	C	A	0.0777075	0.0168628	class.Negativicutes.id.2164	TRUE	4.06e-06	inferred	4HxEKh	NA	textfile
7	22817571	rs4722181	G	T	0.0501306	0.0105798	class.Negativicutes.id.2164	TRUE	2.15e-06	inferred	4HxEKh	NA	textfile
10	5579818	rs9423647	A	G	0.047817	0.0105282	class.Negativicutes.id.2164	TRUE	5.58e-06	inferred	4HxEKh	NA	textfile
21	34377485	rs2834062	G	A	0.0489057	0.0108842	class.Negativicutes.id.2164	TRUE	7.01e-06	inferred	4HxEKh	NA	textfile
10	80086072	rs1649999	G	A	0.0748989	0.0166458	class.Negativicutes.id.2164	TRUE	6.81e-06	inferred	4HxEKh	NA	textfile
7	75609677	rs1135612	A	G	0.0529785	0.0119177	class.Negativicutes.id.2164	TRUE	8.77e-06	inferred	4HxEKh	NA	textfile
4	95027272	rs11729256	C	T	0.0749798	0.0150177	class.Verrucomicrobiae.id.4029	TRUE	5.95e-07	inferred	eD0vSN	NA	textfile
11	130280667	rs4936098	G	A	0.0648843	0.0135928	class.Verrucomicrobiae.id.4029	TRUE	1.81e-06	inferred	eD0vSN	NA	textfile
6	56341481	rs9349825	G	A	-0.0704036	0.0147128	class.Verrucomicrobiae.id.4029	TRUE	1.71e-06	inferred	eD0vSN	NA	textfile
4	100544188	rs74542928	C	T	0.112164	0.0236422	class.Verrucomicrobiae.id.4029	TRUE	2.09e-06	inferred	eD0vSN	NA	textfile
16	81063149	rs2602429	T	C	0.0746844	0.0156194	class.Verrucomicrobiae.id.4029	TRUE	1.74e-06	inferred	eD0vSN	NA	textfile
10	5064327	rs4242783	A	G	0.0689292	0.0147693	class.Verrucomicrobiae.id.4029	TRUE	3.06e-06	inferred	eD0vSN	NA	textfile
1	41074472	rs61779207	A	G	-0.0758309	0.0167762	class.Verrucomicrobiae.id.4029	TRUE	6.18e-06	inferred	eD0vSN	NA	textfile
18	49473635	rs117107102	G	A	0.204683	0.0431573	class.Verrucomicrobiae.id.4029	TRUE	2.11e-06	inferred	eD0vSN	NA	textfile
15	97570657	rs12908520	A	G	0.0618926	0.0130946	class.Verrucomicrobiae.id.4029	TRUE	2.28e-06	inferred	eD0vSN	NA	textfile
12	130309670	rs111862613	C	T	0.090699	0.0196746	class.Verrucomicrobiae.id.4029	TRUE	4.03e-06	inferred	eD0vSN	NA	textfile
20	31867840	rs941682	A	G	-0.0631436	0.0143767	class.Verrucomicrobiae.id.4029	TRUE	1.12e-05	inferred	eD0vSN	NA	textfile
6	5723181	rs6923842	C	T	-0.0796106	0.0169192	family.Acidaminococcaceae.id.2166	TRUE	2.53e-06	inferred	UxEK4J	NA	textfile
11	114701288	rs6589457	G	A	0.165911	0.0349516	family.Acidaminococcaceae.id.2166	TRUE	2.07e-06	inferred	UxEK4J	NA	textfile
9	107117653	rs2933324	G	A	-0.0662557	0.0140257	family.Acidaminococcaceae.id.2166	TRUE	2.31e-06	inferred	UxEK4J	NA	textfile
6	158647999	rs262812	C	T	-0.065675	0.0142257	family.Acidaminococcaceae.id.2166	TRUE	3.9e-06	inferred	UxEK4J	NA	textfile
3	186553389	rs74540770	A	G	-0.108969	0.0243533	family.Acidaminococcaceae.id.2166	TRUE	7.66e-06	inferred	UxEK4J	NA	textfile
20	61991833	rs45497800	C	T	-0.117863	0.0257351	family.Acidaminococcaceae.id.2166	TRUE	4.65e-06	inferred	UxEK4J	NA	textfile
3	18462531	rs78702810	C	T	-0.143755	0.0323244	family.Acidaminococcaceae.id.2166	TRUE	8.7e-06	inferred	UxEK4J	NA	textfile
6	133007480	rs35011108	G	A	0.241826	0.0503796	family.Actinomycetaceae.id.421	TRUE	1.59e-06	inferred	JKfQqW	NA	textfile
9	76394568	rs2889192	T	G	0.0887537	0.0195009	family.Actinomycetaceae.id.421	TRUE	5.33e-06	inferred	JKfQqW	NA	textfile
6	67207371	rs34583783	T	G	0.123756	0.026427	family.Actinomycetaceae.id.421	TRUE	2.83e-06	inferred	JKfQqW	NA	textfile
15	29850991	rs58484246	C	T	0.0761407	0.0169007	family.Actinomycetaceae.id.421	TRUE	6.63e-06	inferred	JKfQqW	NA	textfile
6	169224781	rs4073240	A	G	0.0747546	0.0164684	family.Actinomycetaceae.id.421	TRUE	5.64e-06	inferred	JKfQqW	NA	textfile
2	239900775	rs62191117	G	A	0.0684302	0.0133636	family.Alcaligenaceae.id.2875	TRUE	3.04e-07	inferred	hpIOYN	NA	textfile
13	58545246	rs9537886	C	A	-0.0570888	0.0110683	family.Alcaligenaceae.id.2875	TRUE	2.5e-07	inferred	hpIOYN	NA	textfile
4	45642485	rs4033856	T	C	0.081834	0.0168931	family.Alcaligenaceae.id.2875	TRUE	1.27e-06	inferred	hpIOYN	NA	textfile
3	70588939	rs7638039	C	T	0.0603335	0.0127779	family.Alcaligenaceae.id.2875	TRUE	2.34e-06	inferred	hpIOYN	NA	textfile
5	173497796	rs62395635	C	T	0.110583	0.0238514	family.Alcaligenaceae.id.2875	TRUE	3.55e-06	inferred	hpIOYN	NA	textfile
7	104214487	rs6969323	C	A	-0.0593564	0.0129137	family.Alcaligenaceae.id.2875	TRUE	4.3e-06	inferred	hpIOYN	NA	textfile
5	104233461	rs1153990	G	A	-0.058727	0.0128306	family.Alcaligenaceae.id.2875	TRUE	4.71e-06	inferred	hpIOYN	NA	textfile
18	26569901	rs9964679	G	A	0.0537051	0.0116008	family.Alcaligenaceae.id.2875	TRUE	3.67e-06	inferred	hpIOYN	NA	textfile
9	82485327	rs112135816	G	T	-0.0775052	0.0171554	family.Alcaligenaceae.id.2875	TRUE	6.25e-06	inferred	hpIOYN	NA	textfile
16	85945839	rs147968	T	C	0.0489475	0.0110321	family.Alcaligenaceae.id.2875	TRUE	9.13e-06	inferred	hpIOYN	NA	textfile
11	20763367	rs74776516	G	T	-0.0944052	0.0213287	family.Alcaligenaceae.id.2875	TRUE	9.59e-06	inferred	hpIOYN	NA	textfile
15	71522509	rs28480294	C	T	-0.0516967	0.0115503	family.Alcaligenaceae.id.2875	TRUE	7.61e-06	inferred	hpIOYN	NA	textfile
3	10593224	rs6795673	T	C	0.0538565	0.0105251	family.Bacteroidaceae.id.917	TRUE	3.11e-07	inferred	PREJoH	NA	textfile
13	24910476	rs9507307	T	C	0.0604456	0.0129128	family.Bacteroidaceae.id.917	TRUE	2.85e-06	inferred	PREJoH	NA	textfile
20	58605432	rs66474973	T	G	0.0812515	0.0164479	family.Bacteroidaceae.id.917	TRUE	7.81e-07	inferred	PREJoH	NA	textfile
1	10644351	rs11585893	G	A	-0.0740746	0.0147633	family.Bacteroidaceae.id.917	TRUE	5.24e-07	inferred	PREJoH	NA	textfile
19	24342250	rs17619981	G	T	0.0880978	0.0187002	family.Bacteroidaceae.id.917	TRUE	2.46e-06	inferred	PREJoH	NA	textfile
14	22045949	rs2023437	C	T	-0.0782324	0.0167634	family.Bacteroidaceae.id.917	TRUE	3.06e-06	inferred	PREJoH	NA	textfile
3	77215327	rs66710942	T	C	0.0488038	0.0107412	family.Bacteroidaceae.id.917	TRUE	5.53e-06	inferred	PREJoH	NA	textfile
6	41519430	rs13207588	G	A	-0.059205	0.0131195	family.Bacteroidaceae.id.917	TRUE	6.4e-06	inferred	PREJoH	NA	textfile
1	102960989	rs1340391	C	T	-0.0592004	0.0132244	family.Bacteroidaceae.id.917	TRUE	7.58e-06	inferred	PREJoH	NA	textfile
22	25943322	rs738193	C	T	0.0847328	0.0165856	family.BacteroidalesS24.7group.id.11173	TRUE	3.24e-07	inferred	B3WnfU	NA	textfile
7	90714667	rs941000	T	C	0.0850266	0.0163382	family.BacteroidalesS24.7group.id.11173	TRUE	1.95e-07	inferred	B3WnfU	NA	textfile
15	47352866	rs689695	A	C	0.0814578	0.0167057	family.BacteroidalesS24.7group.id.11173	TRUE	1.08e-06	inferred	B3WnfU	NA	textfile
2	53132960	rs17043770	A	G	-0.176886	0.0344092	family.BacteroidalesS24.7group.id.11173	TRUE	2.74e-07	inferred	B3WnfU	NA	textfile
6	151515172	rs10872669	G	A	-0.123071	0.0275665	family.BacteroidalesS24.7group.id.11173	TRUE	8.03e-06	inferred	B3WnfU	NA	textfile
1	242767252	rs12748533	T	G	-0.0821108	0.0172701	family.BacteroidalesS24.7group.id.11173	TRUE	1.99e-06	inferred	B3WnfU	NA	textfile
3	158653545	rs61508842	C	T	0.122574	0.0272389	family.BacteroidalesS24.7group.id.11173	TRUE	6.8e-06	inferred	B3WnfU	NA	textfile
6	63236747	rs78609301	G	A	-0.0867065	0.0195709	family.BacteroidalesS24.7group.id.11173	TRUE	9.41e-06	inferred	B3WnfU	NA	textfile
17	21205200	rs7217209	T	C	0.0843019	0.0187308	family.BacteroidalesS24.7group.id.11173	TRUE	6.77e-06	inferred	B3WnfU	NA	textfile
2	136616754	rs182549	T	C	0.11707	0.0126703	family.Bifidobacteriaceae.id.433	TRUE	2.47e-20	inferred	ZTM01h	NA	textfile
13	112859829	rs7322849	C	T	0.110676	0.0200996	family.Bifidobacteriaceae.id.433	TRUE	3.66e-08	inferred	ZTM01h	NA	textfile
5	521096	rs4957061	C	T	0.0569873	0.0116907	family.Bifidobacteriaceae.id.433	TRUE	1.09e-06	inferred	ZTM01h	NA	textfile
2	192878532	rs13020688	A	G	0.0584045	0.0122081	family.Bifidobacteriaceae.id.433	TRUE	1.72e-06	inferred	ZTM01h	NA	textfile
16	898055	rs12446429	C	T	0.0810099	0.019073	family.Bifidobacteriaceae.id.433	TRUE	2.16e-05	inferred	ZTM01h	NA	textfile
17	72897722	rs540489	G	T	-0.0632518	0.013817	family.Bifidobacteriaceae.id.433	TRUE	4.7e-06	inferred	ZTM01h	NA	textfile
6	14617591	rs857444	T	C	0.0553965	0.0120669	family.Bifidobacteriaceae.id.433	TRUE	4.42e-06	inferred	ZTM01h	NA	textfile
11	13098051	rs10831953	A	G	0.0537537	0.0123746	family.Bifidobacteriaceae.id.433	TRUE	1.4e-05	inferred	ZTM01h	NA	textfile
15	92463303	rs7174549	T	C	0.0551726	0.0124655	family.Bifidobacteriaceae.id.433	TRUE	9.6e-06	inferred	ZTM01h	NA	textfile
5	142793467	rs73797465	G	T	-0.0942612	0.0208421	family.Bifidobacteriaceae.id.433	TRUE	6.11e-06	inferred	ZTM01h	NA	textfile
4	1517826	rs55888705	G	A	0.053673	0.0120586	family.Bifidobacteriaceae.id.433	TRUE	8.55e-06	inferred	ZTM01h	NA	textfile
6	97406220	rs6899771	G	A	-0.0914312	0.0202604	family.Bifidobacteriaceae.id.433	TRUE	6.4e-06	inferred	ZTM01h	NA	textfile
9	137786999	rs62573205	A	G	-0.0654804	0.0133503	family.Christensenellaceae.id.1866	TRUE	9.35e-07	inferred	DXMtIN	NA	textfile
8	62220151	rs870002	T	C	0.0488951	0.0109817	family.Christensenellaceae.id.1866	TRUE	8.49e-06	inferred	DXMtIN	NA	textfile
5	3174785	rs12657403	G	A	0.078108	0.0171887	family.Christensenellaceae.id.1866	TRUE	5.52e-06	inferred	DXMtIN	NA	textfile
11	123936128	rs117186816	A	G	-0.206476	0.0436362	family.Christensenellaceae.id.1866	TRUE	2.23e-06	inferred	DXMtIN	NA	textfile
22	29825057	rs5763231	T	C	-0.0682036	0.0149492	family.Christensenellaceae.id.1866	TRUE	5.06e-06	inferred	DXMtIN	NA	textfile
6	169640257	rs4076564	A	G	-0.188623	0.039209	family.Christensenellaceae.id.1866	TRUE	1.5e-06	inferred	DXMtIN	NA	textfile
9	15518852	rs72706624	T	G	0.0882626	0.0197575	family.Christensenellaceae.id.1866	TRUE	7.92e-06	inferred	DXMtIN	NA	textfile
7	120333701	rs77867022	T	G	-0.160443	0.0379589	family.Christensenellaceae.id.1866	TRUE	2.37e-05	inferred	DXMtIN	NA	textfile
17	13541941	rs7211194	T	C	0.0492094	0.0110916	family.Christensenellaceae.id.1866	TRUE	9.14e-06	inferred	DXMtIN	NA	textfile
9	83043376	rs892686	G	A	0.0506107	0.0109651	family.Christensenellaceae.id.1866	TRUE	3.92e-06	inferred	DXMtIN	NA	textfile
9	38002256	rs12380890	G	A	-0.0503972	0.0111047	family.Christensenellaceae.id.1866	TRUE	5.67e-06	inferred	DXMtIN	NA	textfile
3	132596627	rs12186080	A	G	0.0748236	0.016246	family.Clostridiaceae1.id.1869	TRUE	4.11e-06	inferred	UyZRdI	NA	textfile
10	43270264	rs2795528	A	G	-0.180969	0.0390911	family.Clostridiaceae1.id.1869	TRUE	3.67e-06	inferred	UyZRdI	NA	textfile
6	165722832	rs550843	C	T	-0.0734787	0.0168383	family.Clostridiaceae1.id.1869	TRUE	1.28e-05	inferred	UyZRdI	NA	textfile
9	136710881	rs12341505	A	G	0.0814503	0.0179338	family.Clostridiaceae1.id.1869	TRUE	5.58e-06	inferred	UyZRdI	NA	textfile
7	30934659	rs4723021	C	T	-0.106376	0.0241944	family.Clostridiaceae1.id.1869	TRUE	1.1e-05	inferred	UyZRdI	NA	textfile
22	47806774	rs881532	G	A	-0.0533035	0.0119011	family.Clostridiaceae1.id.1869	TRUE	7.5e-06	inferred	UyZRdI	NA	textfile
1	3041519	rs2817172	T	C	0.0563367	0.012392	family.Clostridiaceae1.id.1869	TRUE	5.46e-06	inferred	UyZRdI	NA	textfile
1	101804809	rs10875374	T	C	-0.0536759	0.0119436	family.Clostridiaceae1.id.1869	TRUE	6.99e-06	inferred	UyZRdI	NA	textfile
6	48093014	rs62397761	G	A	0.0615805	0.0136198	family.Clostridiaceae1.id.1869	TRUE	6.14e-06	inferred	UyZRdI	NA	textfile
16	87710690	rs56188186	G	A	0.0967774	0.0217471	family.Clostridiaceae1.id.1869	TRUE	8.58e-06	inferred	UyZRdI	NA	textfile
15	87392290	rs55682560	T	C	-0.131519	0.0261319	family.ClostridialesvadinBB60group.id.11286	TRUE	4.83e-07	inferred	2zAHH1	NA	textfile
17	58149405	rs28691777	T	C	0.137134	0.0266996	family.ClostridialesvadinBB60group.id.11286	TRUE	2.8e-07	inferred	2zAHH1	NA	textfile
1	56849539	rs6588624	A	G	-0.0662317	0.0138147	family.ClostridialesvadinBB60group.id.11286	TRUE	1.63e-06	inferred	2zAHH1	NA	textfile
1	71391694	rs7538034	G	T	-0.078598	0.0165982	family.ClostridialesvadinBB60group.id.11286	TRUE	2.19e-06	inferred	2zAHH1	NA	textfile
8	3305122	rs66714985	C	A	0.116908	0.0252447	family.ClostridialesvadinBB60group.id.11286	TRUE	3.64e-06	inferred	2zAHH1	NA	textfile
8	123977538	rs118104867	T	C	0.214464	0.0455098	family.ClostridialesvadinBB60group.id.11286	TRUE	2.45e-06	inferred	2zAHH1	NA	textfile
2	229942951	rs2191834	T	G	0.0746375	0.0159136	family.ClostridialesvadinBB60group.id.11286	TRUE	2.73e-06	inferred	2zAHH1	NA	textfile
5	142244898	rs7725895	G	A	-0.116224	0.0240367	family.ClostridialesvadinBB60group.id.11286	TRUE	1.33e-06	inferred	2zAHH1	NA	textfile
18	74373125	rs7226487	G	A	-0.0643682	0.0138701	family.ClostridialesvadinBB60group.id.11286	TRUE	3.47e-06	inferred	2zAHH1	NA	textfile
4	155632958	rs10517600	G	T	0.0626993	0.0139364	family.ClostridialesvadinBB60group.id.11286	TRUE	6.83e-06	inferred	2zAHH1	NA	textfile
14	85856796	rs17121075	A	G	0.0769254	0.0172234	family.ClostridialesvadinBB60group.id.11286	TRUE	7.96e-06	inferred	2zAHH1	NA	textfile
10	6714424	rs10904722	T	C	-0.0672314	0.0147123	family.ClostridialesvadinBB60group.id.11286	TRUE	4.88e-06	inferred	2zAHH1	NA	textfile
5	4308946	rs34088226	G	A	-0.117807	0.026924	family.ClostridialesvadinBB60group.id.11286	TRUE	1.21e-05	inferred	2zAHH1	NA	textfile
2	205616346	rs13409132	G	A	-0.165419	0.0352154	family.ClostridialesvadinBB60group.id.11286	TRUE	2.64e-06	inferred	2zAHH1	NA	textfile
3	15564453	rs989682	G	A	0.070194	0.0155364	family.ClostridialesvadinBB60group.id.11286	TRUE	6.24e-06	inferred	2zAHH1	NA	textfile
10	65799217	rs719099	G	A	0.0778402	0.0155815	family.Coriobacteriaceae.id.811	TRUE	5.86e-07	inferred	2HCaLL	NA	textfile
1	176571431	rs240104	C	T	-0.0603429	0.0126849	family.Coriobacteriaceae.id.811	TRUE	1.96e-06	inferred	2HCaLL	NA	textfile
10	1922731	rs11250875	C	T	0.06075	0.0130939	family.Coriobacteriaceae.id.811	TRUE	3.49e-06	inferred	2HCaLL	NA	textfile
17	37376685	rs34739816	T	G	0.0965017	0.0207666	family.Coriobacteriaceae.id.811	TRUE	3.37e-06	inferred	2HCaLL	NA	textfile
12	11494021	rs1816223	G	A	-0.0586265	0.0129006	family.Coriobacteriaceae.id.811	TRUE	5.51e-06	inferred	2HCaLL	NA	textfile
20	62072077	rs67561917	G	A	-0.0714367	0.0154113	family.Coriobacteriaceae.id.811	TRUE	3.56e-06	inferred	2HCaLL	NA	textfile
9	136512906	rs3025411	G	A	0.0926543	0.0209468	family.Coriobacteriaceae.id.811	TRUE	9.72e-06	inferred	2HCaLL	NA	textfile
17	8121332	rs11656361	C	A	0.0773006	0.017553	family.Coriobacteriaceae.id.811	TRUE	1.06e-05	inferred	2HCaLL	NA	textfile
5	90471451	rs1397793	A	G	-0.0498855	0.0112446	family.Coriobacteriaceae.id.811	TRUE	9.15e-06	inferred	2HCaLL	NA	textfile
15	86433579	rs11073596	G	T	0.0510212	0.0114339	family.Coriobacteriaceae.id.811	TRUE	8.11e-06	inferred	2HCaLL	NA	textfile
3	11654412	rs2442778	A	G	-0.116408	0.0258545	family.Coriobacteriaceae.id.811	TRUE	6.72e-06	inferred	2HCaLL	NA	textfile
7	105084680	rs13307134	T	C	0.0565686	0.0126265	family.Coriobacteriaceae.id.811	TRUE	7.46e-06	inferred	2HCaLL	NA	textfile
19	52895166	rs12974142	A	G	0.0789796	0.0177205	family.Coriobacteriaceae.id.811	TRUE	8.31e-06	inferred	2HCaLL	NA	textfile
14	39660509	rs8010111	A	G	-0.103377	0.0229286	family.Coriobacteriaceae.id.811	TRUE	6.52e-06	inferred	2HCaLL	NA	textfile
3	72207794	rs4677103	G	A	0.0977203	0.0197033	family.Defluviitaleaceae.id.1924	TRUE	7.06e-07	inferred	4TBlHA	NA	textfile
4	147446563	rs2357086	C	T	-0.111566	0.0218162	family.Defluviitaleaceae.id.1924	TRUE	3.16e-07	inferred	4TBlHA	NA	textfile
21	41811003	rs55658617	C	T	0.177314	0.0361844	family.Defluviitaleaceae.id.1924	TRUE	9.57e-07	inferred	4TBlHA	NA	textfile
1	85205632	rs9725395	G	A	-0.138357	0.0295185	family.Defluviitaleaceae.id.1924	TRUE	2.77e-06	inferred	4TBlHA	NA	textfile
4	122202910	rs17051335	T	C	-0.134314	0.0292201	family.Defluviitaleaceae.id.1924	TRUE	4.29e-06	inferred	4TBlHA	NA	textfile
9	8786663	rs112893842	C	T	0.110761	0.0232545	family.Defluviitaleaceae.id.1924	TRUE	1.91e-06	inferred	4TBlHA	NA	textfile
1	118723685	rs1582238	C	T	0.0801923	0.0167061	family.Defluviitaleaceae.id.1924	TRUE	1.59e-06	inferred	4TBlHA	NA	textfile
18	59026148	rs1908593	C	T	0.070223	0.0156601	family.Defluviitaleaceae.id.1924	TRUE	7.32e-06	inferred	4TBlHA	NA	textfile
22	24804081	rs9608282	G	T	0.139014	0.0299429	family.Defluviitaleaceae.id.1924	TRUE	3.44e-06	inferred	4TBlHA	NA	textfile
10	66407366	rs4344384	T	G	0.0708803	0.0156121	family.Defluviitaleaceae.id.1924	TRUE	5.62e-06	inferred	4TBlHA	NA	textfile
9	93331308	rs540220	C	T	-0.123954	0.0289814	family.Defluviitaleaceae.id.1924	TRUE	1.89e-05	inferred	4TBlHA	NA	textfile
20	33694801	rs6058181	T	C	0.0834742	0.0166111	family.Desulfovibrionaceae.id.3169	TRUE	5.03e-07	inferred	bx2xXS	NA	textfile
17	2856662	rs4506934	T	C	-0.0943381	0.020138	family.Desulfovibrionaceae.id.3169	TRUE	2.81e-06	inferred	bx2xXS	NA	textfile
1	203991605	rs2692012	G	A	0.114231	0.0253568	family.Desulfovibrionaceae.id.3169	TRUE	6.64e-06	inferred	bx2xXS	NA	textfile
10	11855599	rs11599763	C	T	-0.0555931	0.0117493	family.Desulfovibrionaceae.id.3169	TRUE	2.23e-06	inferred	bx2xXS	NA	textfile
21	45064961	rs2838334	A	G	0.0571419	0.012423	family.Desulfovibrionaceae.id.3169	TRUE	4.23e-06	inferred	bx2xXS	NA	textfile
9	15269705	rs112381107	T	C	0.211435	0.0456962	family.Desulfovibrionaceae.id.3169	TRUE	3.71e-06	inferred	bx2xXS	NA	textfile
9	81834426	rs17791387	G	A	-0.0729251	0.0154381	family.Desulfovibrionaceae.id.3169	TRUE	2.32e-06	inferred	bx2xXS	NA	textfile
16	71541641	rs9928243	A	C	-0.0541732	0.0117819	family.Desulfovibrionaceae.id.3169	TRUE	4.27e-06	inferred	bx2xXS	NA	textfile
2	233929283	rs3935584	T	C	-0.0525838	0.0115757	family.Desulfovibrionaceae.id.3169	TRUE	5.56e-06	inferred	bx2xXS	NA	textfile
8	57865378	rs72647048	C	T	-0.0770089	0.017089	family.Desulfovibrionaceae.id.3169	TRUE	6.6e-06	inferred	bx2xXS	NA	textfile
18	57672335	rs78143293	G	A	-0.0848521	0.0170415	family.Enterobacteriaceae.id.3469	TRUE	6.39e-07	inferred	DzkxK0	NA	textfile
20	55339620	rs6092361	G	A	0.060255	0.0129095	family.Enterobacteriaceae.id.3469	TRUE	3.05e-06	inferred	DzkxK0	NA	textfile
18	55145547	rs504442	G	T	0.084159	0.0189479	family.Enterobacteriaceae.id.3469	TRUE	8.93e-06	inferred	DzkxK0	NA	textfile
11	22379097	rs11026530	C	T	0.0822408	0.0186379	family.Enterobacteriaceae.id.3469	TRUE	1.02e-05	inferred	DzkxK0	NA	textfile
13	110840418	rs79757635	A	C	0.0758597	0.0171286	family.Enterobacteriaceae.id.3469	TRUE	9.47e-06	inferred	DzkxK0	NA	textfile
16	54327745	rs35673018	A	G	0.0899642	0.0202934	family.Enterobacteriaceae.id.3469	TRUE	9.29e-06	inferred	DzkxK0	NA	textfile
8	38803551	rs62504403	T	C	0.0681159	0.0127883	family.Erysipelotrichaceae.id.2149	TRUE	1e-07	inferred	3fTMy7	NA	textfile
18	5830507	rs7234058	C	T	-0.0945759	0.0194091	family.Erysipelotrichaceae.id.2149	TRUE	1.1e-06	inferred	3fTMy7	NA	textfile
13	40385457	rs17530232	G	A	0.10305	0.0224648	family.Erysipelotrichaceae.id.2149	TRUE	4.49e-06	inferred	3fTMy7	NA	textfile
3	195793712	rs2300774	A	G	0.0524152	0.0106784	family.Erysipelotrichaceae.id.2149	TRUE	9.18e-07	inferred	3fTMy7	NA	textfile
17	70327224	rs35161940	C	T	-0.0806041	0.0167641	family.Erysipelotrichaceae.id.2149	TRUE	1.52e-06	inferred	3fTMy7	NA	textfile
10	133897233	rs10781552	T	C	-0.0552212	0.0116074	family.Erysipelotrichaceae.id.2149	TRUE	1.96e-06	inferred	3fTMy7	NA	textfile
14	56156504	rs8003149	T	C	0.0538798	0.0116888	family.Erysipelotrichaceae.id.2149	TRUE	4.04e-06	inferred	3fTMy7	NA	textfile
14	48997206	rs4078432	T	C	-0.0608929	0.0133764	family.Erysipelotrichaceae.id.2149	TRUE	5.31e-06	inferred	3fTMy7	NA	textfile
14	80357610	rs56970041	G	T	0.0724144	0.0164471	family.Erysipelotrichaceae.id.2149	TRUE	1.07e-05	inferred	3fTMy7	NA	textfile
5	3004396	rs921306	C	T	0.0493866	0.0109127	family.Erysipelotrichaceae.id.2149	TRUE	6.02e-06	inferred	3fTMy7	NA	textfile
8	2954952	rs7826267	G	T	-0.0839071	0.0199131	family.Erysipelotrichaceae.id.2149	TRUE	2.51e-05	inferred	3fTMy7	NA	textfile
1	64139196	rs1884466	T	C	-0.0475363	0.0106939	family.Erysipelotrichaceae.id.2149	TRUE	8.78e-06	inferred	3fTMy7	NA	textfile
1	97457427	rs290833	G	T	-0.0497374	0.0111376	family.Erysipelotrichaceae.id.2149	TRUE	7.98e-06	inferred	3fTMy7	NA	textfile
11	95357209	rs2155352	G	A	-0.150538	0.0302319	family.FamilyXI.id.1936	TRUE	6.38e-07	inferred	BfRxwz	NA	textfile
16	54115200	rs697771	G	A	-0.117677	0.0251491	family.FamilyXI.id.1936	TRUE	2.88e-06	inferred	BfRxwz	NA	textfile
9	115821485	rs10759623	T	C	-0.162115	0.032151	family.FamilyXI.id.1936	TRUE	4.6e-07	inferred	BfRxwz	NA	textfile
7	148921732	rs11547158	G	A	-0.177599	0.0372795	family.FamilyXI.id.1936	TRUE	1.9e-06	inferred	BfRxwz	NA	textfile
1	239995451	rs488164	G	T	0.117998	0.025516	family.FamilyXI.id.1936	TRUE	3.76e-06	inferred	BfRxwz	NA	textfile
4	119955787	rs3733511	G	A	0.128253	0.0274718	family.FamilyXI.id.1936	TRUE	3.03e-06	inferred	BfRxwz	NA	textfile
11	35334668	rs17379710	C	T	-0.116383	0.0252125	family.FamilyXI.id.1936	TRUE	3.91e-06	inferred	BfRxwz	NA	textfile
18	43345864	rs2156611	C	T	-0.112486	0.0251099	family.FamilyXI.id.1936	TRUE	7.47e-06	inferred	BfRxwz	NA	textfile
17	70218627	rs6501525	G	A	0.0561559	0.0115587	family.FamilyXIII.id.1957	TRUE	1.18e-06	inferred	TGGP5s	NA	textfile
10	102366896	rs118170811	G	A	0.151619	0.0317112	family.FamilyXIII.id.1957	TRUE	1.74e-06	inferred	TGGP5s	NA	textfile
1	166557202	rs482905	T	G	0.0596528	0.012717	family.FamilyXIII.id.1957	TRUE	2.72e-06	inferred	TGGP5s	NA	textfile
15	50802980	rs3098182	T	G	0.0508511	0.011014	family.FamilyXIII.id.1957	TRUE	3.89e-06	inferred	TGGP5s	NA	textfile
3	88995218	rs6797051	T	C	-0.0805984	0.0171364	family.FamilyXIII.id.1957	TRUE	2.56e-06	inferred	TGGP5s	NA	textfile
1	39212021	rs66753613	A	G	0.0651136	0.0144251	family.FamilyXIII.id.1957	TRUE	6.36e-06	inferred	TGGP5s	NA	textfile
1	186914023	rs7514702	C	T	-0.0663236	0.0141626	family.FamilyXIII.id.1957	TRUE	2.83e-06	inferred	TGGP5s	NA	textfile
19	16174657	rs10404377	A	C	-0.0503183	0.011165	family.FamilyXIII.id.1957	TRUE	6.58e-06	inferred	TGGP5s	NA	textfile
3	32373530	rs4293737	G	A	-0.112091	0.0271305	family.FamilyXIII.id.1957	TRUE	3.6e-05	inferred	TGGP5s	NA	textfile
1	65170838	rs1887048	A	G	0.0579979	0.0129602	family.FamilyXIII.id.1957	TRUE	7.64e-06	inferred	TGGP5s	NA	textfile
15	94105415	rs12904405	G	A	-0.0851896	0.0192688	family.FamilyXIII.id.1957	TRUE	9.82e-06	inferred	TGGP5s	NA	textfile
16	76559184	rs9929145	A	G	-0.125721	0.0245233	family.Lachnospiraceae.id.1987	TRUE	2.95e-07	inferred	jh8UZF	NA	textfile
9	100113683	rs35524804	C	T	-0.0607481	0.0125216	family.Lachnospiraceae.id.1987	TRUE	1.23e-06	inferred	jh8UZF	NA	textfile
7	130436459	rs11979110	C	T	-0.0500924	0.0105069	family.Lachnospiraceae.id.1987	TRUE	1.86e-06	inferred	jh8UZF	NA	textfile
9	133791605	rs79086868	C	T	0.0776723	0.0164472	family.Lachnospiraceae.id.1987	TRUE	2.33e-06	inferred	jh8UZF	NA	textfile
17	80469064	rs112040820	G	A	0.0549584	0.0117086	family.Lachnospiraceae.id.1987	TRUE	2.68e-06	inferred	jh8UZF	NA	textfile
4	10245354	rs2159863	G	A	-0.0585831	0.0128742	family.Lachnospiraceae.id.1987	TRUE	5.35e-06	inferred	jh8UZF	NA	textfile
9	72179847	rs11139361	C	T	0.0494463	0.0110503	family.Lachnospiraceae.id.1987	TRUE	7.65e-06	inferred	jh8UZF	NA	textfile
20	36876868	rs1205443	G	A	0.0501415	0.0112157	family.Lachnospiraceae.id.1987	TRUE	7.8e-06	inferred	jh8UZF	NA	textfile
19	29408858	rs7359994	C	T	-0.0503142	0.0112482	family.Lachnospiraceae.id.1987	TRUE	7.71e-06	inferred	jh8UZF	NA	textfile
6	46664437	rs146660815	C	T	-0.215114	0.0476778	family.Lachnospiraceae.id.1987	TRUE	6.43e-06	inferred	jh8UZF	NA	textfile
4	186906801	rs959845	T	C	-0.0493666	0.0107801	family.Lachnospiraceae.id.1987	TRUE	4.66e-06	inferred	jh8UZF	NA	textfile
19	13425799	rs10402491	T	C	0.0661701	0.014851	family.Lachnospiraceae.id.1987	TRUE	8.37e-06	inferred	jh8UZF	NA	textfile
2	232469722	rs13005175	G	A	0.0993483	0.0218395	family.Lachnospiraceae.id.1987	TRUE	5.39e-06	inferred	jh8UZF	NA	textfile
5	32348593	rs2910921	C	T	0.160302	0.035832	family.Lachnospiraceae.id.1987	TRUE	7.69e-06	inferred	jh8UZF	NA	textfile
1	214031969	rs12760724	C	A	-0.0484566	0.0107934	family.Lachnospiraceae.id.1987	TRUE	7.14e-06	inferred	jh8UZF	NA	textfile
10	103392503	rs3127230	T	C	-0.0503537	0.0112201	family.Lachnospiraceae.id.1987	TRUE	7.2e-06	inferred	jh8UZF	NA	textfile
13	38004672	rs11841382	T	G	-0.0718128	0.017462	family.Lachnospiraceae.id.1987	TRUE	3.91e-05	inferred	jh8UZF	NA	textfile
1	18501459	rs16861661	A	G	-0.193287	0.0379293	family.Lactobacillaceae.id.1836	TRUE	3.47e-07	inferred	bjAaiJ	NA	textfile
19	6928017	rs921925	C	A	0.0999419	0.0201687	family.Lactobacillaceae.id.1836	TRUE	7.22e-07	inferred	bjAaiJ	NA	textfile
8	69010103	rs768253	G	T	-0.0792344	0.0170604	family.Lactobacillaceae.id.1836	TRUE	3.41e-06	inferred	bjAaiJ	NA	textfile
2	28903275	rs11674854	T	C	-0.0830224	0.0175267	family.Lactobacillaceae.id.1836	TRUE	2.17e-06	inferred	bjAaiJ	NA	textfile
3	173151665	rs77478751	G	A	-0.219178	0.0473566	family.Lactobacillaceae.id.1836	TRUE	3.69e-06	inferred	bjAaiJ	NA	textfile
1	179720669	rs74599091	G	A	0.191613	0.0425039	family.Lactobacillaceae.id.1836	TRUE	6.54e-06	inferred	bjAaiJ	NA	textfile
6	67559323	rs9345899	G	A	-0.124042	0.0278946	family.Lactobacillaceae.id.1836	TRUE	8.72e-06	inferred	bjAaiJ	NA	textfile
13	23834968	rs7399658	A	G	-0.10457	0.0220312	family.Lactobacillaceae.id.1836	TRUE	2.07e-06	inferred	bjAaiJ	NA	textfile
2	135755629	rs1530559	A	G	0.0772453	0.0176921	family.Lactobacillaceae.id.1836	TRUE	1.26e-05	inferred	bjAaiJ	NA	textfile
4	109896462	rs62314653	A	C	0.177082	0.0392269	family.Lactobacillaceae.id.1836	TRUE	6.35e-06	inferred	bjAaiJ	NA	textfile
2	125440268	rs10202904	G	T	-0.121754	0.0235357	family.Methanobacteriaceae.id.121	TRUE	2.3e-07	inferred	0OX5Gx	NA	textfile
13	41956181	rs73457410	G	A	0.21534	0.0436695	family.Methanobacteriaceae.id.121	TRUE	8.18e-07	inferred	0OX5Gx	NA	textfile
3	15013348	rs62241835	T	G	-0.203385	0.0417931	family.Methanobacteriaceae.id.121	TRUE	1.14e-06	inferred	0OX5Gx	NA	textfile
4	104418307	rs894996	A	C	0.216999	0.0449076	family.Methanobacteriaceae.id.121	TRUE	1.35e-06	inferred	0OX5Gx	NA	textfile
12	21338861	rs75208022	T	C	-0.227245	0.048763	family.Methanobacteriaceae.id.121	TRUE	3.16e-06	inferred	0OX5Gx	NA	textfile
5	178160975	rs56131665	A	G	0.178661	0.039298	family.Methanobacteriaceae.id.121	TRUE	5.46e-06	inferred	0OX5Gx	NA	textfile
3	2086167	rs4257531	A	G	0.164498	0.0364959	family.Methanobacteriaceae.id.121	TRUE	6.57e-06	inferred	0OX5Gx	NA	textfile
19	28827760	rs6508769	C	T	0.153519	0.0344519	family.Methanobacteriaceae.id.121	TRUE	8.35e-06	inferred	0OX5Gx	NA	textfile
7	10773932	rs73068003	T	G	-0.15814	0.0351803	family.Methanobacteriaceae.id.121	TRUE	6.95e-06	inferred	0OX5Gx	NA	textfile
19	46439321	rs10424197	A	G	-0.111274	0.0247517	family.Methanobacteriaceae.id.121	TRUE	6.94e-06	inferred	0OX5Gx	NA	textfile
3	171947435	rs4428215	A	G	0.12561	0.0230053	family.Oxalobacteraceae.id.2966	TRUE	4.76e-08	inferred	U8xakM	NA	textfile
6	38550301	rs1569853	C	T	-0.140043	0.0281704	family.Oxalobacteraceae.id.2966	TRUE	6.65e-07	inferred	U8xakM	NA	textfile
9	87514407	rs736744	T	C	0.105642	0.0200648	family.Oxalobacteraceae.id.2966	TRUE	1.4e-07	inferred	U8xakM	NA	textfile
22	37421469	rs6000536	T	C	-0.118383	0.0241355	family.Oxalobacteraceae.id.2966	TRUE	9.35e-07	inferred	U8xakM	NA	textfile
4	189935314	rs36057338	T	G	0.181604	0.0398742	family.Oxalobacteraceae.id.2966	TRUE	5.25e-06	inferred	U8xakM	NA	textfile
13	23443627	rs7993559	A	C	0.0921059	0.0201114	family.Oxalobacteraceae.id.2966	TRUE	4.65e-06	inferred	U8xakM	NA	textfile
9	19682558	rs12002250	C	A	0.196145	0.044523	family.Oxalobacteraceae.id.2966	TRUE	1.06e-05	inferred	U8xakM	NA	textfile
15	93941937	rs111966731	C	T	0.204031	0.0445746	family.Oxalobacteraceae.id.2966	TRUE	4.71e-06	inferred	U8xakM	NA	textfile
16	5984558	rs17138946	T	G	-0.189444	0.0430248	family.Oxalobacteraceae.id.2966	TRUE	1.07e-05	inferred	U8xakM	NA	textfile
11	610277	rs11246212	C	T	0.13607	0.0291797	family.Oxalobacteraceae.id.2966	TRUE	3.11e-06	inferred	U8xakM	NA	textfile
2	16056779	rs934049	A	G	0.109751	0.0238636	family.Oxalobacteraceae.id.2966	TRUE	4.24e-06	inferred	U8xakM	NA	textfile
12	18793583	rs561239	G	A	0.105525	0.0236769	family.Oxalobacteraceae.id.2966	TRUE	8.32e-06	inferred	U8xakM	NA	textfile
7	1794263	rs62435498	A	C	0.181521	0.0400608	family.Oxalobacteraceae.id.2966	TRUE	5.87e-06	inferred	U8xakM	NA	textfile
4	67427392	rs80330081	C	A	-0.18756	0.0423688	family.Oxalobacteraceae.id.2966	TRUE	9.56e-06	inferred	U8xakM	NA	textfile
6	55448491	rs9382510	T	C	-0.0881865	0.0169965	family.Pasteurellaceae.id.3689	TRUE	2.12e-07	inferred	sXZyZu	NA	textfile
10	94306385	rs76022354	T	C	0.24289	0.0500406	family.Pasteurellaceae.id.3689	TRUE	1.21e-06	inferred	sXZyZu	NA	textfile
5	26531908	rs72756943	A	G	0.13988	0.0303029	family.Pasteurellaceae.id.3689	TRUE	3.91e-06	inferred	sXZyZu	NA	textfile
9	105650242	rs78909003	C	T	-0.241159	0.0498372	family.Pasteurellaceae.id.3689	TRUE	1.31e-06	inferred	sXZyZu	NA	textfile
22	26891808	rs4822728	C	T	0.0685479	0.0149032	family.Pasteurellaceae.id.3689	TRUE	4.23e-06	inferred	sXZyZu	NA	textfile
12	115491973	rs35510	G	A	0.122729	0.0264958	family.Pasteurellaceae.id.3689	TRUE	3.62e-06	inferred	sXZyZu	NA	textfile
9	22718481	rs10965428	A	C	-0.119902	0.0258219	family.Pasteurellaceae.id.3689	TRUE	3.43e-06	inferred	sXZyZu	NA	textfile
17	32862601	rs16970009	G	A	0.187381	0.0429572	family.Pasteurellaceae.id.3689	TRUE	1.29e-05	inferred	sXZyZu	NA	textfile
15	73477482	rs12050685	G	A	-0.0670948	0.015239	family.Pasteurellaceae.id.3689	TRUE	1.07e-05	inferred	sXZyZu	NA	textfile
3	97972214	rs73139353	C	A	-0.222573	0.0484634	family.Pasteurellaceae.id.3689	TRUE	4.38e-06	inferred	sXZyZu	NA	textfile
7	116918060	rs6972479	G	A	-0.0781862	0.0175366	family.Pasteurellaceae.id.3689	TRUE	8.25e-06	inferred	sXZyZu	NA	textfile
17	64535013	rs9895850	C	T	-0.176406	0.041017	family.Pasteurellaceae.id.3689	TRUE	1.7e-05	inferred	sXZyZu	NA	textfile
16	48742489	rs111582866	A	G	-0.113957	0.0256403	family.Pasteurellaceae.id.3689	TRUE	8.81e-06	inferred	sXZyZu	NA	textfile
16	84977389	rs9938097	C	T	-0.0710386	0.0158024	family.Pasteurellaceae.id.3689	TRUE	6.94e-06	inferred	sXZyZu	NA	textfile
8	28614217	rs35703006	T	G	0.0812655	0.0164355	family.Peptococcaceae.id.2024	TRUE	7.63e-07	inferred	lr6wlD	NA	textfile
8	3580757	rs4990837	G	A	0.0910387	0.0185869	family.Peptococcaceae.id.2024	TRUE	9.68e-07	inferred	lr6wlD	NA	textfile
10	129175962	rs150600492	C	A	0.135774	0.0289757	family.Peptococcaceae.id.2024	TRUE	2.79e-06	inferred	lr6wlD	NA	textfile
3	182984048	rs12634826	G	T	-0.0739885	0.0150931	family.Peptococcaceae.id.2024	TRUE	9.48e-07	inferred	lr6wlD	NA	textfile
2	188895743	rs12992764	G	T	0.0684213	0.0141137	family.Peptococcaceae.id.2024	TRUE	1.25e-06	inferred	lr6wlD	NA	textfile
13	113561082	rs75898026	G	A	-0.0821779	0.0173541	family.Peptococcaceae.id.2024	TRUE	2.19e-06	inferred	lr6wlD	NA	textfile
9	9423378	rs117452796	G	A	-0.257982	0.0549569	family.Peptococcaceae.id.2024	TRUE	2.68e-06	inferred	lr6wlD	NA	textfile
5	89252884	rs75430375	T	C	-0.147941	0.0317498	family.Peptococcaceae.id.2024	TRUE	3.17e-06	inferred	lr6wlD	NA	textfile
1	27418225	rs12144792	T	C	0.064399	0.0141246	family.Peptococcaceae.id.2024	TRUE	5.13e-06	inferred	lr6wlD	NA	textfile
10	17019559	rs61841503	A	G	0.0919658	0.0161331	family.Peptostreptococcaceae.id.2042	TRUE	1.19e-08	inferred	h62ETF	NA	textfile
4	171180190	rs4692811	T	C	0.0642075	0.0126913	family.Peptostreptococcaceae.id.2042	TRUE	4.21e-07	inferred	h62ETF	NA	textfile
9	16786784	rs12377846	A	C	-0.252	0.0511627	family.Peptostreptococcaceae.id.2042	TRUE	8.42e-07	inferred	h62ETF	NA	textfile
22	37976422	rs59987323	T	C	-0.0537078	0.011443	family.Peptostreptococcaceae.id.2042	TRUE	2.69e-06	inferred	h62ETF	NA	textfile
13	77338074	rs9573934	T	C	-0.0687189	0.0141533	family.Peptostreptococcaceae.id.2042	TRUE	1.2e-06	inferred	h62ETF	NA	textfile
7	46710977	rs117020988	T	C	0.182411	0.0372126	family.Peptostreptococcaceae.id.2042	TRUE	9.49e-07	inferred	h62ETF	NA	textfile
3	151781175	rs1520207	T	C	0.0525658	0.0112476	family.Peptostreptococcaceae.id.2042	TRUE	2.96e-06	inferred	h62ETF	NA	textfile
7	44312824	rs76982728	C	T	0.124203	0.0266923	family.Peptostreptococcaceae.id.2042	TRUE	3.27e-06	inferred	h62ETF	NA	textfile
19	17414138	rs12986312	G	T	0.0571818	0.0125947	family.Peptostreptococcaceae.id.2042	TRUE	5.62e-06	inferred	h62ETF	NA	textfile
4	14324623	rs10805326	A	G	0.0566637	0.012276	family.Peptostreptococcaceae.id.2042	TRUE	3.92e-06	inferred	h62ETF	NA	textfile
17	38216487	rs1467258	A	G	0.072584	0.0162321	family.Peptostreptococcaceae.id.2042	TRUE	7.76e-06	inferred	h62ETF	NA	textfile
16	89246670	rs59865771	T	C	-0.0573764	0.0127192	family.Peptostreptococcaceae.id.2042	TRUE	6.45e-06	inferred	h62ETF	NA	textfile
10	14650535	rs77540684	G	T	0.106725	0.0245638	family.Peptostreptococcaceae.id.2042	TRUE	1.39e-05	inferred	h62ETF	NA	textfile
2	67852836	rs6721459	G	A	0.0509823	0.0111975	family.Peptostreptococcaceae.id.2042	TRUE	5.29e-06	inferred	h62ETF	NA	textfile
3	62035586	rs17065783	G	A	-0.059133	0.0122235	family.Porphyromonadaceae.id.943	TRUE	1.31e-06	inferred	yQIkLq	NA	textfile
7	69251692	rs6953849	G	A	0.0718149	0.0150724	family.Porphyromonadaceae.id.943	TRUE	1.89e-06	inferred	yQIkLq	NA	textfile
9	138076081	rs10858364	T	G	0.055316	0.012085	family.Porphyromonadaceae.id.943	TRUE	4.71e-06	inferred	yQIkLq	NA	textfile
13	23531802	rs7330827	C	T	-0.103842	0.0237355	family.Porphyromonadaceae.id.943	TRUE	1.21e-05	inferred	yQIkLq	NA	textfile
1	240929774	rs35961441	C	A	0.0915257	0.0207306	family.Porphyromonadaceae.id.943	TRUE	1.01e-05	inferred	yQIkLq	NA	textfile
10	71571863	rs10762312	A	G	-0.052368	0.0118814	family.Porphyromonadaceae.id.943	TRUE	1.05e-05	inferred	yQIkLq	NA	textfile
17	63750903	rs35233670	C	T	-0.0473576	0.010602	family.Porphyromonadaceae.id.943	TRUE	7.94e-06	inferred	yQIkLq	NA	textfile
4	149825977	rs864093	C	A	-0.0527939	0.0117499	family.Porphyromonadaceae.id.943	TRUE	7.02e-06	inferred	yQIkLq	NA	textfile
14	63386516	rs1980561	G	A	-0.0485289	0.0109284	family.Porphyromonadaceae.id.943	TRUE	8.97e-06	inferred	yQIkLq	NA	textfile
18	63018983	rs9958960	A	G	-0.0914807	0.0173611	family.Prevotellaceae.id.960	TRUE	1.37e-07	inferred	bYjRuz	NA	textfile
2	118910912	rs4493272	C	T	-0.0604992	0.0118027	family.Prevotellaceae.id.960	TRUE	2.96e-07	inferred	bYjRuz	NA	textfile
1	111161677	rs3860225	G	A	0.083936	0.0167936	family.Prevotellaceae.id.960	TRUE	5.79e-07	inferred	bYjRuz	NA	textfile
14	33706908	rs912860	A	G	-0.229046	0.0483124	family.Prevotellaceae.id.960	TRUE	2.13e-06	inferred	bYjRuz	NA	textfile
1	210681370	rs12118202	C	T	-0.0751986	0.0147265	family.Prevotellaceae.id.960	TRUE	3.28e-07	inferred	bYjRuz	NA	textfile
20	9771109	rs2206482	G	T	-0.0569105	0.0117486	family.Prevotellaceae.id.960	TRUE	1.27e-06	inferred	bYjRuz	NA	textfile
13	105075823	rs9586501	A	G	0.0592681	0.0127329	family.Prevotellaceae.id.960	TRUE	3.24e-06	inferred	bYjRuz	NA	textfile
1	99470269	rs12057990	T	C	0.0589878	0.0132268	family.Prevotellaceae.id.960	TRUE	8.21e-06	inferred	bYjRuz	NA	textfile
3	170126707	rs148376875	G	T	0.084515	0.0179163	family.Prevotellaceae.id.960	TRUE	2.39e-06	inferred	bYjRuz	NA	textfile
3	4864877	rs4685827	C	T	-0.0679529	0.0145407	family.Prevotellaceae.id.960	TRUE	2.96e-06	inferred	bYjRuz	NA	textfile
5	180283881	rs34660375	G	A	-0.0805894	0.0178291	family.Prevotellaceae.id.960	TRUE	6.18e-06	inferred	bYjRuz	NA	textfile
19	17460999	rs7252711	G	A	-0.0740876	0.0161926	family.Prevotellaceae.id.960	TRUE	4.75e-06	inferred	bYjRuz	NA	textfile
8	23714609	rs3758087	C	T	0.0564199	0.0124655	family.Prevotellaceae.id.960	TRUE	6.01e-06	inferred	bYjRuz	NA	textfile
3	71801830	rs13069367	C	A	-0.0539768	0.0119687	family.Prevotellaceae.id.960	TRUE	6.49e-06	inferred	bYjRuz	NA	textfile
12	21404832	rs7975087	A	C	-0.0601448	0.0135454	family.Prevotellaceae.id.960	TRUE	8.99e-06	inferred	bYjRuz	NA	textfile
3	32408916	rs2278540	A	G	0.0554249	0.0123265	family.Prevotellaceae.id.960	TRUE	6.91e-06	inferred	bYjRuz	NA	textfile
3	13726736	rs9813022	G	A	-0.0842444	0.0163583	family.Rhodospirillaceae.id.2717	TRUE	2.61e-07	inferred	2DUzUS	NA	textfile
2	225633812	rs3754624	T	C	0.0971389	0.0200064	family.Rhodospirillaceae.id.2717	TRUE	1.2e-06	inferred	2DUzUS	NA	textfile
3	84471266	rs55876211	T	C	-0.0911851	0.0196395	family.Rhodospirillaceae.id.2717	TRUE	3.43e-06	inferred	2DUzUS	NA	textfile
10	2670553	rs4278423	C	T	0.107529	0.0235725	family.Rhodospirillaceae.id.2717	TRUE	5.08e-06	inferred	2DUzUS	NA	textfile
2	169051157	rs16855101	T	C	0.119409	0.0250471	family.Rhodospirillaceae.id.2717	TRUE	1.87e-06	inferred	2DUzUS	NA	textfile
5	27945645	rs1549633	C	A	0.0999312	0.0218634	family.Rhodospirillaceae.id.2717	TRUE	4.86e-06	inferred	2DUzUS	NA	textfile
10	113419797	rs11591293	T	G	0.0743184	0.0158724	family.Rhodospirillaceae.id.2717	TRUE	2.84e-06	inferred	2DUzUS	NA	textfile
4	134192918	rs74354280	T	C	-0.0911896	0.0204907	family.Rhodospirillaceae.id.2717	TRUE	8.58e-06	inferred	2DUzUS	NA	textfile
12	73139398	rs61933850	A	G	0.164808	0.0360647	family.Rhodospirillaceae.id.2717	TRUE	4.88e-06	inferred	2DUzUS	NA	textfile
5	119372737	rs1035406	A	G	-0.11354	0.0250863	family.Rhodospirillaceae.id.2717	TRUE	6.01e-06	inferred	2DUzUS	NA	textfile
1	92206218	rs72714493	G	A	0.0816858	0.0180791	family.Rhodospirillaceae.id.2717	TRUE	6.24e-06	inferred	2DUzUS	NA	textfile
16	88554243	rs13336560	T	C	-0.0701719	0.0158061	family.Rhodospirillaceae.id.2717	TRUE	9.02e-06	inferred	2DUzUS	NA	textfile
1	78619512	rs6679026	C	T	0.111984	0.0251088	family.Rhodospirillaceae.id.2717	TRUE	8.2e-06	inferred	2DUzUS	NA	textfile
6	89268715	rs1923415	G	A	-0.0999238	0.0227326	family.Rhodospirillaceae.id.2717	TRUE	1.1e-05	inferred	2DUzUS	NA	textfile
13	38044689	rs9603208	T	G	0.0821173	0.0159596	family.Rikenellaceae.id.967	TRUE	2.67e-07	inferred	Zg8SRe	NA	textfile
11	95304834	rs1939881	A	G	-0.105589	0.0206213	family.Rikenellaceae.id.967	TRUE	3.05e-07	inferred	Zg8SRe	NA	textfile
1	19790706	rs67705352	G	T	-0.0549688	0.0110534	family.Rikenellaceae.id.967	TRUE	6.59e-07	inferred	Zg8SRe	NA	textfile
15	71658642	rs4264350	C	T	-0.0526393	0.0108555	family.Rikenellaceae.id.967	TRUE	1.24e-06	inferred	Zg8SRe	NA	textfile
9	14158854	rs62532512	A	C	-0.0504257	0.0107399	family.Rikenellaceae.id.967	TRUE	2.66e-06	inferred	Zg8SRe	NA	textfile
4	187842232	rs6837275	G	A	0.0570355	0.011887	family.Rikenellaceae.id.967	TRUE	1.6e-06	inferred	Zg8SRe	NA	textfile
13	22867356	rs9578457	A	G	-0.141478	0.0315848	family.Rikenellaceae.id.967	TRUE	7.49e-06	inferred	Zg8SRe	NA	textfile
14	21548634	rs77885767	T	C	-0.156209	0.0336482	family.Rikenellaceae.id.967	TRUE	3.44e-06	inferred	Zg8SRe	NA	textfile
18	4069710	rs59663348	A	G	0.0570915	0.0125048	family.Rikenellaceae.id.967	TRUE	4.98e-06	inferred	Zg8SRe	NA	textfile
21	40580258	rs8130320	G	A	-0.048924	0.0106843	family.Rikenellaceae.id.967	TRUE	4.67e-06	inferred	Zg8SRe	NA	textfile
14	90270821	rs74474130	G	T	0.137747	0.0295688	family.Rikenellaceae.id.967	TRUE	3.18e-06	inferred	Zg8SRe	NA	textfile
18	10338470	rs7242694	T	C	-0.0618674	0.0134882	family.Rikenellaceae.id.967	TRUE	4.5e-06	inferred	Zg8SRe	NA	textfile
21	28515912	rs36021379	G	A	-0.0656005	0.0144903	family.Rikenellaceae.id.967	TRUE	5.98e-06	inferred	Zg8SRe	NA	textfile
9	86052655	rs10217435	T	C	-0.0883756	0.0197506	family.Rikenellaceae.id.967	TRUE	7.66e-06	inferred	Zg8SRe	NA	textfile
8	99188924	rs2447496	A	G	-0.0549203	0.0121904	family.Rikenellaceae.id.967	TRUE	6.63e-06	inferred	Zg8SRe	NA	textfile
8	134444155	rs7832304	G	T	-0.0724262	0.016063	family.Rikenellaceae.id.967	TRUE	6.52e-06	inferred	Zg8SRe	NA	textfile
11	17589129	rs10832801	C	A	-0.0534763	0.0122666	family.Rikenellaceae.id.967	TRUE	1.3e-05	inferred	Zg8SRe	NA	textfile
6	100244667	rs9389714	T	C	-0.0636841	0.0143416	family.Rikenellaceae.id.967	TRUE	8.97e-06	inferred	Zg8SRe	NA	textfile
2	174257127	rs6744030	T	C	0.0696747	0.0157103	family.Rikenellaceae.id.967	TRUE	9.21e-06	inferred	Zg8SRe	NA	textfile
12	47215359	rs117677831	A	G	0.0984657	0.0188897	family.Ruminococcaceae.id.2050	TRUE	1.86e-07	inferred	AR4bnC	NA	textfile
2	218216801	rs2113833	C	T	0.169146	0.0355009	family.Ruminococcaceae.id.2050	TRUE	1.89e-06	inferred	AR4bnC	NA	textfile
1	61425267	rs17376049	C	T	0.0848534	0.0172114	family.Ruminococcaceae.id.2050	TRUE	8.22e-07	inferred	AR4bnC	NA	textfile
9	2801371	rs56199908	C	T	-0.199327	0.0410444	family.Ruminococcaceae.id.2050	TRUE	1.2e-06	inferred	AR4bnC	NA	textfile
8	69732887	rs10093275	T	C	0.0534595	0.011677	family.Ruminococcaceae.id.2050	TRUE	4.69e-06	inferred	AR4bnC	NA	textfile
1	24473669	rs76724913	G	T	0.0901053	0.0203104	family.Ruminococcaceae.id.2050	TRUE	9.15e-06	inferred	AR4bnC	NA	textfile
1	107661606	rs1612733	C	T	0.108708	0.0238006	family.Ruminococcaceae.id.2050	TRUE	4.94e-06	inferred	AR4bnC	NA	textfile
1	147744468	rs3009418	A	C	0.0927607	0.0210123	family.Ruminococcaceae.id.2050	TRUE	1.01e-05	inferred	AR4bnC	NA	textfile
2	29829167	rs10166469	C	T	-0.053336	0.0120209	family.Ruminococcaceae.id.2050	TRUE	9.12e-06	inferred	AR4bnC	NA	textfile
8	4555684	rs1158100	G	A	-0.0490539	0.0109865	family.Ruminococcaceae.id.2050	TRUE	8.01e-06	inferred	AR4bnC	NA	textfile
12	100584014	rs11110281	C	T	-0.130554	0.0225943	family.Streptococcaceae.id.1850	TRUE	7.55e-09	inferred	c9dyY7	NA	textfile
8	10143164	rs2952251	G	A	-0.0639298	0.0126525	family.Streptococcaceae.id.1850	TRUE	4.35e-07	inferred	c9dyY7	NA	textfile
17	61298020	rs4968759	G	A	-0.0544035	0.0111271	family.Streptococcaceae.id.1850	TRUE	1.01e-06	inferred	c9dyY7	NA	textfile
16	991253	rs35344081	A	G	0.0609349	0.0129703	family.Streptococcaceae.id.1850	TRUE	2.63e-06	inferred	c9dyY7	NA	textfile
14	97526750	rs2370083	T	G	-0.0842751	0.0184509	family.Streptococcaceae.id.1850	TRUE	4.94e-06	inferred	c9dyY7	NA	textfile
4	53657577	rs10028567	T	C	-0.0934027	0.0190343	family.Streptococcaceae.id.1850	TRUE	9.25e-07	inferred	c9dyY7	NA	textfile
15	41663393	rs72739637	G	A	0.0927983	0.0192021	family.Streptococcaceae.id.1850	TRUE	1.35e-06	inferred	c9dyY7	NA	textfile
12	120729505	rs16950051	G	A	0.107008	0.0236973	family.Streptococcaceae.id.1850	TRUE	6.31e-06	inferred	c9dyY7	NA	textfile
3	94103591	rs11720390	A	G	0.103043	0.0226649	family.Streptococcaceae.id.1850	TRUE	5.46e-06	inferred	c9dyY7	NA	textfile
1	240441766	rs77968078	A	G	-0.0993013	0.0224788	family.Streptococcaceae.id.1850	TRUE	9.98e-06	inferred	c9dyY7	NA	textfile
10	28588269	rs7916711	G	A	0.0959639	0.021545	family.Streptococcaceae.id.1850	TRUE	8.42e-06	inferred	c9dyY7	NA	textfile
7	46778653	rs957755	G	T	-0.0642449	0.0142702	family.Streptococcaceae.id.1850	TRUE	6.73e-06	inferred	c9dyY7	NA	textfile
3	132058723	rs6806351	C	T	-0.0619209	0.0135744	family.Streptococcaceae.id.1850	TRUE	5.08e-06	inferred	c9dyY7	NA	textfile
17	80576624	rs9903102	A	C	-0.0693015	0.0154096	family.Streptococcaceae.id.1850	TRUE	6.88e-06	inferred	c9dyY7	NA	textfile
4	37452858	rs57646748	A	G	-0.088021	0.019876	family.Streptococcaceae.id.1850	TRUE	9.49e-06	inferred	c9dyY7	NA	textfile
3	14306949	rs9864379	C	T	-0.160521	0.0292752	family.unknownfamily.id.1000001214	TRUE	4.18e-08	inferred	y14T0c	NA	textfile
16	80493705	rs11150282	C	T	0.098235	0.0197127	family.unknownfamily.id.1000001214	TRUE	6.25e-07	inferred	y14T0c	NA	textfile
9	115975389	rs4129395	A	G	0.0904264	0.0185253	family.unknownfamily.id.1000001214	TRUE	1.05e-06	inferred	y14T0c	NA	textfile
15	100747683	rs79790072	C	T	0.226103	0.0488017	family.unknownfamily.id.1000001214	TRUE	3.6e-06	inferred	y14T0c	NA	textfile
9	24648997	rs113884518	C	T	-0.20591	0.0455376	family.unknownfamily.id.1000001214	TRUE	6.13e-06	inferred	y14T0c	NA	textfile
18	1008278	rs789069	C	A	-0.10413	0.0234459	family.unknownfamily.id.1000001214	TRUE	8.94e-06	inferred	y14T0c	NA	textfile
11	2937631	rs367480	A	G	-0.0841649	0.0185948	family.unknownfamily.id.1000001214	TRUE	6e-06	inferred	y14T0c	NA	textfile
15	62055753	rs8028558	G	A	0.08346	0.0188504	family.unknownfamily.id.1000001214	TRUE	9.53e-06	inferred	y14T0c	NA	textfile
17	53906328	rs28678345	C	T	0.213083	0.0471377	family.unknownfamily.id.1000001214	TRUE	6.17e-06	inferred	y14T0c	NA	textfile
14	46519718	rs74603314	C	T	0.230767	0.0489701	family.unknownfamily.id.1000005471	TRUE	2.45e-06	inferred	Ty3S9O	NA	textfile
3	3771148	rs76373661	A	G	0.0908218	0.0202986	family.unknownfamily.id.1000005471	TRUE	7.67e-06	inferred	Ty3S9O	NA	textfile
7	82536037	rs17235252	C	T	-0.122002	0.0255463	family.unknownfamily.id.1000005471	TRUE	1.79e-06	inferred	Ty3S9O	NA	textfile
1	109845252	rs638542	A	G	-0.070592	0.0157049	family.unknownfamily.id.1000005471	TRUE	6.96e-06	inferred	Ty3S9O	NA	textfile
11	112386785	rs949341	A	G	0.0656602	0.0147216	family.unknownfamily.id.1000005471	TRUE	8.19e-06	inferred	Ty3S9O	NA	textfile
3	165846506	rs13100746	T	C	0.0638979	0.0142685	family.unknownfamily.id.1000005471	TRUE	7.53e-06	inferred	Ty3S9O	NA	textfile
10	3521459	rs515984	C	T	-0.0875451	0.0190685	family.unknownfamily.id.1000005471	TRUE	4.41e-06	inferred	Ty3S9O	NA	textfile
5	17443654	rs7706512	A	G	0.0657351	0.0138979	family.unknownfamily.id.1000005471	TRUE	2.25e-06	inferred	Ty3S9O	NA	textfile
8	15406830	rs11779863	A	G	-0.0772768	0.0172171	family.unknownfamily.id.1000005471	TRUE	7.18e-06	inferred	Ty3S9O	NA	textfile
7	4105705	rs7801843	G	A	-0.0869495	0.0194509	family.unknownfamily.id.1000005471	TRUE	7.81e-06	inferred	Ty3S9O	NA	textfile
9	116018011	rs114184530	C	T	-0.154545	0.0339992	family.unknownfamily.id.1000005471	TRUE	5.48e-06	inferred	Ty3S9O	NA	textfile
1	61850864	rs12566890	G	T	-0.103134	0.0241775	family.unknownfamily.id.1000005471	TRUE	1.99e-05	inferred	Ty3S9O	NA	textfile
3	184193482	rs3932485	T	C	0.0626209	0.0141623	family.unknownfamily.id.1000005471	TRUE	9.79e-06	inferred	Ty3S9O	NA	textfile
7	1321675	rs60583455	C	T	0.108934	0.021177	family.unknownfamily.id.1000006161	TRUE	2.69e-07	inferred	FUnxZf	NA	textfile
8	18229020	rs2172426	T	C	-0.10212	0.0198947	family.unknownfamily.id.1000006161	TRUE	2.85e-07	inferred	FUnxZf	NA	textfile
10	2095726	rs11251024	A	G	0.104201	0.0206737	family.unknownfamily.id.1000006161	TRUE	4.65e-07	inferred	FUnxZf	NA	textfile
5	10737802	rs267959	G	A	0.0988612	0.0209676	family.unknownfamily.id.1000006161	TRUE	2.42e-06	inferred	FUnxZf	NA	textfile
11	91589600	rs11606187	G	A	-0.154539	0.0326288	family.unknownfamily.id.1000006161	TRUE	2.18e-06	inferred	FUnxZf	NA	textfile
10	98619568	rs7911787	T	G	-0.223071	0.0470232	family.unknownfamily.id.1000006161	TRUE	2.1e-06	inferred	FUnxZf	NA	textfile
14	39425971	rs72671304	C	T	0.172322	0.0370028	family.unknownfamily.id.1000006161	TRUE	3.21e-06	inferred	FUnxZf	NA	textfile
2	234081324	rs13385922	C	T	0.0929494	0.0201348	family.unknownfamily.id.1000006161	TRUE	3.91e-06	inferred	FUnxZf	NA	textfile
15	81694972	rs4383094	C	T	0.149188	0.0320662	family.unknownfamily.id.1000006161	TRUE	3.28e-06	inferred	FUnxZf	NA	textfile
13	70306831	rs9542068	C	T	0.0990709	0.0218149	family.unknownfamily.id.1000006161	TRUE	5.59e-06	inferred	FUnxZf	NA	textfile
15	97318671	rs60775321	C	T	-0.0962425	0.0213842	family.unknownfamily.id.1000006161	TRUE	6.77e-06	inferred	FUnxZf	NA	textfile
2	200778866	rs166849	A	G	0.0911053	0.0202239	family.unknownfamily.id.1000006161	TRUE	6.64e-06	inferred	FUnxZf	NA	textfile
20	3412564	rs6051857	G	A	-0.134267	0.029288	family.unknownfamily.id.1000006161	TRUE	4.55e-06	inferred	FUnxZf	NA	textfile
1	50088819	rs12741784	T	C	-0.0621452	0.0119266	family.Veillonellaceae.id.2172	TRUE	1.88e-07	inferred	J0k6Pu	NA	textfile
13	38326692	rs79535861	C	A	0.100666	0.0207016	family.Veillonellaceae.id.2172	TRUE	1.16e-06	inferred	J0k6Pu	NA	textfile
14	102897930	rs111810795	T	C	-0.0867108	0.0180573	family.Veillonellaceae.id.2172	TRUE	1.57e-06	inferred	J0k6Pu	NA	textfile
5	132646303	rs12186441	A	G	0.208096	0.0453999	family.Veillonellaceae.id.2172	TRUE	4.57e-06	inferred	J0k6Pu	NA	textfile
18	462180	rs4797169	C	T	0.0587799	0.0128297	family.Veillonellaceae.id.2172	TRUE	4.62e-06	inferred	J0k6Pu	NA	textfile
7	21637810	rs12668619	G	A	0.055301	0.0117654	family.Veillonellaceae.id.2172	TRUE	2.6e-06	inferred	J0k6Pu	NA	textfile
4	23317124	rs2175069	G	A	-0.0526752	0.0114886	family.Veillonellaceae.id.2172	TRUE	4.54e-06	inferred	J0k6Pu	NA	textfile
4	46366067	rs1442060	A	G	-0.0514024	0.0112125	family.Veillonellaceae.id.2172	TRUE	4.55e-06	inferred	J0k6Pu	NA	textfile
13	61597625	rs114889439	G	A	-0.253809	0.0539169	family.Veillonellaceae.id.2172	TRUE	2.51e-06	inferred	J0k6Pu	NA	textfile
15	78546996	rs4461038	G	A	-0.0554965	0.0119467	family.Veillonellaceae.id.2172	TRUE	3.4e-06	inferred	J0k6Pu	NA	textfile
6	75534152	rs6909981	T	C	-0.0638697	0.0141765	family.Veillonellaceae.id.2172	TRUE	6.63e-06	inferred	J0k6Pu	NA	textfile
5	38348199	rs2561116	G	T	-0.083617	0.0187159	family.Veillonellaceae.id.2172	TRUE	7.91e-06	inferred	J0k6Pu	NA	textfile
6	139181109	rs73557284	G	A	0.205194	0.0467174	family.Veillonellaceae.id.2172	TRUE	1.12e-05	inferred	J0k6Pu	NA	textfile
6	92380922	rs9345168	A	C	0.0509102	0.0113253	family.Veillonellaceae.id.2172	TRUE	6.95e-06	inferred	J0k6Pu	NA	textfile
21	35576123	rs11700976	A	C	0.0503337	0.0113763	family.Veillonellaceae.id.2172	TRUE	9.67e-06	inferred	J0k6Pu	NA	textfile
1	244391618	rs6692542	G	A	0.0534397	0.0118254	family.Veillonellaceae.id.2172	TRUE	6.21e-06	inferred	J0k6Pu	NA	textfile
13	78785141	rs2585520	T	G	-0.0904972	0.0200428	family.Veillonellaceae.id.2172	TRUE	6.33e-06	inferred	J0k6Pu	NA	textfile
18	30208691	rs1693340	C	T	0.0818934	0.018245	family.Veillonellaceae.id.2172	TRUE	7.17e-06	inferred	J0k6Pu	NA	textfile
8	138319508	rs4263802	A	G	0.050942	0.0114921	family.Veillonellaceae.id.2172	TRUE	9.3e-06	inferred	J0k6Pu	NA	textfile
4	95027272	rs11729256	C	T	0.0749798	0.0150177	family.Verrucomicrobiaceae.id.4036	TRUE	5.95e-07	inferred	w8biLo	NA	textfile
11	130280667	rs4936098	G	A	0.0648691	0.0135928	family.Verrucomicrobiaceae.id.4036	TRUE	1.82e-06	inferred	w8biLo	NA	textfile
6	56341481	rs9349825	G	A	-0.0704354	0.0147128	family.Verrucomicrobiaceae.id.4036	TRUE	1.69e-06	inferred	w8biLo	NA	textfile
4	100544188	rs74542928	C	T	0.112124	0.0236422	family.Verrucomicrobiaceae.id.4036	TRUE	2.11e-06	inferred	w8biLo	NA	textfile
16	81063149	rs2602429	T	C	0.0745516	0.0156195	family.Verrucomicrobiaceae.id.4036	TRUE	1.82e-06	inferred	w8biLo	NA	textfile
10	5064327	rs4242783	A	G	0.0687992	0.0147694	family.Verrucomicrobiaceae.id.4036	TRUE	3.19e-06	inferred	w8biLo	NA	textfile
1	41074472	rs61779207	A	G	-0.0758811	0.0167762	family.Verrucomicrobiaceae.id.4036	TRUE	6.09e-06	inferred	w8biLo	NA	textfile
18	49473635	rs117107102	G	A	0.204683	0.0431573	family.Verrucomicrobiaceae.id.4036	TRUE	2.11e-06	inferred	w8biLo	NA	textfile
15	97570657	rs12908520	A	G	0.0619104	0.0130946	family.Verrucomicrobiaceae.id.4036	TRUE	2.27e-06	inferred	w8biLo	NA	textfile
12	130309670	rs111862613	C	T	0.0907065	0.0196746	family.Verrucomicrobiaceae.id.4036	TRUE	4.02e-06	inferred	w8biLo	NA	textfile
20	31867840	rs941682	A	G	-0.0631526	0.0143767	family.Verrucomicrobiaceae.id.4036	TRUE	1.12e-05	inferred	w8biLo	NA	textfile
11	9316730	rs4396289	T	C	-0.152918	0.0288525	family.Victivallaceae.id.2255	TRUE	1.16e-07	inferred	BwWUVP	NA	textfile
7	57589803	rs2944282	C	T	-0.124197	0.0257026	family.Victivallaceae.id.2255	TRUE	1.35e-06	inferred	BwWUVP	NA	textfile
2	60484909	rs6545794	G	A	-0.197786	0.0410495	family.Victivallaceae.id.2255	TRUE	1.45e-06	inferred	BwWUVP	NA	textfile
9	111086170	rs62570196	T	C	-0.246101	0.0483077	family.Victivallaceae.id.2255	TRUE	3.5e-07	inferred	BwWUVP	NA	textfile
10	95286954	rs7077363	A	G	0.148942	0.0318366	family.Victivallaceae.id.2255	TRUE	2.89e-06	inferred	BwWUVP	NA	textfile
2	2649472	rs67832247	T	C	-0.123489	0.0266695	family.Victivallaceae.id.2255	TRUE	3.65e-06	inferred	BwWUVP	NA	textfile
12	131103256	rs34962571	C	A	-0.186945	0.0418412	family.Victivallaceae.id.2255	TRUE	7.9e-06	inferred	BwWUVP	NA	textfile
3	9968555	rs7627405	T	C	-0.134158	0.0301427	family.Victivallaceae.id.2255	TRUE	8.56e-06	inferred	BwWUVP	NA	textfile
2	31211657	rs61702987	C	T	0.145501	0.0300007	family.Victivallaceae.id.2255	TRUE	1.24e-06	inferred	BwWUVP	NA	textfile
12	102525047	rs7314815	A	G	0.101088	0.0225594	family.Victivallaceae.id.2255	TRUE	7.43e-06	inferred	BwWUVP	NA	textfile
19	711637	rs11671100	C	A	-0.160034	0.0349472	family.Victivallaceae.id.2255	TRUE	4.66e-06	inferred	BwWUVP	NA	textfile
5	71186626	rs6890185	C	T	0.113424	0.0233137	genus..Clostridiuminnocuumgroup.id.14397	TRUE	1.14e-06	inferred	iD5rm3	NA	textfile
18	6348227	rs61267978	C	T	0.14708	0.0320875	genus..Clostridiuminnocuumgroup.id.14397	TRUE	4.57e-06	inferred	iD5rm3	NA	textfile
1	8419420	rs6577484	A	G	0.160425	0.0360857	genus..Clostridiuminnocuumgroup.id.14397	TRUE	8.76e-06	inferred	iD5rm3	NA	textfile
5	113126539	rs10074000	C	T	-0.102648	0.0227508	genus..Clostridiuminnocuumgroup.id.14397	TRUE	6.43e-06	inferred	iD5rm3	NA	textfile
18	69274308	rs1942371	A	G	-0.157938	0.034187	genus..Clostridiuminnocuumgroup.id.14397	TRUE	3.84e-06	inferred	iD5rm3	NA	textfile
5	9368158	rs40656	T	C	0.142664	0.0311021	genus..Clostridiuminnocuumgroup.id.14397	TRUE	4.5e-06	inferred	iD5rm3	NA	textfile
15	59704208	rs77845139	G	A	-0.114993	0.0257186	genus..Clostridiuminnocuumgroup.id.14397	TRUE	7.78e-06	inferred	iD5rm3	NA	textfile
12	30268485	rs10506058	G	A	0.0997048	0.0221926	genus..Clostridiuminnocuumgroup.id.14397	TRUE	7.03e-06	inferred	iD5rm3	NA	textfile
5	95717619	rs4869133	A	G	-0.180591	0.0409505	genus..Clostridiuminnocuumgroup.id.14397	TRUE	1.03e-05	inferred	iD5rm3	NA	textfile
10	94140233	rs55932844	G	A	-0.170705	0.0361023	genus..Eubacteriumbrachygroup.id.11296	TRUE	2.26e-06	inferred	7GYgoU	NA	textfile
5	17460096	rs62348779	C	T	-0.201481	0.043286	genus..Eubacteriumbrachygroup.id.11296	TRUE	3.25e-06	inferred	7GYgoU	NA	textfile
10	22892667	rs2913110	T	C	0.105143	0.022942	genus..Eubacteriumbrachygroup.id.11296	TRUE	4.58e-06	inferred	7GYgoU	NA	textfile
4	184628931	rs4862235	A	G	0.104806	0.0225751	genus..Eubacteriumbrachygroup.id.11296	TRUE	3.44e-06	inferred	7GYgoU	NA	textfile
2	218237281	rs12151423	G	A	0.101329	0.0227324	genus..Eubacteriumbrachygroup.id.11296	TRUE	8.29e-06	inferred	7GYgoU	NA	textfile
4	6856564	rs73199919	C	T	-0.236717	0.0531335	genus..Eubacteriumbrachygroup.id.11296	TRUE	8.38e-06	inferred	7GYgoU	NA	textfile
11	80236833	rs6591893	A	G	0.108225	0.0240319	genus..Eubacteriumbrachygroup.id.11296	TRUE	6.69e-06	inferred	7GYgoU	NA	textfile
22	48190598	rs720439	G	A	-0.111927	0.0251252	genus..Eubacteriumbrachygroup.id.11296	TRUE	8.4e-06	inferred	7GYgoU	NA	textfile
4	144665178	rs13139592	C	T	-0.145997	0.0327192	genus..Eubacteriumbrachygroup.id.11296	TRUE	8.12e-06	inferred	7GYgoU	NA	textfile
14	23060552	rs1384962	G	A	0.120888	0.0266264	genus..Eubacteriumbrachygroup.id.11296	TRUE	5.62e-06	inferred	7GYgoU	NA	textfile
7	31085162	rs17159861	T	C	0.0962228	0.0168388	genus..Eubacteriumcoprostanoligenesgroup.id.11375	TRUE	1.1e-08	inferred	HYubHs	NA	textfile
7	16380806	rs9648214	C	T	-0.0828719	0.016431	genus..Eubacteriumcoprostanoligenesgroup.id.11375	TRUE	4.57e-07	inferred	HYubHs	NA	textfile
15	36911598	rs12906958	T	C	-0.0533159	0.0115935	genus..Eubacteriumcoprostanoligenesgroup.id.11375	TRUE	4.25e-06	inferred	HYubHs	NA	textfile
1	200594891	rs11808093	C	T	0.0790287	0.0173724	genus..Eubacteriumcoprostanoligenesgroup.id.11375	TRUE	5.39e-06	inferred	HYubHs	NA	textfile
15	86440997	rs4076415	G	T	0.0515152	0.0110294	genus..Eubacteriumcoprostanoligenesgroup.id.11375	TRUE	3e-06	inferred	HYubHs	NA	textfile
3	127139574	rs6762473	A	C	0.0521584	0.0112353	genus..Eubacteriumcoprostanoligenesgroup.id.11375	TRUE	3.44e-06	inferred	HYubHs	NA	textfile
10	2215931	rs10444197	G	A	-0.0505823	0.0113455	genus..Eubacteriumcoprostanoligenesgroup.id.11375	TRUE	8.26e-06	inferred	HYubHs	NA	textfile
10	84506096	rs2644213	A	G	0.0538845	0.0121245	genus..Eubacteriumcoprostanoligenesgroup.id.11375	TRUE	8.82e-06	inferred	HYubHs	NA	textfile
3	113794507	rs11720857	T	C	0.0630776	0.0144485	genus..Eubacteriumcoprostanoligenesgroup.id.11375	TRUE	1.27e-05	inferred	HYubHs	NA	textfile
15	97869293	rs62024432	T	C	-0.0769698	0.0172101	genus..Eubacteriumcoprostanoligenesgroup.id.11375	TRUE	7.74e-06	inferred	HYubHs	NA	textfile
3	81595477	rs76898927	A	G	0.123055	0.0266375	genus..Eubacteriumcoprostanoligenesgroup.id.11375	TRUE	3.84e-06	inferred	HYubHs	NA	textfile
7	33603146	rs1020520	G	T	-0.0590705	0.0132929	genus..Eubacteriumcoprostanoligenesgroup.id.11375	TRUE	8.84e-06	inferred	HYubHs	NA	textfile
12	32713919	rs11052069	C	T	0.0477832	0.0107833	genus..Eubacteriumcoprostanoligenesgroup.id.11375	TRUE	9.37e-06	inferred	HYubHs	NA	textfile
2	50797401	rs79895140	C	T	-0.0641017	0.0141153	genus..Eubacteriumcoprostanoligenesgroup.id.11375	TRUE	5.59e-06	inferred	HYubHs	NA	textfile
16	81820486	rs4583233	C	A	0.0670205	0.0128122	genus..Eubacteriumeligensgroup.id.14372	TRUE	1.69e-07	inferred	0Ou6SQ	NA	textfile
10	83092007	rs265534	G	T	-0.0563756	0.0120127	genus..Eubacteriumeligensgroup.id.14372	TRUE	2.69e-06	inferred	0Ou6SQ	NA	textfile
6	70956815	rs6923695	G	T	0.103268	0.0229524	genus..Eubacteriumeligensgroup.id.14372	TRUE	6.82e-06	inferred	0Ou6SQ	NA	textfile
2	110260993	rs56080211	T	C	0.123093	0.0282743	genus..Eubacteriumeligensgroup.id.14372	TRUE	1.34e-05	inferred	0Ou6SQ	NA	textfile
13	107563458	rs2200429	G	A	-0.0888825	0.0198479	genus..Eubacteriumeligensgroup.id.14372	TRUE	7.53e-06	inferred	0Ou6SQ	NA	textfile
11	31098691	rs182318	A	G	-0.0824941	0.0195615	genus..Eubacteriumeligensgroup.id.14372	TRUE	2.47e-05	inferred	0Ou6SQ	NA	textfile
7	51365152	rs12719051	G	A	0.0916626	0.0208183	genus..Eubacteriumeligensgroup.id.14372	TRUE	1.07e-05	inferred	0Ou6SQ	NA	textfile
2	71145246	rs3771393	T	C	0.130842	0.0266671	genus..Eubacteriumfissicatenagroup.id.14373	TRUE	9.27e-07	inferred	UecZUv	NA	textfile
8	5433699	rs2733072	A	G	0.109644	0.0228306	genus..Eubacteriumfissicatenagroup.id.14373	TRUE	1.57e-06	inferred	UecZUv	NA	textfile
11	115165111	rs7104872	A	G	0.138612	0.0291906	genus..Eubacteriumfissicatenagroup.id.14373	TRUE	2.05e-06	inferred	UecZUv	NA	textfile
7	73043561	rs151257695	G	A	0.20951	0.0454847	genus..Eubacteriumfissicatenagroup.id.14373	TRUE	4.1e-06	inferred	UecZUv	NA	textfile
18	45753272	rs11876297	C	T	0.131469	0.0281712	genus..Eubacteriumfissicatenagroup.id.14373	TRUE	3.06e-06	inferred	UecZUv	NA	textfile
6	39940437	rs6934739	G	A	0.111463	0.0252788	genus..Eubacteriumfissicatenagroup.id.14373	TRUE	1.04e-05	inferred	UecZUv	NA	textfile
14	89484373	rs10147907	G	T	0.172263	0.039601	genus..Eubacteriumfissicatenagroup.id.14373	TRUE	1.36e-05	inferred	UecZUv	NA	textfile
3	39604954	rs1768152	C	T	0.139489	0.0316186	genus..Eubacteriumfissicatenagroup.id.14373	TRUE	1.03e-05	inferred	UecZUv	NA	textfile
10	96758467	rs11818408	A	G	0.10585	0.0237114	genus..Eubacteriumfissicatenagroup.id.14373	TRUE	8.04e-06	inferred	UecZUv	NA	textfile
4	111885431	rs13116360	C	T	0.154124	0.0297185	genus..Eubacteriumhalliigroup.id.11338	TRUE	2.15e-07	inferred	sI6d5c	NA	textfile
3	110283389	rs949971	G	T	-0.0540164	0.0116101	genus..Eubacteriumhalliigroup.id.11338	TRUE	3.28e-06	inferred	sI6d5c	NA	textfile
1	34308917	rs10798999	T	C	0.0601661	0.0126752	genus..Eubacteriumhalliigroup.id.11338	TRUE	2.07e-06	inferred	sI6d5c	NA	textfile
7	148856720	rs60254196	G	A	-0.0522832	0.0111865	genus..Eubacteriumhalliigroup.id.11338	TRUE	2.96e-06	inferred	sI6d5c	NA	textfile
7	100635375	rs10808115	C	A	-0.0504747	0.0109922	genus..Eubacteriumhalliigroup.id.11338	TRUE	4.39e-06	inferred	sI6d5c	NA	textfile
15	62014160	rs74018587	T	C	0.208943	0.043822	genus..Eubacteriumhalliigroup.id.11338	TRUE	1.86e-06	inferred	sI6d5c	NA	textfile
3	23663416	rs6550770	C	T	-0.198087	0.0443545	genus..Eubacteriumhalliigroup.id.11338	TRUE	7.97e-06	inferred	sI6d5c	NA	textfile
11	58040621	rs10501370	T	C	-0.115589	0.0252489	genus..Eubacteriumhalliigroup.id.11338	TRUE	4.69e-06	inferred	sI6d5c	NA	textfile
19	49214274	rs281379	G	A	-0.0499523	0.0112153	genus..Eubacteriumhalliigroup.id.11338	TRUE	8.43e-06	inferred	sI6d5c	NA	textfile
11	123789877	rs78056098	T	G	-0.0507411	0.0113758	genus..Eubacteriumhalliigroup.id.11338	TRUE	8.18e-06	inferred	sI6d5c	NA	textfile
3	64664456	rs28584818	G	A	0.126115	0.0268627	genus..Eubacteriumhalliigroup.id.11338	TRUE	2.67e-06	inferred	sI6d5c	NA	textfile
11	11771637	rs117748144	C	T	-0.126582	0.028712	genus..Eubacteriumhalliigroup.id.11338	TRUE	1.04e-05	inferred	sI6d5c	NA	textfile
1	104524676	rs17474256	A	G	0.0810805	0.0184573	genus..Eubacteriumhalliigroup.id.11338	TRUE	1.12e-05	inferred	sI6d5c	NA	textfile
18	48384463	rs630939	T	C	-0.0508914	0.0114352	genus..Eubacteriumhalliigroup.id.11338	TRUE	8.57e-06	inferred	sI6d5c	NA	textfile
4	183709536	rs17074066	C	T	-0.0813986	0.0189272	genus..Eubacteriumhalliigroup.id.11338	TRUE	1.7e-05	inferred	sI6d5c	NA	textfile
14	52185888	rs34297067	G	A	-0.186907	0.0341475	genus..Eubacteriumnodatumgroup.id.11297	TRUE	4.41e-08	inferred	U5gEN9	NA	textfile
9	28245518	rs113893692	T	C	-0.185107	0.0403573	genus..Eubacteriumnodatumgroup.id.11297	TRUE	4.5e-06	inferred	U5gEN9	NA	textfile
9	96597985	rs77910827	T	C	0.201788	0.0413568	genus..Eubacteriumnodatumgroup.id.11297	TRUE	1.07e-06	inferred	U5gEN9	NA	textfile
10	9659749	rs61841040	T	G	0.160621	0.0341609	genus..Eubacteriumnodatumgroup.id.11297	TRUE	2.58e-06	inferred	U5gEN9	NA	textfile
1	34529736	rs9425984	C	T	-0.130234	0.0292347	genus..Eubacteriumnodatumgroup.id.11297	TRUE	8.4e-06	inferred	U5gEN9	NA	textfile
7	64894137	rs10263623	T	C	0.193496	0.0439023	genus..Eubacteriumnodatumgroup.id.11297	TRUE	1.05e-05	inferred	U5gEN9	NA	textfile
10	61322015	rs11006576	G	A	-0.110167	0.024593	genus..Eubacteriumnodatumgroup.id.11297	TRUE	7.48e-06	inferred	U5gEN9	NA	textfile
1	171060821	rs7880204	C	T	-0.125454	0.0275303	genus..Eubacteriumnodatumgroup.id.11297	TRUE	5.19e-06	inferred	U5gEN9	NA	textfile
4	94712747	rs6818880	G	A	-0.110081	0.0245964	genus..Eubacteriumnodatumgroup.id.11297	TRUE	7.62e-06	inferred	U5gEN9	NA	textfile
7	135052348	rs10458299	C	T	-0.187753	0.041969	genus..Eubacteriumnodatumgroup.id.11297	TRUE	7.69e-06	inferred	U5gEN9	NA	textfile
8	4954912	rs7827125	T	C	0.1223	0.0271331	genus..Eubacteriumnodatumgroup.id.11297	TRUE	6.56e-06	inferred	U5gEN9	NA	textfile
12	94515340	rs12423772	T	G	0.14098	0.0295029	genus..Eubacteriumoxidoreducensgroup.id.11339	TRUE	1.77e-06	inferred	lRIkYM	NA	textfile
4	37526679	rs2973294	T	G	0.0923559	0.0195439	genus..Eubacteriumoxidoreducensgroup.id.11339	TRUE	2.29e-06	inferred	lRIkYM	NA	textfile
16	86480355	rs34561138	A	G	0.216145	0.045992	genus..Eubacteriumoxidoreducensgroup.id.11339	TRUE	2.61e-06	inferred	lRIkYM	NA	textfile
5	106882394	rs440215	T	C	0.0932766	0.0195294	genus..Eubacteriumoxidoreducensgroup.id.11339	TRUE	1.79e-06	inferred	lRIkYM	NA	textfile
1	195064019	rs12129908	A	C	0.0893272	0.0198333	genus..Eubacteriumoxidoreducensgroup.id.11339	TRUE	6.67e-06	inferred	lRIkYM	NA	textfile
15	93006765	rs35398954	G	A	-0.0901402	0.0174602	genus..Eubacteriumrectalegroup.id.14374	TRUE	2.44e-07	inferred	HQKxvv	NA	textfile
2	125553155	rs314726	C	T	0.0528824	0.0109486	genus..Eubacteriumrectalegroup.id.14374	TRUE	1.37e-06	inferred	HQKxvv	NA	textfile
1	234530370	rs10797540	G	A	0.0503179	0.0108389	genus..Eubacteriumrectalegroup.id.14374	TRUE	3.45e-06	inferred	HQKxvv	NA	textfile
7	121281238	rs10248854	A	C	-0.0527827	0.0113463	genus..Eubacteriumrectalegroup.id.14374	TRUE	3.29e-06	inferred	HQKxvv	NA	textfile
11	8129537	rs2884897	G	A	-0.129364	0.0289021	genus..Eubacteriumrectalegroup.id.14374	TRUE	7.61e-06	inferred	HQKxvv	NA	textfile
1	116082909	rs143694765	C	T	0.0870025	0.019779	genus..Eubacteriumrectalegroup.id.14374	TRUE	1.09e-05	inferred	HQKxvv	NA	textfile
9	129425745	rs59427698	G	A	-0.0576035	0.0130853	genus..Eubacteriumrectalegroup.id.14374	TRUE	1.07e-05	inferred	HQKxvv	NA	textfile
9	92013419	rs62547233	G	A	0.0536319	0.0120201	genus..Eubacteriumrectalegroup.id.14374	TRUE	8.12e-06	inferred	HQKxvv	NA	textfile
5	121182996	rs2116427	G	A	0.0911461	0.0182353	genus..Eubacteriumruminantiumgroup.id.11340	TRUE	5.78e-07	inferred	AFMqKz	NA	textfile
22	25303055	rs139749	T	C	-0.0845439	0.0171791	genus..Eubacteriumruminantiumgroup.id.11340	TRUE	8.6e-07	inferred	AFMqKz	NA	textfile
10	129037453	rs72836424	T	C	-0.139825	0.030069	genus..Eubacteriumruminantiumgroup.id.11340	TRUE	3.32e-06	inferred	AFMqKz	NA	textfile
9	130980937	rs2229917	G	A	0.153538	0.0323922	genus..Eubacteriumruminantiumgroup.id.11340	TRUE	2.14e-06	inferred	AFMqKz	NA	textfile
14	52219066	rs10131724	C	A	-0.199832	0.0414577	genus..Eubacteriumruminantiumgroup.id.11340	TRUE	1.43e-06	inferred	AFMqKz	NA	textfile
5	33897589	rs16891896	A	G	-0.174787	0.0390573	genus..Eubacteriumruminantiumgroup.id.11340	TRUE	7.64e-06	inferred	AFMqKz	NA	textfile
8	138626268	rs7000472	G	A	-0.0762282	0.016523	genus..Eubacteriumruminantiumgroup.id.11340	TRUE	3.96e-06	inferred	AFMqKz	NA	textfile
2	201610645	rs13025464	C	T	-0.0737077	0.0163786	genus..Eubacteriumruminantiumgroup.id.11340	TRUE	6.79e-06	inferred	AFMqKz	NA	textfile
2	71247578	rs2418654	T	C	-0.0748879	0.0165852	genus..Eubacteriumruminantiumgroup.id.11340	TRUE	6.32e-06	inferred	AFMqKz	NA	textfile
1	197978281	rs6676699	T	G	-0.0888124	0.0196447	genus..Eubacteriumruminantiumgroup.id.11340	TRUE	6.16e-06	inferred	AFMqKz	NA	textfile
12	63306003	rs73139629	C	A	-0.115098	0.0247909	genus..Eubacteriumruminantiumgroup.id.11340	TRUE	3.44e-06	inferred	AFMqKz	NA	textfile
9	2539358	rs606117	G	A	0.0833243	0.018056	genus..Eubacteriumruminantiumgroup.id.11340	TRUE	3.94e-06	inferred	AFMqKz	NA	textfile
6	130030114	rs57340348	C	T	-0.0979429	0.0212166	genus..Eubacteriumruminantiumgroup.id.11340	TRUE	3.91e-06	inferred	AFMqKz	NA	textfile
1	3044181	rs2817174	T	C	-0.0734306	0.0163687	genus..Eubacteriumruminantiumgroup.id.11340	TRUE	7.26e-06	inferred	AFMqKz	NA	textfile
1	88523399	rs10923018	A	G	0.0726438	0.0160924	genus..Eubacteriumruminantiumgroup.id.11340	TRUE	6.36e-06	inferred	AFMqKz	NA	textfile
15	61289622	rs11637981	T	G	-0.073258	0.0160888	genus..Eubacteriumruminantiumgroup.id.11340	TRUE	5.28e-06	inferred	AFMqKz	NA	textfile
12	30360954	rs17519472	T	C	0.107804	0.0233984	genus..Eubacteriumruminantiumgroup.id.11340	TRUE	4.08e-06	inferred	AFMqKz	NA	textfile
6	11953633	rs209813	A	G	-0.103488	0.0236391	genus..Eubacteriumruminantiumgroup.id.11340	TRUE	1.2e-05	inferred	AFMqKz	NA	textfile
20	50140919	rs73615400	C	T	-0.0956303	0.0193428	genus..Eubacteriumventriosumgroup.id.11341	TRUE	7.65e-07	inferred	NmsH09	NA	textfile
3	190223732	rs57199565	C	T	0.0783394	0.0160257	genus..Eubacteriumventriosumgroup.id.11341	TRUE	1.02e-06	inferred	NmsH09	NA	textfile
13	98785900	rs11617697	G	A	-0.143349	0.0286241	genus..Eubacteriumventriosumgroup.id.11341	TRUE	5.5e-07	inferred	NmsH09	NA	textfile
8	114445055	rs16884680	T	G	-0.0906428	0.0191909	genus..Eubacteriumventriosumgroup.id.11341	TRUE	2.32e-06	inferred	NmsH09	NA	textfile
18	22460785	rs12964517	A	G	0.0587198	0.0123453	genus..Eubacteriumventriosumgroup.id.11341	TRUE	1.97e-06	inferred	NmsH09	NA	textfile
12	52423996	rs876734	T	C	-0.0618696	0.0132532	genus..Eubacteriumventriosumgroup.id.11341	TRUE	3.04e-06	inferred	NmsH09	NA	textfile
14	44975510	rs3809430	C	T	-0.0548171	0.0118426	genus..Eubacteriumventriosumgroup.id.11341	TRUE	3.68e-06	inferred	NmsH09	NA	textfile
16	60348381	rs72783037	A	C	0.0658926	0.0143747	genus..Eubacteriumventriosumgroup.id.11341	TRUE	4.56e-06	inferred	NmsH09	NA	textfile
4	126382122	rs78869071	T	C	0.0980023	0.0225083	genus..Eubacteriumventriosumgroup.id.11341	TRUE	1.34e-05	inferred	NmsH09	NA	textfile
13	51938576	rs9316536	G	T	-0.0817111	0.0183121	genus..Eubacteriumventriosumgroup.id.11341	TRUE	8.11e-06	inferred	NmsH09	NA	textfile
14	51960625	rs35179274	T	C	-0.0627263	0.013786	genus..Eubacteriumventriosumgroup.id.11341	TRUE	5.36e-06	inferred	NmsH09	NA	textfile
1	147291928	rs78250280	A	G	0.0749762	0.0164404	genus..Eubacteriumventriosumgroup.id.11341	TRUE	5.1e-06	inferred	NmsH09	NA	textfile
1	109398264	rs66746423	T	C	0.0751501	0.0164978	genus..Eubacteriumventriosumgroup.id.11341	TRUE	5.23e-06	inferred	NmsH09	NA	textfile
2	203661779	rs6704822	G	A	0.0739179	0.0166705	genus..Eubacteriumventriosumgroup.id.11341	TRUE	9.25e-06	inferred	NmsH09	NA	textfile
3	107736434	rs13082419	T	C	-0.0715522	0.016137	genus..Eubacteriumventriosumgroup.id.11341	TRUE	9.25e-06	inferred	NmsH09	NA	textfile
20	57995506	rs17830032	A	G	-0.160597	0.0310515	genus..Eubacteriumxylanophilumgroup.id.14375	TRUE	2.32e-07	inferred	XmwaWs	NA	textfile
7	43566344	rs13239072	A	G	0.0687427	0.0142728	genus..Eubacteriumxylanophilumgroup.id.14375	TRUE	1.46e-06	inferred	XmwaWs	NA	textfile
16	84790559	rs2012708	G	A	0.0573202	0.0126905	genus..Eubacteriumxylanophilumgroup.id.14375	TRUE	6.28e-06	inferred	XmwaWs	NA	textfile
11	131009660	rs2213117	G	T	0.0877797	0.0189012	genus..Eubacteriumxylanophilumgroup.id.14375	TRUE	3.42e-06	inferred	XmwaWs	NA	textfile
14	73181783	rs10140184	C	A	0.0576795	0.012599	genus..Eubacteriumxylanophilumgroup.id.14375	TRUE	4.69e-06	inferred	XmwaWs	NA	textfile
1	22627266	rs10917203	C	A	0.0612633	0.0130917	genus..Eubacteriumxylanophilumgroup.id.14375	TRUE	2.87e-06	inferred	XmwaWs	NA	textfile
16	73696771	rs112176119	T	C	-0.113455	0.0245762	genus..Eubacteriumxylanophilumgroup.id.14375	TRUE	3.9e-06	inferred	XmwaWs	NA	textfile
9	130498120	rs1999224	T	G	-0.0949051	0.0203503	genus..Eubacteriumxylanophilumgroup.id.14375	TRUE	3.11e-06	inferred	XmwaWs	NA	textfile
4	87891938	rs75586835	G	A	-0.114498	0.0263455	genus..Eubacteriumxylanophilumgroup.id.14375	TRUE	1.39e-05	inferred	XmwaWs	NA	textfile
10	29201860	rs2047242	G	A	-0.067603	0.0133738	genus..Ruminococcusgauvreauiigroup.id.11342	TRUE	4.31e-07	inferred	YeQveK	NA	textfile
16	2767894	rs71386687	G	T	0.121037	0.02386	genus..Ruminococcusgauvreauiigroup.id.11342	TRUE	3.92e-07	inferred	YeQveK	NA	textfile
3	112372317	rs9870933	G	A	0.0621643	0.0126072	genus..Ruminococcusgauvreauiigroup.id.11342	TRUE	8.19e-07	inferred	YeQveK	NA	textfile
12	61119266	rs1391597	T	C	0.0590284	0.0124874	genus..Ruminococcusgauvreauiigroup.id.11342	TRUE	2.28e-06	inferred	YeQveK	NA	textfile
5	166419552	rs431418	G	A	-0.094737	0.0210157	genus..Ruminococcusgauvreauiigroup.id.11342	TRUE	6.55e-06	inferred	YeQveK	NA	textfile
2	191954852	rs10931481	A	G	0.0610096	0.0130484	genus..Ruminococcusgauvreauiigroup.id.11342	TRUE	2.93e-06	inferred	YeQveK	NA	textfile
15	85563483	rs289410	A	G	-0.0654926	0.0139101	genus..Ruminococcusgauvreauiigroup.id.11342	TRUE	2.5e-06	inferred	YeQveK	NA	textfile
1	20552072	rs2105937	G	A	0.0580215	0.0127806	genus..Ruminococcusgauvreauiigroup.id.11342	TRUE	5.63e-06	inferred	YeQveK	NA	textfile
8	137090850	rs2166943	C	A	0.0566974	0.0123497	genus..Ruminococcusgauvreauiigroup.id.11342	TRUE	4.41e-06	inferred	YeQveK	NA	textfile
7	153487396	rs12539819	T	C	0.110654	0.0240684	genus..Ruminococcusgauvreauiigroup.id.11342	TRUE	4.28e-06	inferred	YeQveK	NA	textfile
1	161880482	rs12079579	G	A	0.0955324	0.0213436	genus..Ruminococcusgauvreauiigroup.id.11342	TRUE	7.61e-06	inferred	YeQveK	NA	textfile
4	18824860	rs73802842	A	C	0.0736808	0.0169665	genus..Ruminococcusgauvreauiigroup.id.11342	TRUE	1.41e-05	inferred	YeQveK	NA	textfile
5	112673238	rs11750752	T	C	0.0712689	0.0157	genus..Ruminococcusgauvreauiigroup.id.11342	TRUE	5.64e-06	inferred	YeQveK	NA	textfile
5	18662686	rs13163520	A	G	-0.127377	0.0233883	genus..Ruminococcusgnavusgroup.id.14376	TRUE	5.15e-08	inferred	BIKjad	NA	textfile
2	122096018	rs934940	C	A	-0.105045	0.0229588	genus..Ruminococcusgnavusgroup.id.14376	TRUE	4.75e-06	inferred	BIKjad	NA	textfile
3	66701616	rs9872758	C	T	0.0849233	0.0176643	genus..Ruminococcusgnavusgroup.id.14376	TRUE	1.53e-06	inferred	BIKjad	NA	textfile
8	129224680	rs2909242	A	C	-0.0909965	0.018351	genus..Ruminococcusgnavusgroup.id.14376	TRUE	7.1e-07	inferred	BIKjad	NA	textfile
9	135838591	rs3124783	G	A	-0.11599	0.0249099	genus..Ruminococcusgnavusgroup.id.14376	TRUE	3.22e-06	inferred	BIKjad	NA	textfile
2	144700007	rs62167033	C	T	0.185289	0.0396295	genus..Ruminococcusgnavusgroup.id.14376	TRUE	2.93e-06	inferred	BIKjad	NA	textfile
2	36259341	rs12989336	A	G	-0.0846861	0.0187936	genus..Ruminococcusgnavusgroup.id.14376	TRUE	6.6e-06	inferred	BIKjad	NA	textfile
1	115168097	rs12136548	T	C	0.0901946	0.0196476	genus..Ruminococcusgnavusgroup.id.14376	TRUE	4.42e-06	inferred	BIKjad	NA	textfile
3	146290310	rs78399089	C	T	0.144445	0.0326618	genus..Ruminococcusgnavusgroup.id.14376	TRUE	9.76e-06	inferred	BIKjad	NA	textfile
10	6512581	rs11597105	G	A	0.114673	0.0250653	genus..Ruminococcusgnavusgroup.id.14376	TRUE	4.76e-06	inferred	BIKjad	NA	textfile
16	433078	rs11864644	C	T	-0.139804	0.0318253	genus..Ruminococcusgnavusgroup.id.14376	TRUE	1.12e-05	inferred	BIKjad	NA	textfile
4	190110710	rs4388134	T	C	-0.0904997	0.0203544	genus..Ruminococcusgnavusgroup.id.14376	TRUE	8.74e-06	inferred	BIKjad	NA	textfile
19	49218060	rs35866622	C	T	-0.0612024	0.0109421	genus..Ruminococcustorquesgroup.id.14377	TRUE	2.23e-08	inferred	5KuP2N	NA	textfile
17	14532347	rs8080469	A	G	0.0490727	0.0107036	genus..Ruminococcustorquesgroup.id.14377	TRUE	4.55e-06	inferred	5KuP2N	NA	textfile
8	76769843	rs77034621	G	T	-0.151553	0.0335878	genus..Ruminococcustorquesgroup.id.14377	TRUE	6.42e-06	inferred	5KuP2N	NA	textfile
14	26130404	rs12434631	G	A	0.074697	0.0153401	genus..Ruminococcustorquesgroup.id.14377	TRUE	1.12e-06	inferred	5KuP2N	NA	textfile
5	55576026	rs158487	G	A	0.0531781	0.0116341	genus..Ruminococcustorquesgroup.id.14377	TRUE	4.86e-06	inferred	5KuP2N	NA	textfile
11	132663147	rs4073731	C	T	0.0651948	0.0142221	genus..Ruminococcustorquesgroup.id.14377	TRUE	4.56e-06	inferred	5KuP2N	NA	textfile
6	67262102	rs1475330	C	T	0.0523492	0.01182	genus..Ruminococcustorquesgroup.id.14377	TRUE	9.47e-06	inferred	5KuP2N	NA	textfile
9	27225258	rs10967781	A	C	0.0507994	0.0113322	genus..Ruminococcustorquesgroup.id.14377	TRUE	7.37e-06	inferred	5KuP2N	NA	textfile
22	21358653	rs8141465	G	A	0.0480778	0.0107442	genus..Ruminococcustorquesgroup.id.14377	TRUE	7.65e-06	inferred	5KuP2N	NA	textfile
6	67207371	rs34583783	T	G	0.126596	0.0268461	genus.Actinomyces.id.423	TRUE	2.41e-06	inferred	unDdep	NA	textfile
15	99492313	rs2715439	T	C	0.0746684	0.0164822	genus.Actinomyces.id.423	TRUE	5.89e-06	inferred	unDdep	NA	textfile
10	4782841	rs4146653	A	G	0.0985224	0.0214182	genus.Actinomyces.id.423	TRUE	4.23e-06	inferred	unDdep	NA	textfile
6	133007480	rs35011108	G	A	0.232634	0.0512044	genus.Actinomyces.id.423	TRUE	5.54e-06	inferred	unDdep	NA	textfile
6	169224781	rs4073240	A	G	0.0749687	0.0167368	genus.Actinomyces.id.423	TRUE	7.49e-06	inferred	unDdep	NA	textfile
10	127532121	rs7915461	C	T	0.18776	0.0401636	genus.Actinomyces.id.423	TRUE	2.94e-06	inferred	unDdep	NA	textfile
3	101352439	rs71315246	G	A	-0.0969809	0.021925	genus.Actinomyces.id.423	TRUE	9.72e-06	inferred	unDdep	NA	textfile
4	171281359	rs7680684	T	C	-0.083381	0.0168901	genus.Adlercreutzia.id.812	TRUE	7.95e-07	inferred	dzrsl8	NA	textfile
18	75016549	rs34181676	T	G	-0.134998	0.028231	genus.Adlercreutzia.id.812	TRUE	1.74e-06	inferred	dzrsl8	NA	textfile
6	123909083	rs9490822	T	C	-0.0734512	0.0155789	genus.Adlercreutzia.id.812	TRUE	2.42e-06	inferred	dzrsl8	NA	textfile
7	48844151	rs13231526	A	C	0.143237	0.0311654	genus.Adlercreutzia.id.812	TRUE	4.31e-06	inferred	dzrsl8	NA	textfile
1	69444163	rs6664405	C	T	-0.0953084	0.0210752	genus.Adlercreutzia.id.812	TRUE	6.12e-06	inferred	dzrsl8	NA	textfile
17	48864179	rs9915817	C	T	0.0749219	0.016833	genus.Adlercreutzia.id.812	TRUE	8.55e-06	inferred	dzrsl8	NA	textfile
3	105355971	rs55719207	A	G	-0.0699243	0.0158036	genus.Adlercreutzia.id.812	TRUE	9.66e-06	inferred	dzrsl8	NA	textfile
11	98386085	rs11604400	T	C	-0.102524	0.0234834	genus.Adlercreutzia.id.812	TRUE	1.27e-05	inferred	dzrsl8	NA	textfile
4	95027272	rs11729256	C	T	0.0750473	0.0150184	genus.Akkermansia.id.4037	TRUE	5.82e-07	inferred	ZJr1Ce	NA	textfile
11	130280667	rs4936098	G	A	0.0649225	0.0135934	genus.Akkermansia.id.4037	TRUE	1.79e-06	inferred	ZJr1Ce	NA	textfile
6	56341481	rs9349825	G	A	-0.0703407	0.0147133	genus.Akkermansia.id.4037	TRUE	1.75e-06	inferred	ZJr1Ce	NA	textfile
4	100544188	rs74542928	C	T	0.112623	0.0236434	genus.Akkermansia.id.4037	TRUE	1.9e-06	inferred	ZJr1Ce	NA	textfile
16	81063149	rs2602429	T	C	0.0745352	0.0156201	genus.Akkermansia.id.4037	TRUE	1.83e-06	inferred	ZJr1Ce	NA	textfile
1	41074472	rs61779207	A	G	-0.0760539	0.0167769	genus.Akkermansia.id.4037	TRUE	5.81e-06	inferred	ZJr1Ce	NA	textfile
10	5064327	rs4242783	A	G	0.0685454	0.0147701	genus.Akkermansia.id.4037	TRUE	3.47e-06	inferred	ZJr1Ce	NA	textfile
18	49473635	rs117107102	G	A	0.204406	0.0431629	genus.Akkermansia.id.4037	TRUE	2.18e-06	inferred	ZJr1Ce	NA	textfile
15	97570657	rs12908520	A	G	0.061772	0.0130954	genus.Akkermansia.id.4037	TRUE	2.39e-06	inferred	ZJr1Ce	NA	textfile
12	130309670	rs111862613	C	T	0.0911199	0.0196748	genus.Akkermansia.id.4037	TRUE	3.63e-06	inferred	ZJr1Ce	NA	textfile
20	31867840	rs941682	A	G	-0.0632957	0.0143777	genus.Akkermansia.id.4037	TRUE	1.07e-05	inferred	ZJr1Ce	NA	textfile
1	19790706	rs67705352	G	T	-0.0532404	0.0110864	genus.Alistipes.id.968	TRUE	1.57e-06	inferred	97ySTX	NA	textfile
7	62443498	rs11769002	A	G	-0.0528793	0.0109389	genus.Alistipes.id.968	TRUE	1.34e-06	inferred	97ySTX	NA	textfile
11	17511427	rs7129639	A	C	-0.0524955	0.0109584	genus.Alistipes.id.968	TRUE	1.66e-06	inferred	97ySTX	NA	textfile
9	14080129	rs1689282	C	A	-0.0520061	0.0113942	genus.Alistipes.id.968	TRUE	5.01e-06	inferred	97ySTX	NA	textfile
5	177755179	rs11958296	G	A	-0.0981222	0.0218272	genus.Alistipes.id.968	TRUE	6.94e-06	inferred	97ySTX	NA	textfile
21	40580258	rs8130320	G	A	-0.049002	0.010717	genus.Alistipes.id.968	TRUE	4.82e-06	inferred	97ySTX	NA	textfile
11	130887552	rs2875322	C	T	-0.0580945	0.0131432	genus.Alistipes.id.968	TRUE	9.87e-06	inferred	97ySTX	NA	textfile
10	127787142	rs2290844	T	C	0.0813969	0.0191632	genus.Alistipes.id.968	TRUE	2.16e-05	inferred	97ySTX	NA	textfile
8	144441740	rs35909684	C	A	-0.0845285	0.0192091	genus.Alistipes.id.968	TRUE	1.08e-05	inferred	97ySTX	NA	textfile
9	112120264	rs62576416	C	T	0.0492647	0.0109733	genus.Alistipes.id.968	TRUE	7.14e-06	inferred	97ySTX	NA	textfile
13	38057357	rs1107244	A	G	0.0758558	0.0171182	genus.Alistipes.id.968	TRUE	9.37e-06	inferred	97ySTX	NA	textfile
17	52776479	rs34417064	G	A	-0.048202	0.0106868	genus.Alistipes.id.968	TRUE	6.47e-06	inferred	97ySTX	NA	textfile
2	178000949	rs12990744	T	C	-0.0776618	0.0172986	genus.Alistipes.id.968	TRUE	7.14e-06	inferred	97ySTX	NA	textfile
20	41191335	rs4810359	G	A	-0.0652428	0.0146155	genus.Alistipes.id.968	TRUE	8.05e-06	inferred	97ySTX	NA	textfile
9	79110160	rs602075	G	A	0.168974	0.0296976	genus.Allisonella.id.2174	TRUE	1.27e-08	inferred	UVLCWc	NA	textfile
9	100150556	rs35778461	T	C	0.146679	0.0297186	genus.Allisonella.id.2174	TRUE	7.99e-07	inferred	UVLCWc	NA	textfile
2	33607071	rs6742198	A	G	0.149152	0.0316484	genus.Allisonella.id.2174	TRUE	2.44e-06	inferred	UVLCWc	NA	textfile
5	114286707	rs1901739	G	T	0.115769	0.0248626	genus.Allisonella.id.2174	TRUE	3.22e-06	inferred	UVLCWc	NA	textfile
7	137968010	rs76904847	A	G	0.148523	0.0334857	genus.Allisonella.id.2174	TRUE	9.19e-06	inferred	UVLCWc	NA	textfile
12	28018998	rs35110698	C	T	-0.146322	0.0320852	genus.Allisonella.id.2174	TRUE	5.11e-06	inferred	UVLCWc	NA	textfile
10	122413451	rs7898615	G	T	0.167966	0.0373586	genus.Allisonella.id.2174	TRUE	6.92e-06	inferred	UVLCWc	NA	textfile
11	88632972	rs594561	T	C	0.112231	0.0251681	genus.Allisonella.id.2174	TRUE	8.22e-06	inferred	UVLCWc	NA	textfile
8	69994816	rs12675596	T	G	0.145669	0.0290678	genus.Alloprevotella.id.961	TRUE	5.41e-07	inferred	dIfGoU	NA	textfile
4	189076705	rs58212166	G	A	-0.161506	0.0359102	genus.Alloprevotella.id.961	TRUE	6.88e-06	inferred	dIfGoU	NA	textfile
21	40993008	rs34619204	A	G	-0.156037	0.0344392	genus.Alloprevotella.id.961	TRUE	5.88e-06	inferred	dIfGoU	NA	textfile
3	152805600	rs4680035	G	A	-0.119599	0.0259446	genus.Alloprevotella.id.961	TRUE	4.03e-06	inferred	dIfGoU	NA	textfile
1	234126516	rs4364940	G	A	0.126418	0.0282207	genus.Alloprevotella.id.961	TRUE	7.48e-06	inferred	dIfGoU	NA	textfile
21	36053643	rs2154444	G	T	0.138234	0.0308961	genus.Alloprevotella.id.961	TRUE	7.67e-06	inferred	dIfGoU	NA	textfile
12	117811409	rs816292	C	T	-0.113003	0.02204	genus.Anaerofilum.id.2053	TRUE	2.94e-07	inferred	TLj9ZY	NA	textfile
2	191139151	rs79598899	T	C	0.182586	0.0357284	genus.Anaerofilum.id.2053	TRUE	3.22e-07	inferred	TLj9ZY	NA	textfile
1	247145690	rs4506496	A	G	0.10309	0.0212861	genus.Anaerofilum.id.2053	TRUE	1.28e-06	inferred	TLj9ZY	NA	textfile
3	129686434	rs712981	C	A	0.10076	0.0202902	genus.Anaerofilum.id.2053	TRUE	6.84e-07	inferred	TLj9ZY	NA	textfile
11	1051715	rs10794359	C	T	-0.0953524	0.02006	genus.Anaerofilum.id.2053	TRUE	2e-06	inferred	TLj9ZY	NA	textfile
14	30991358	rs17096874	T	C	-0.126337	0.0268919	genus.Anaerofilum.id.2053	TRUE	2.63e-06	inferred	TLj9ZY	NA	textfile
17	6450532	rs356049	A	G	0.132603	0.0289802	genus.Anaerofilum.id.2053	TRUE	4.75e-06	inferred	TLj9ZY	NA	textfile
2	3838940	rs1563175	C	A	0.0923834	0.0202157	genus.Anaerofilum.id.2053	TRUE	4.88e-06	inferred	TLj9ZY	NA	textfile
2	76698142	rs17012738	G	T	0.0903417	0.0200239	genus.Anaerofilum.id.2053	TRUE	6.43e-06	inferred	TLj9ZY	NA	textfile
9	104339812	rs9299345	C	T	-0.1364	0.0302372	genus.Anaerofilum.id.2053	TRUE	6.45e-06	inferred	TLj9ZY	NA	textfile
12	67167461	rs4244069	A	G	-0.146775	0.0326594	genus.Anaerofilum.id.2053	TRUE	6.99e-06	inferred	TLj9ZY	NA	textfile
16	77574020	rs7193624	T	C	0.0750642	0.0150723	genus.Anaerostipes.id.1991	TRUE	6.35e-07	inferred	bJPKu9	NA	textfile
10	117383184	rs2804244	G	A	-0.053089	0.0110983	genus.Anaerostipes.id.1991	TRUE	1.72e-06	inferred	bJPKu9	NA	textfile
21	25873624	rs62215703	A	G	0.0644965	0.0136702	genus.Anaerostipes.id.1991	TRUE	2.38e-06	inferred	bJPKu9	NA	textfile
2	228018671	rs2396460	C	T	-0.0512653	0.0109555	genus.Anaerostipes.id.1991	TRUE	2.88e-06	inferred	bJPKu9	NA	textfile
9	13525082	rs3900776	A	G	-0.110013	0.0236302	genus.Anaerostipes.id.1991	TRUE	3.23e-06	inferred	bJPKu9	NA	textfile
3	171100102	rs2014785	C	T	0.0515687	0.0112199	genus.Anaerostipes.id.1991	TRUE	4.3e-06	inferred	bJPKu9	NA	textfile
2	142774333	rs62157625	C	T	0.088573	0.0185548	genus.Anaerostipes.id.1991	TRUE	1.81e-06	inferred	bJPKu9	NA	textfile
2	39351569	rs6726833	A	C	-0.0877497	0.0189408	genus.Anaerostipes.id.1991	TRUE	3.61e-06	inferred	bJPKu9	NA	textfile
9	1582701	rs6474958	G	A	-0.0500065	0.0112001	genus.Anaerostipes.id.1991	TRUE	8.01e-06	inferred	bJPKu9	NA	textfile
4	169690814	rs6854026	C	T	-0.0508482	0.0109075	genus.Anaerostipes.id.1991	TRUE	3.14e-06	inferred	bJPKu9	NA	textfile
19	1497547	rs78735375	C	A	-0.137429	0.0305304	genus.Anaerostipes.id.1991	TRUE	6.75e-06	inferred	bJPKu9	NA	textfile
17	2850737	rs60983350	A	G	-0.0539901	0.0116575	genus.Anaerostipes.id.1991	TRUE	3.63e-06	inferred	bJPKu9	NA	textfile
11	105615253	rs10502061	G	A	0.0835752	0.0192017	genus.Anaerostipes.id.1991	TRUE	1.35e-05	inferred	bJPKu9	NA	textfile
13	38058413	rs6563550	C	T	0.0877135	0.0176745	genus.Anaerotruncus.id.2054	TRUE	6.95e-07	inferred	3wyArN	NA	textfile
14	30607199	rs8005030	T	C	0.0554447	0.0117854	genus.Anaerotruncus.id.2054	TRUE	2.54e-06	inferred	3wyArN	NA	textfile
2	12200752	rs4669806	T	G	0.0576389	0.0122994	genus.Anaerotruncus.id.2054	TRUE	2.78e-06	inferred	3wyArN	NA	textfile
14	30418008	rs10150232	G	A	0.0567088	0.0124877	genus.Anaerotruncus.id.2054	TRUE	5.59e-06	inferred	3wyArN	NA	textfile
9	78630894	rs1272208	T	G	-0.0611743	0.0129831	genus.Anaerotruncus.id.2054	TRUE	2.45e-06	inferred	3wyArN	NA	textfile
11	89040226	rs11018566	G	A	-0.156465	0.0366032	genus.Anaerotruncus.id.2054	TRUE	1.91e-05	inferred	3wyArN	NA	textfile
3	150855371	rs1431492	T	C	-0.0654996	0.0146188	genus.Anaerotruncus.id.2054	TRUE	7.45e-06	inferred	3wyArN	NA	textfile
6	165015261	rs9347879	C	T	0.050618	0.011049	genus.Anaerotruncus.id.2054	TRUE	4.62e-06	inferred	3wyArN	NA	textfile
2	211663702	rs17734739	C	T	0.0660052	0.014908	genus.Anaerotruncus.id.2054	TRUE	9.53e-06	inferred	3wyArN	NA	textfile
15	33459867	rs6494922	G	A	0.0903106	0.0202257	genus.Anaerotruncus.id.2054	TRUE	8e-06	inferred	3wyArN	NA	textfile
12	76523655	rs34449434	C	A	-0.0497004	0.0113402	genus.Anaerotruncus.id.2054	TRUE	1.17e-05	inferred	3wyArN	NA	textfile
14	77502546	rs7155595	A	C	0.0539336	0.0118903	genus.Anaerotruncus.id.2054	TRUE	5.73e-06	inferred	3wyArN	NA	textfile
4	88163243	rs115414803	C	A	-0.144356	0.0317524	genus.Anaerotruncus.id.2054	TRUE	5.46e-06	inferred	3wyArN	NA	textfile
3	10593224	rs6795673	T	C	0.0538565	0.0105251	genus.Bacteroides.id.918	TRUE	3.11e-07	inferred	HhwU4A	NA	textfile
13	24910476	rs9507307	T	C	0.0604456	0.0129128	genus.Bacteroides.id.918	TRUE	2.85e-06	inferred	HhwU4A	NA	textfile
20	58605432	rs66474973	T	G	0.0812515	0.0164479	genus.Bacteroides.id.918	TRUE	7.81e-07	inferred	HhwU4A	NA	textfile
1	10644351	rs11585893	G	A	-0.0740746	0.0147633	genus.Bacteroides.id.918	TRUE	5.24e-07	inferred	HhwU4A	NA	textfile
19	24342250	rs17619981	G	T	0.0880978	0.0187002	genus.Bacteroides.id.918	TRUE	2.46e-06	inferred	HhwU4A	NA	textfile
14	22045949	rs2023437	C	T	-0.0782324	0.0167634	genus.Bacteroides.id.918	TRUE	3.06e-06	inferred	HhwU4A	NA	textfile
3	77215327	rs66710942	T	C	0.0488038	0.0107412	genus.Bacteroides.id.918	TRUE	5.53e-06	inferred	HhwU4A	NA	textfile
6	41519430	rs13207588	G	A	-0.059205	0.0131195	genus.Bacteroides.id.918	TRUE	6.4e-06	inferred	HhwU4A	NA	textfile
1	102960989	rs1340391	C	T	-0.0592004	0.0132244	genus.Bacteroides.id.918	TRUE	7.58e-06	inferred	HhwU4A	NA	textfile
4	5730954	rs2276875	G	A	-0.0697176	0.0139537	genus.Barnesiella.id.944	TRUE	5.84e-07	inferred	nsnrpV	NA	textfile
6	110831148	rs2428166	A	G	-0.165859	0.0337309	genus.Barnesiella.id.944	TRUE	8.78e-07	inferred	nsnrpV	NA	textfile
12	54872438	rs60316894	T	C	-0.121478	0.025184	genus.Barnesiella.id.944	TRUE	1.41e-06	inferred	nsnrpV	NA	textfile
3	181589155	rs35177866	G	A	0.0917125	0.0190133	genus.Barnesiella.id.944	TRUE	1.41e-06	inferred	nsnrpV	NA	textfile
7	122021518	rs13242616	C	T	-0.0583747	0.0123176	genus.Barnesiella.id.944	TRUE	2.15e-06	inferred	nsnrpV	NA	textfile
4	114546595	rs79795328	G	A	-0.0818645	0.0176441	genus.Barnesiella.id.944	TRUE	3.49e-06	inferred	nsnrpV	NA	textfile
6	23435415	rs199035	A	G	0.0559495	0.0119716	genus.Barnesiella.id.944	TRUE	2.96e-06	inferred	nsnrpV	NA	textfile
3	44327429	rs62251337	G	A	-0.0690763	0.0149374	genus.Barnesiella.id.944	TRUE	3.76e-06	inferred	nsnrpV	NA	textfile
5	54107036	rs77455852	G	T	-0.0891491	0.0195601	genus.Barnesiella.id.944	TRUE	5.17e-06	inferred	nsnrpV	NA	textfile
6	148601905	rs11155559	C	T	0.0956023	0.0212961	genus.Barnesiella.id.944	TRUE	7.15e-06	inferred	nsnrpV	NA	textfile
15	87145913	rs12909713	T	C	-0.0550716	0.0120039	genus.Barnesiella.id.944	TRUE	4.48e-06	inferred	nsnrpV	NA	textfile
2	180020849	rs113258194	G	A	0.098992	0.0214121	genus.Barnesiella.id.944	TRUE	3.78e-06	inferred	nsnrpV	NA	textfile
8	105458416	rs76181748	T	C	-0.0778559	0.017164	genus.Barnesiella.id.944	TRUE	5.73e-06	inferred	nsnrpV	NA	textfile
4	102616869	rs72684847	C	T	-0.114369	0.0253873	genus.Barnesiella.id.944	TRUE	6.64e-06	inferred	nsnrpV	NA	textfile
2	136616754	rs182549	T	C	0.119703	0.0127294	genus.Bifidobacterium.id.436	TRUE	5.27e-21	inferred	AgX37p	NA	textfile
13	112859829	rs7322849	C	T	0.112428	0.0201813	genus.Bifidobacterium.id.436	TRUE	2.53e-08	inferred	AgX37p	NA	textfile
5	537890	rs56108664	C	T	0.0729971	0.0157926	genus.Bifidobacterium.id.436	TRUE	3.8e-06	inferred	AgX37p	NA	textfile
7	48090746	rs2686790	C	T	0.070741	0.0157926	genus.Bifidobacterium.id.436	TRUE	7.49e-06	inferred	AgX37p	NA	textfile
10	126089703	rs2491158	A	G	0.0712624	0.015983	genus.Bifidobacterium.id.436	TRUE	8.25e-06	inferred	AgX37p	NA	textfile
21	31861790	rs75344046	T	C	0.232354	0.0505979	genus.Bifidobacterium.id.436	TRUE	4.39e-06	inferred	AgX37p	NA	textfile
17	72897722	rs540489	G	T	-0.0637641	0.0138746	genus.Bifidobacterium.id.436	TRUE	4.31e-06	inferred	AgX37p	NA	textfile
6	14617591	rs857444	T	C	0.0558234	0.0121219	genus.Bifidobacterium.id.436	TRUE	4.12e-06	inferred	AgX37p	NA	textfile
1	207003374	rs12022129	A	G	0.0619356	0.0138937	genus.Bifidobacterium.id.436	TRUE	8.28e-06	inferred	AgX37p	NA	textfile
2	189805784	rs62181700	A	G	-0.0624643	0.0131205	genus.Bifidobacterium.id.436	TRUE	1.93e-06	inferred	AgX37p	NA	textfile
4	1517826	rs55888705	G	A	0.0546319	0.0121139	genus.Bifidobacterium.id.436	TRUE	6.49e-06	inferred	AgX37p	NA	textfile
22	18354272	rs5746486	C	T	-0.0536216	0.0120801	genus.Bifidobacterium.id.436	TRUE	9.04e-06	inferred	AgX37p	NA	textfile
5	142793467	rs73797465	G	T	-0.0953566	0.0209236	genus.Bifidobacterium.id.436	TRUE	5.18e-06	inferred	AgX37p	NA	textfile
9	4940871	rs1571225	T	C	0.0826826	0.0170621	genus.Bilophila.id.3170	TRUE	1.26e-06	inferred	YmoTtJ	NA	textfile
20	61980991	rs3827020	T	C	0.0766479	0.0160642	genus.Bilophila.id.3170	TRUE	1.83e-06	inferred	YmoTtJ	NA	textfile
1	103299921	rs1241171	A	G	-0.0692654	0.0150148	genus.Bilophila.id.3170	TRUE	3.97e-06	inferred	YmoTtJ	NA	textfile
7	138583840	rs7802841	A	C	0.0670097	0.0137701	genus.Bilophila.id.3170	TRUE	1.14e-06	inferred	YmoTtJ	NA	textfile
3	194419531	rs6793291	A	C	0.112729	0.0241633	genus.Bilophila.id.3170	TRUE	3.08e-06	inferred	YmoTtJ	NA	textfile
15	50011554	rs542415	C	T	-0.0613623	0.0133436	genus.Bilophila.id.3170	TRUE	4.25e-06	inferred	YmoTtJ	NA	textfile
8	109990939	rs72676854	C	T	0.123209	0.026882	genus.Bilophila.id.3170	TRUE	4.58e-06	inferred	YmoTtJ	NA	textfile
18	3765773	rs4798126	A	G	0.073288	0.016799	genus.Bilophila.id.3170	TRUE	1.28e-05	inferred	YmoTtJ	NA	textfile
12	100786847	rs1969927	A	G	0.0564589	0.0126935	genus.Bilophila.id.3170	TRUE	8.67e-06	inferred	YmoTtJ	NA	textfile
8	90878338	rs60178956	A	G	-0.0624818	0.0141485	genus.Bilophila.id.3170	TRUE	1e-05	inferred	YmoTtJ	NA	textfile
7	47211732	rs2728491	T	G	-0.0627416	0.0139456	genus.Bilophila.id.3170	TRUE	6.83e-06	inferred	YmoTtJ	NA	textfile
17	9121579	rs9899990	G	A	-0.102702	0.0233878	genus.Bilophila.id.3170	TRUE	1.13e-05	inferred	YmoTtJ	NA	textfile
13	102402685	rs11069458	C	T	-0.0680947	0.015503	genus.Bilophila.id.3170	TRUE	1.12e-05	inferred	YmoTtJ	NA	textfile
16	77238810	rs11149971	T	C	0.117605	0.02339	genus.Blautia.id.1992	TRUE	4.96e-07	inferred	XkA6jz	NA	textfile
17	16895873	rs12453000	T	C	0.0625335	0.0129987	genus.Blautia.id.1992	TRUE	1.5e-06	inferred	XkA6jz	NA	textfile
1	175757311	rs115043014	A	G	-0.206605	0.043992	genus.Blautia.id.1992	TRUE	2.65e-06	inferred	XkA6jz	NA	textfile
7	124210039	rs67794373	T	C	0.0601709	0.0123443	genus.Blautia.id.1992	TRUE	1.09e-06	inferred	XkA6jz	NA	textfile
7	68396262	rs117001700	C	T	0.196414	0.0441122	genus.Blautia.id.1992	TRUE	8.48e-06	inferred	XkA6jz	NA	textfile
19	1043103	rs72973581	G	A	0.125169	0.0265408	genus.Blautia.id.1992	TRUE	2.4e-06	inferred	XkA6jz	NA	textfile
19	13420917	rs4926264	C	T	0.0826207	0.0178239	genus.Blautia.id.1992	TRUE	3.56e-06	inferred	XkA6jz	NA	textfile
9	1866537	rs7860714	G	A	-0.0502178	0.0109853	genus.Blautia.id.1992	TRUE	4.85e-06	inferred	XkA6jz	NA	textfile
11	87805911	rs682885	G	A	-0.0493376	0.0107359	genus.Blautia.id.1992	TRUE	4.32e-06	inferred	XkA6jz	NA	textfile
1	219117743	rs2788271	G	T	-0.0575596	0.0133492	genus.Blautia.id.1992	TRUE	1.62e-05	inferred	XkA6jz	NA	textfile
14	78062644	rs113271346	T	C	0.0782682	0.0172116	genus.Blautia.id.1992	TRUE	5.43e-06	inferred	XkA6jz	NA	textfile
6	74605806	rs3005511	G	A	0.0501085	0.0110768	genus.Blautia.id.1992	TRUE	6.08e-06	inferred	XkA6jz	NA	textfile
6	9298640	rs16892041	C	T	-0.0622605	0.0141804	genus.Blautia.id.1992	TRUE	1.13e-05	inferred	XkA6jz	NA	textfile
2	153453410	rs56221232	C	T	0.0828027	0.0167401	genus.Butyricicoccus.id.2055	TRUE	7.56e-07	inferred	3cDiAk	NA	textfile
4	7460153	rs2017189	T	G	-0.0506956	0.011024	genus.Butyricicoccus.id.2055	TRUE	4.25e-06	inferred	3cDiAk	NA	textfile
13	100213990	rs7322368	C	T	0.0815733	0.0183167	genus.Butyricicoccus.id.2055	TRUE	8.45e-06	inferred	3cDiAk	NA	textfile
13	27018240	rs12585793	C	T	-0.262206	0.0564729	genus.Butyricicoccus.id.2055	TRUE	3.43e-06	inferred	3cDiAk	NA	textfile
7	157688150	rs62478070	G	T	0.224039	0.0494959	genus.Butyricicoccus.id.2055	TRUE	6e-06	inferred	3cDiAk	NA	textfile
10	126908208	rs4962426	T	G	0.0614216	0.0135979	genus.Butyricicoccus.id.2055	TRUE	6.27e-06	inferred	3cDiAk	NA	textfile
2	191304149	rs10084203	G	A	0.0549699	0.0123563	genus.Butyricicoccus.id.2055	TRUE	8.64e-06	inferred	3cDiAk	NA	textfile
1	67379595	rs12034718	G	A	0.0701199	0.0158214	genus.Butyricicoccus.id.2055	TRUE	9.34e-06	inferred	3cDiAk	NA	textfile
21	16550389	rs113054641	A	G	-0.144881	0.0274574	genus.Butyricimonas.id.945	TRUE	1.32e-07	inferred	cktVDz	NA	textfile
5	159867647	rs62390301	C	T	-0.0872983	0.0174893	genus.Butyricimonas.id.945	TRUE	5.99e-07	inferred	cktVDz	NA	textfile
10	72711156	rs7083431	C	A	0.0703539	0.0144439	genus.Butyricimonas.id.945	TRUE	1.11e-06	inferred	cktVDz	NA	textfile
16	22172866	rs1862649	A	G	0.113124	0.0248176	genus.Butyricimonas.id.945	TRUE	5.16e-06	inferred	cktVDz	NA	textfile
12	129438771	rs12304031	A	G	-0.086278	0.0196846	genus.Butyricimonas.id.945	TRUE	1.17e-05	inferred	cktVDz	NA	textfile
2	83093264	rs71428626	T	G	-0.133188	0.0289905	genus.Butyricimonas.id.945	TRUE	4.34e-06	inferred	cktVDz	NA	textfile
3	78740009	rs78453362	G	A	-0.14948	0.0327073	genus.Butyricimonas.id.945	TRUE	4.87e-06	inferred	cktVDz	NA	textfile
19	49162501	rs62130338	A	G	-0.0732608	0.0158324	genus.Butyricimonas.id.945	TRUE	3.71e-06	inferred	cktVDz	NA	textfile
8	4834406	rs9657374	T	C	0.0680719	0.0148172	genus.Butyricimonas.id.945	TRUE	4.35e-06	inferred	cktVDz	NA	textfile
18	34091618	rs12458763	C	A	0.122037	0.0269587	genus.Butyricimonas.id.945	TRUE	5.99e-06	inferred	cktVDz	NA	textfile
15	80528373	rs2114713	T	G	0.062721	0.0138998	genus.Butyricimonas.id.945	TRUE	6.41e-06	inferred	cktVDz	NA	textfile
10	72443070	rs72814525	G	A	0.0664154	0.0149766	genus.Butyricimonas.id.945	TRUE	9.22e-06	inferred	cktVDz	NA	textfile
11	56664962	rs11228830	G	A	0.135265	0.0298411	genus.Butyricimonas.id.945	TRUE	5.82e-06	inferred	cktVDz	NA	textfile
14	76065563	rs72723662	T	C	0.224078	0.0449336	genus.Butyrivibrio.id.1993	TRUE	6.14e-07	inferred	cu0dLR	NA	textfile
6	111780705	rs7752361	G	A	-0.11923	0.0239975	genus.Butyrivibrio.id.1993	TRUE	6.75e-07	inferred	cu0dLR	NA	textfile
13	27292666	rs4537857	C	T	-0.12459	0.0260992	genus.Butyrivibrio.id.1993	TRUE	1.81e-06	inferred	cu0dLR	NA	textfile
7	150596929	rs11761679	C	T	0.154775	0.0321539	genus.Butyrivibrio.id.1993	TRUE	1.48e-06	inferred	cu0dLR	NA	textfile
17	20575697	rs16941336	T	C	0.127488	0.0267936	genus.Butyrivibrio.id.1993	TRUE	1.95e-06	inferred	cu0dLR	NA	textfile
18	10256979	rs28846706	G	A	0.176368	0.0392809	genus.Butyrivibrio.id.1993	TRUE	7.13e-06	inferred	cu0dLR	NA	textfile
14	34150977	rs74622183	G	A	-0.201027	0.0428204	genus.Butyrivibrio.id.1993	TRUE	2.67e-06	inferred	cu0dLR	NA	textfile
6	21960091	rs7763512	A	G	0.119846	0.0253367	genus.Butyrivibrio.id.1993	TRUE	2.24e-06	inferred	cu0dLR	NA	textfile
10	22587900	rs142855850	G	A	0.205013	0.0457138	genus.Butyrivibrio.id.1993	TRUE	7.3e-06	inferred	cu0dLR	NA	textfile
6	53939724	rs9349693	G	A	0.117973	0.0259861	genus.Butyrivibrio.id.1993	TRUE	5.63e-06	inferred	cu0dLR	NA	textfile
20	811507	rs486484	G	A	-0.108349	0.0240008	genus.Butyrivibrio.id.1993	TRUE	6.35e-06	inferred	cu0dLR	NA	textfile
5	128976021	rs17163238	A	G	0.140987	0.0309117	genus.Butyrivibrio.id.1993	TRUE	5.09e-06	inferred	cu0dLR	NA	textfile
3	54288503	rs4928024	G	A	-0.17471	0.0389333	genus.Butyrivibrio.id.1993	TRUE	7.21e-06	inferred	cu0dLR	NA	textfile
6	148403405	rs1007475	T	G	0.118065	0.0261271	genus.Butyrivibrio.id.1993	TRUE	6.22e-06	inferred	cu0dLR	NA	textfile
9	119693164	rs16934069	C	T	-0.133784	0.0299444	genus.Butyrivibrio.id.1993	TRUE	7.9e-06	inferred	cu0dLR	NA	textfile
1	224687852	rs61825792	C	T	0.112199	0.0231856	genus.CandidatusSoleaferrea.id.11350	TRUE	1.3e-06	inferred	y3A7Ub	NA	textfile
8	138638199	rs10090365	G	A	-0.0834413	0.0180989	genus.CandidatusSoleaferrea.id.11350	TRUE	4.02e-06	inferred	y3A7Ub	NA	textfile
3	137945192	rs4678258	C	T	0.0986136	0.0215646	genus.CandidatusSoleaferrea.id.11350	TRUE	4.81e-06	inferred	y3A7Ub	NA	textfile
8	123882833	rs10108780	G	A	-0.092834	0.0199807	genus.CandidatusSoleaferrea.id.11350	TRUE	3.38e-06	inferred	y3A7Ub	NA	textfile
7	351270	rs36160691	A	G	0.10388	0.023696	genus.CandidatusSoleaferrea.id.11350	TRUE	1.17e-05	inferred	y3A7Ub	NA	textfile
9	10611282	rs10809135	C	T	0.0834858	0.0182426	genus.CandidatusSoleaferrea.id.11350	TRUE	4.73e-06	inferred	y3A7Ub	NA	textfile
2	19885907	rs9973954	G	A	0.0892075	0.0195401	genus.CandidatusSoleaferrea.id.11350	TRUE	4.99e-06	inferred	y3A7Ub	NA	textfile
12	115352769	rs6489992	G	A	-0.0840437	0.0187031	genus.CandidatusSoleaferrea.id.11350	TRUE	7e-06	inferred	y3A7Ub	NA	textfile
15	62394540	rs6494306	G	A	-0.0969304	0.0214221	genus.CandidatusSoleaferrea.id.11350	TRUE	6.05e-06	inferred	y3A7Ub	NA	textfile
14	76403542	rs7400877	C	T	-0.0951085	0.0212799	genus.CandidatusSoleaferrea.id.11350	TRUE	7.84e-06	inferred	y3A7Ub	NA	textfile
1	240118443	rs12404911	T	C	0.140717	0.0304142	genus.Catenibacterium.id.2153	TRUE	3.72e-06	inferred	XaanWb	NA	textfile
4	122282768	rs77285108	A	G	-0.161826	0.0353447	genus.Catenibacterium.id.2153	TRUE	4.68e-06	inferred	XaanWb	NA	textfile
7	57364320	rs73128290	G	A	0.129726	0.0284563	genus.Catenibacterium.id.2153	TRUE	5.14e-06	inferred	XaanWb	NA	textfile
6	159485742	rs212393	A	G	-0.135254	0.0286209	genus.Catenibacterium.id.2153	TRUE	2.29e-06	inferred	XaanWb	NA	textfile
6	105089665	rs7742829	T	C	0.11411	0.0251099	genus.Catenibacterium.id.2153	TRUE	5.51e-06	inferred	XaanWb	NA	textfile
10	126448374	rs78521377	T	C	0.124992	0.0274797	genus.ChristensenellaceaeR.7group.id.11283	TRUE	5.4e-06	inferred	FsRKgN	NA	textfile
7	118096925	rs62467127	T	C	0.114108	0.0251983	genus.ChristensenellaceaeR.7group.id.11283	TRUE	5.94e-06	inferred	FsRKgN	NA	textfile
18	67555560	rs17081797	G	A	-0.0904325	0.0204253	genus.ChristensenellaceaeR.7group.id.11283	TRUE	9.53e-06	inferred	FsRKgN	NA	textfile
19	49279227	rs62132810	G	A	-0.0828853	0.0179623	genus.ChristensenellaceaeR.7group.id.11283	TRUE	3.94e-06	inferred	FsRKgN	NA	textfile
19	35883736	rs60954665	G	T	0.049815	0.0110787	genus.ChristensenellaceaeR.7group.id.11283	TRUE	6.91e-06	inferred	FsRKgN	NA	textfile
4	156131004	rs10461257	G	A	-0.0551969	0.0122069	genus.ChristensenellaceaeR.7group.id.11283	TRUE	6.13e-06	inferred	FsRKgN	NA	textfile
5	29352420	rs79150079	A	C	0.121547	0.0270977	genus.ChristensenellaceaeR.7group.id.11283	TRUE	7.27e-06	inferred	FsRKgN	NA	textfile
2	230943099	rs62190261	C	A	0.0958394	0.0214723	genus.ChristensenellaceaeR.7group.id.11283	TRUE	8.07e-06	inferred	FsRKgN	NA	textfile
9	83043376	rs892686	G	A	0.0514099	0.011136	genus.ChristensenellaceaeR.7group.id.11283	TRUE	3.9e-06	inferred	FsRKgN	NA	textfile
18	1779609	rs73952017	T	C	-0.0862164	0.0194354	genus.ChristensenellaceaeR.7group.id.11283	TRUE	9.16e-06	inferred	FsRKgN	NA	textfile
6	165722832	rs550843	C	T	-0.0783246	0.0169209	genus.Clostridiumsensustricto1.id.1873	TRUE	3.68e-06	inferred	nbOJdW	NA	textfile
10	43270264	rs2795528	A	G	-0.184315	0.0392204	genus.Clostridiumsensustricto1.id.1873	TRUE	2.61e-06	inferred	nbOJdW	NA	textfile
1	3041519	rs2817172	T	C	0.058139	0.0124492	genus.Clostridiumsensustricto1.id.1873	TRUE	3.01e-06	inferred	nbOJdW	NA	textfile
5	84997131	rs115807074	G	A	-0.22736	0.0492575	genus.Clostridiumsensustricto1.id.1873	TRUE	3.92e-06	inferred	nbOJdW	NA	textfile
12	43485015	rs116847295	T	C	0.110021	0.0246032	genus.Clostridiumsensustricto1.id.1873	TRUE	7.75e-06	inferred	nbOJdW	NA	textfile
9	136710881	rs12341505	A	G	0.0810718	0.0180121	genus.Clostridiumsensustricto1.id.1873	TRUE	6.76e-06	inferred	nbOJdW	NA	textfile
1	155676492	rs11264403	A	G	-0.139062	0.0334454	genus.Clostridiumsensustricto1.id.1873	TRUE	3.21e-05	inferred	nbOJdW	NA	textfile
13	68610061	rs9541268	A	C	0.09597	0.0197312	genus.Collinsella.id.815	TRUE	1.15e-06	inferred	4rOF5U	NA	textfile
2	195739311	rs73052258	A	G	0.0930178	0.0202658	genus.Collinsella.id.815	TRUE	4.43e-06	inferred	4rOF5U	NA	textfile
21	29355467	rs2103510	A	G	0.0786551	0.0168217	genus.Collinsella.id.815	TRUE	2.93e-06	inferred	4rOF5U	NA	textfile
4	149818294	rs75672793	G	A	-0.108908	0.0240522	genus.Collinsella.id.815	TRUE	5.95e-06	inferred	4rOF5U	NA	textfile
11	107123199	rs10890671	C	T	-0.0537401	0.0118848	genus.Collinsella.id.815	TRUE	6.13e-06	inferred	4rOF5U	NA	textfile
19	31879555	rs62102630	G	A	-0.0696299	0.0153325	genus.Collinsella.id.815	TRUE	5.59e-06	inferred	4rOF5U	NA	textfile
19	56526640	rs149807560	A	C	-0.104264	0.0235841	genus.Collinsella.id.815	TRUE	9.83e-06	inferred	4rOF5U	NA	textfile
10	8589813	rs11597285	T	G	-0.0537947	0.0120548	genus.Collinsella.id.815	TRUE	8.1e-06	inferred	4rOF5U	NA	textfile
1	88233128	rs305411	G	A	0.129218	0.0264518	genus.Coprobacter.id.949	TRUE	1.03e-06	inferred	TGsLNP	NA	textfile
3	46483717	rs3828477	T	G	-0.091218	0.019569	genus.Coprobacter.id.949	TRUE	3.14e-06	inferred	TGsLNP	NA	textfile
11	103549974	rs143662916	T	C	0.253264	0.0540141	genus.Coprobacter.id.949	TRUE	2.75e-06	inferred	TGsLNP	NA	textfile
6	97234939	rs213863	T	C	-0.0887412	0.0188377	genus.Coprobacter.id.949	TRUE	2.47e-06	inferred	TGsLNP	NA	textfile
6	4714797	rs72821405	C	T	-0.147365	0.0319978	genus.Coprobacter.id.949	TRUE	4.12e-06	inferred	TGsLNP	NA	textfile
12	98289796	rs11532348	T	C	-0.103931	0.0226826	genus.Coprobacter.id.949	TRUE	4.61e-06	inferred	TGsLNP	NA	textfile
2	137223458	rs12996055	C	A	0.0921817	0.0209405	genus.Coprobacter.id.949	TRUE	1.07e-05	inferred	TGsLNP	NA	textfile
9	137784868	rs12684609	C	T	0.100827	0.0220366	genus.Coprobacter.id.949	TRUE	4.75e-06	inferred	TGsLNP	NA	textfile
2	32242452	rs74919520	A	G	0.125703	0.0276296	genus.Coprobacter.id.949	TRUE	5.38e-06	inferred	TGsLNP	NA	textfile
4	96389240	rs28402691	C	T	0.110695	0.0251199	genus.Coprobacter.id.949	TRUE	1.05e-05	inferred	TGsLNP	NA	textfile
20	57574851	rs189356	A	G	0.0781125	0.0171916	genus.Coprobacter.id.949	TRUE	5.53e-06	inferred	TGsLNP	NA	textfile
15	91171436	rs12908296	G	A	0.100596	0.0223213	genus.Coprobacter.id.949	TRUE	6.58e-06	inferred	TGsLNP	NA	textfile
20	4319420	rs4277593	A	G	-0.0585649	0.0109914	genus.Coprococcus1.id.11301	TRUE	9.92e-08	inferred	ZTITvh	NA	textfile
4	174468316	rs56405618	G	A	-0.08963	0.0186508	genus.Coprococcus1.id.11301	TRUE	1.54e-06	inferred	ZTITvh	NA	textfile
1	95424321	rs74101919	C	T	-0.0718989	0.0144651	genus.Coprococcus1.id.11301	TRUE	6.68e-07	inferred	ZTITvh	NA	textfile
1	30400301	rs1010560	A	C	0.0580232	0.0122722	genus.Coprococcus1.id.11301	TRUE	2.27e-06	inferred	ZTITvh	NA	textfile
11	134622282	rs73031725	C	T	0.167591	0.0355224	genus.Coprococcus1.id.11301	TRUE	2.38e-06	inferred	ZTITvh	NA	textfile
2	22079770	rs1519491	C	T	0.0499197	0.0113558	genus.Coprococcus1.id.11301	TRUE	1.1e-05	inferred	ZTITvh	NA	textfile
6	72529277	rs1576241	G	A	-0.0510343	0.0109535	genus.Coprococcus1.id.11301	TRUE	3.17e-06	inferred	ZTITvh	NA	textfile
3	165693143	rs73167075	C	T	0.0573137	0.0127573	genus.Coprococcus1.id.11301	TRUE	7.04e-06	inferred	ZTITvh	NA	textfile
11	124554061	rs12794898	T	G	0.0903299	0.0197212	genus.Coprococcus1.id.11301	TRUE	4.64e-06	inferred	ZTITvh	NA	textfile
10	15913820	rs946513	T	C	0.205899	0.0460018	genus.Coprococcus1.id.11301	TRUE	7.61e-06	inferred	ZTITvh	NA	textfile
6	150288094	rs1762123	T	C	-0.0891532	0.0198554	genus.Coprococcus1.id.11301	TRUE	7.12e-06	inferred	ZTITvh	NA	textfile
19	2600717	rs2907920	G	A	0.0561173	0.0126824	genus.Coprococcus1.id.11301	TRUE	9.65e-06	inferred	ZTITvh	NA	textfile
1	112139008	rs6677933	T	C	-0.0804405	0.0164216	genus.Coprococcus2.id.11302	TRUE	9.66e-07	inferred	1iHhCc	NA	textfile
4	131125786	rs72680320	C	T	-0.0649382	0.013919	genus.Coprococcus2.id.11302	TRUE	3.08e-06	inferred	1iHhCc	NA	textfile
9	25554068	rs2482516	T	C	0.0754415	0.0164619	genus.Coprococcus2.id.11302	TRUE	4.59e-06	inferred	1iHhCc	NA	textfile
10	129715759	rs35890118	G	A	-0.066536	0.0147661	genus.Coprococcus2.id.11302	TRUE	6.61e-06	inferred	1iHhCc	NA	textfile
1	4210455	rs9426473	G	A	0.0727361	0.0161662	genus.Coprococcus2.id.11302	TRUE	6.82e-06	inferred	1iHhCc	NA	textfile
5	33114638	rs6894272	C	T	-0.113458	0.0253003	genus.Coprococcus2.id.11302	TRUE	7.31e-06	inferred	1iHhCc	NA	textfile
3	180544880	rs12634070	C	T	0.0736486	0.0164921	genus.Coprococcus2.id.11302	TRUE	7.98e-06	inferred	1iHhCc	NA	textfile
1	223688236	rs61823518	C	A	-0.0955381	0.0215724	genus.Coprococcus2.id.11302	TRUE	9.48e-06	inferred	1iHhCc	NA	textfile
19	40032132	rs8100692	C	T	0.0577411	0.0113476	genus.Coprococcus3.id.11303	TRUE	3.61e-07	inferred	oaB0gy	NA	textfile
22	21331556	rs178271	C	T	0.145257	0.0294239	genus.Coprococcus3.id.11303	TRUE	7.95e-07	inferred	oaB0gy	NA	textfile
2	240727657	rs13394391	T	C	-0.0709302	0.0150918	genus.Coprococcus3.id.11303	TRUE	2.6e-06	inferred	oaB0gy	NA	textfile
17	26104511	rs11080344	T	C	0.0516921	0.0113054	genus.Coprococcus3.id.11303	TRUE	4.82e-06	inferred	oaB0gy	NA	textfile
1	149998497	rs7521171	A	G	-0.0596434	0.0129279	genus.Coprococcus3.id.11303	TRUE	3.96e-06	inferred	oaB0gy	NA	textfile
17	76343961	rs11077359	C	T	-0.0645443	0.0148833	genus.Coprococcus3.id.11303	TRUE	1.45e-05	inferred	oaB0gy	NA	textfile
7	76357726	rs13247359	A	G	0.051211	0.0113031	genus.Coprococcus3.id.11303	TRUE	5.88e-06	inferred	oaB0gy	NA	textfile
14	99141751	rs4575475	A	G	0.0619514	0.0137787	genus.Coprococcus3.id.11303	TRUE	6.92e-06	inferred	oaB0gy	NA	textfile
9	13799809	rs10810043	G	A	0.0515518	0.0115923	genus.Coprococcus3.id.11303	TRUE	8.7e-06	inferred	oaB0gy	NA	textfile
3	72207794	rs4677103	G	A	0.0977912	0.0197263	genus.DefluviitaleaceaeUCG011.id.11287	TRUE	7.14e-07	inferred	547v8a	NA	textfile
9	8786663	rs112893842	C	T	0.11381	0.0232806	genus.DefluviitaleaceaeUCG011.id.11287	TRUE	1.02e-06	inferred	547v8a	NA	textfile
4	147442492	rs12500663	G	T	-0.114704	0.022771	genus.DefluviitaleaceaeUCG011.id.11287	TRUE	4.72e-07	inferred	547v8a	NA	textfile
1	85205632	rs9725395	G	A	-0.13834	0.029554	genus.DefluviitaleaceaeUCG011.id.11287	TRUE	2.86e-06	inferred	547v8a	NA	textfile
21	41811003	rs55658617	C	T	0.174369	0.0362226	genus.DefluviitaleaceaeUCG011.id.11287	TRUE	1.48e-06	inferred	547v8a	NA	textfile
22	24804081	rs9608282	G	T	0.142939	0.0299793	genus.DefluviitaleaceaeUCG011.id.11287	TRUE	1.86e-06	inferred	547v8a	NA	textfile
1	118723685	rs1582238	C	T	0.0805036	0.0167257	genus.DefluviitaleaceaeUCG011.id.11287	TRUE	1.49e-06	inferred	547v8a	NA	textfile
10	66407366	rs4344384	T	G	0.0715978	0.0156309	genus.DefluviitaleaceaeUCG011.id.11287	TRUE	4.64e-06	inferred	547v8a	NA	textfile
4	120741726	rs2892880	A	G	0.0817755	0.0181686	genus.DefluviitaleaceaeUCG011.id.11287	TRUE	6.77e-06	inferred	547v8a	NA	textfile
8	105462047	rs2853179	T	C	0.0811971	0.0174234	genus.Desulfovibrio.id.3173	TRUE	3.16e-06	inferred	Wenm6z	NA	textfile
2	198089911	rs16863365	G	A	0.109402	0.0226964	genus.Desulfovibrio.id.3173	TRUE	1.43e-06	inferred	Wenm6z	NA	textfile
1	68664315	rs12031543	C	T	-0.127185	0.0281887	genus.Desulfovibrio.id.3173	TRUE	6.42e-06	inferred	Wenm6z	NA	textfile
3	67478973	rs13066142	A	G	0.119141	0.0250891	genus.Desulfovibrio.id.3173	TRUE	2.05e-06	inferred	Wenm6z	NA	textfile
13	64264446	rs2590913	A	G	0.154496	0.0339396	genus.Desulfovibrio.id.3173	TRUE	5.31e-06	inferred	Wenm6z	NA	textfile
10	130170270	rs2032031	G	A	-0.0654931	0.0148681	genus.Desulfovibrio.id.3173	TRUE	1.06e-05	inferred	Wenm6z	NA	textfile
8	57972916	rs72647089	G	T	-0.106594	0.0239337	genus.Desulfovibrio.id.3173	TRUE	8.44e-06	inferred	Wenm6z	NA	textfile
5	52653978	rs7729080	A	C	-0.070287	0.0157691	genus.Desulfovibrio.id.3173	TRUE	8.3e-06	inferred	Wenm6z	NA	textfile
18	13447995	rs4797774	A	G	0.212582	0.0470044	genus.Desulfovibrio.id.3173	TRUE	6.11e-06	inferred	Wenm6z	NA	textfile
5	139410687	rs6580353	C	T	0.0770979	0.0169735	genus.Desulfovibrio.id.3173	TRUE	5.57e-06	inferred	Wenm6z	NA	textfile
8	138295725	rs11166701	A	G	-0.0655301	0.013186	genus.Dialister.id.2183	TRUE	6.71e-07	inferred	Xo4cKU	NA	textfile
10	23199653	rs4747450	A	C	0.0668509	0.0147685	genus.Dialister.id.2183	TRUE	5.99e-06	inferred	Xo4cKU	NA	textfile
16	9336862	rs2314294	C	T	0.0865932	0.0193719	genus.Dialister.id.2183	TRUE	7.82e-06	inferred	Xo4cKU	NA	textfile
11	92267129	rs4753063	A	G	-0.0596297	0.0130052	genus.Dialister.id.2183	TRUE	4.54e-06	inferred	Xo4cKU	NA	textfile
7	150890034	rs2435610	C	A	0.0647131	0.0143314	genus.Dialister.id.2183	TRUE	6.32e-06	inferred	Xo4cKU	NA	textfile
4	23294359	rs10938938	A	G	-0.0773514	0.0170915	genus.Dialister.id.2183	TRUE	6.02e-06	inferred	Xo4cKU	NA	textfile
14	102458052	rs10138457	C	T	-0.113054	0.0261933	genus.Dialister.id.2183	TRUE	1.59e-05	inferred	Xo4cKU	NA	textfile
15	32955095	rs11071887	C	T	0.0662403	0.0146315	genus.Dialister.id.2183	TRUE	5.98e-06	inferred	Xo4cKU	NA	textfile
3	45809449	rs764177	A	C	-0.0601454	0.0135366	genus.Dialister.id.2183	TRUE	8.86e-06	inferred	Xo4cKU	NA	textfile
9	25447080	rs76680460	A	G	-0.161296	0.0364332	genus.Dialister.id.2183	TRUE	9.55e-06	inferred	Xo4cKU	NA	textfile
1	172809633	rs75416973	G	A	0.0727223	0.016451	genus.Dialister.id.2183	TRUE	9.85e-06	inferred	Xo4cKU	NA	textfile
8	127905865	rs13279148	A	G	0.0715309	0.0150878	genus.Dorea.id.1997	TRUE	2.13e-06	inferred	ulUqQs	NA	textfile
8	15768657	rs62503162	G	A	-0.0974091	0.0194379	genus.Dorea.id.1997	TRUE	5.41e-07	inferred	ulUqQs	NA	textfile
6	25078050	rs73729431	T	C	-0.13745	0.0299983	genus.Dorea.id.1997	TRUE	4.61e-06	inferred	ulUqQs	NA	textfile
17	70733523	rs4793307	T	C	0.0574165	0.0122472	genus.Dorea.id.1997	TRUE	2.76e-06	inferred	ulUqQs	NA	textfile
16	81803497	rs11150408	G	T	0.0488254	0.0109063	genus.Dorea.id.1997	TRUE	7.58e-06	inferred	ulUqQs	NA	textfile
3	6826520	rs345219	G	T	-0.0497368	0.0112621	genus.Dorea.id.1997	TRUE	1e-05	inferred	ulUqQs	NA	textfile
6	74605806	rs3005511	G	A	0.0516127	0.0112852	genus.Dorea.id.1997	TRUE	4.8e-06	inferred	ulUqQs	NA	textfile
4	60992340	rs1899291	T	C	0.0697217	0.0150285	genus.Dorea.id.1997	TRUE	3.5e-06	inferred	ulUqQs	NA	textfile
11	8729057	rs3752849	A	G	0.163846	0.036608	genus.Dorea.id.1997	TRUE	7.62e-06	inferred	ulUqQs	NA	textfile
7	154978183	rs12537781	C	T	-0.055544	0.0125223	genus.Dorea.id.1997	TRUE	9.18e-06	inferred	ulUqQs	NA	textfile
2	45453805	rs3851328	G	T	-0.107774	0.0236527	genus.Eggerthella.id.819	TRUE	5.2e-06	inferred	Q2jXlV	NA	textfile
7	38335954	rs2240838	G	A	0.0980582	0.0197653	genus.Eggerthella.id.819	TRUE	7.01e-07	inferred	Q2jXlV	NA	textfile
21	29778032	rs2223081	A	G	0.102572	0.0221108	genus.Eggerthella.id.819	TRUE	3.5e-06	inferred	Q2jXlV	NA	textfile
1	9136139	rs112205261	C	T	-0.188618	0.0403613	genus.Eggerthella.id.819	TRUE	2.96e-06	inferred	Q2jXlV	NA	textfile
17	17098213	rs4985746	A	G	0.110522	0.0247653	genus.Eggerthella.id.819	TRUE	8.09e-06	inferred	Q2jXlV	NA	textfile
11	102470454	rs1784405	G	T	0.0908248	0.0198175	genus.Eggerthella.id.819	TRUE	4.58e-06	inferred	Q2jXlV	NA	textfile
20	55647869	rs76663501	T	C	0.175349	0.0378576	genus.Eggerthella.id.819	TRUE	3.62e-06	inferred	Q2jXlV	NA	textfile
2	141337454	rs6430926	T	C	0.0879736	0.0197127	genus.Eggerthella.id.819	TRUE	8.09e-06	inferred	Q2jXlV	NA	textfile
4	70483957	rs2877457	A	G	-0.093486	0.0210208	genus.Eggerthella.id.819	TRUE	8.69e-06	inferred	Q2jXlV	NA	textfile
3	20807454	rs13070736	C	A	-0.121331	0.0272024	genus.Eggerthella.id.819	TRUE	8.18e-06	inferred	Q2jXlV	NA	textfile
15	65691324	rs67490567	C	T	0.108495	0.0245457	genus.Eggerthella.id.819	TRUE	9.87e-06	inferred	Q2jXlV	NA	textfile
8	50822676	rs3812426	A	G	0.106447	0.0224159	genus.Eisenbergiella.id.11304	TRUE	2.05e-06	inferred	SMwZ7I	NA	textfile
15	53375201	rs1508033	C	A	0.091546	0.0195787	genus.Eisenbergiella.id.11304	TRUE	2.93e-06	inferred	SMwZ7I	NA	textfile
15	36178565	rs2683098	T	C	0.107319	0.022515	genus.Eisenbergiella.id.11304	TRUE	1.87e-06	inferred	SMwZ7I	NA	textfile
17	53379732	rs11651545	C	T	0.106901	0.0237647	genus.Eisenbergiella.id.11304	TRUE	6.85e-06	inferred	SMwZ7I	NA	textfile
8	55330814	rs13258851	G	A	0.137001	0.0302124	genus.Eisenbergiella.id.11304	TRUE	5.77e-06	inferred	SMwZ7I	NA	textfile
2	19973210	rs12710729	A	C	0.0893384	0.0199069	genus.Eisenbergiella.id.11304	TRUE	7.2e-06	inferred	SMwZ7I	NA	textfile
10	109417101	rs12257723	C	A	-0.0952742	0.0211569	genus.Eisenbergiella.id.11304	TRUE	6.69e-06	inferred	SMwZ7I	NA	textfile
21	21610254	rs4462860	A	G	0.0939071	0.0201104	genus.Eisenbergiella.id.11304	TRUE	3.02e-06	inferred	SMwZ7I	NA	textfile
11	24001840	rs11027642	T	C	0.129006	0.0284844	genus.Eisenbergiella.id.11304	TRUE	5.93e-06	inferred	SMwZ7I	NA	textfile
4	189060431	rs11938607	C	T	0.0978125	0.0216636	genus.Eisenbergiella.id.11304	TRUE	6.33e-06	inferred	SMwZ7I	NA	textfile
3	111419486	rs1553971	G	T	0.120965	0.0263054	genus.Eisenbergiella.id.11304	TRUE	4.26e-06	inferred	SMwZ7I	NA	textfile
2	19611953	rs114731706	G	T	0.182308	0.0382298	genus.Enterorhabdus.id.820	TRUE	1.85e-06	inferred	Vicd94	NA	textfile
11	62174193	rs3017103	G	A	0.0980897	0.0208995	genus.Enterorhabdus.id.820	TRUE	2.69e-06	inferred	Vicd94	NA	textfile
12	69515102	rs73331712	C	T	0.26199	0.055123	genus.Enterorhabdus.id.820	TRUE	2.01e-06	inferred	Vicd94	NA	textfile
2	236439879	rs77655283	A	G	0.132988	0.0298306	genus.Enterorhabdus.id.820	TRUE	8.27e-06	inferred	Vicd94	NA	textfile
19	35863028	rs424715	C	T	0.0818743	0.0174855	genus.Enterorhabdus.id.820	TRUE	2.84e-06	inferred	Vicd94	NA	textfile
8	113109756	rs10098492	C	T	0.132323	0.0293688	genus.Enterorhabdus.id.820	TRUE	6.62e-06	inferred	Vicd94	NA	textfile
7	89709883	rs2051957	T	C	0.0843291	0.0189864	genus.Enterorhabdus.id.820	TRUE	8.93e-06	inferred	Vicd94	NA	textfile
17	10177708	rs7221249	G	A	0.0839861	0.0142741	genus.Erysipelatoclostridium.id.11381	TRUE	4.01e-09	inferred	0LSBSO	NA	textfile
1	42333631	rs710230	C	T	0.143381	0.0281514	genus.Erysipelatoclostridium.id.11381	TRUE	3.52e-07	inferred	0LSBSO	NA	textfile
4	25446787	rs4697572	G	A	-0.0810636	0.0163308	genus.Erysipelatoclostridium.id.11381	TRUE	6.91e-07	inferred	0LSBSO	NA	textfile
11	121876913	rs58236560	T	G	-0.111157	0.0234426	genus.Erysipelatoclostridium.id.11381	TRUE	2.12e-06	inferred	0LSBSO	NA	textfile
9	90586043	rs622418	G	A	-0.0668051	0.0143224	genus.Erysipelatoclostridium.id.11381	TRUE	3.1e-06	inferred	0LSBSO	NA	textfile
5	77815056	rs17804233	C	T	-0.0662914	0.0144203	genus.Erysipelatoclostridium.id.11381	TRUE	4.28e-06	inferred	0LSBSO	NA	textfile
2	34595533	rs1434153	A	G	-0.0684526	0.0152443	genus.Erysipelatoclostridium.id.11381	TRUE	7.11e-06	inferred	0LSBSO	NA	textfile
5	34892042	rs340991	G	A	-0.0740482	0.0158891	genus.Erysipelatoclostridium.id.11381	TRUE	3.16e-06	inferred	0LSBSO	NA	textfile
8	38780606	rs6474512	C	A	0.067015	0.0143201	genus.Erysipelatoclostridium.id.11381	TRUE	2.87e-06	inferred	0LSBSO	NA	textfile
13	46372065	rs9590927	A	G	-0.0646003	0.0143479	genus.Erysipelatoclostridium.id.11381	TRUE	6.72e-06	inferred	0LSBSO	NA	textfile
1	167818597	rs61806970	T	C	0.142548	0.0320688	genus.Erysipelatoclostridium.id.11381	TRUE	8.79e-06	inferred	0LSBSO	NA	textfile
19	55857777	rs45480394	G	T	-0.0687134	0.0151835	genus.Erysipelatoclostridium.id.11381	TRUE	6.02e-06	inferred	0LSBSO	NA	textfile
11	36871523	rs2901723	A	C	0.0641339	0.0144295	genus.Erysipelatoclostridium.id.11381	TRUE	8.8e-06	inferred	0LSBSO	NA	textfile
10	36394609	rs16936671	T	C	-0.0968026	0.0217883	genus.Erysipelatoclostridium.id.11381	TRUE	8.88e-06	inferred	0LSBSO	NA	textfile
6	24292185	rs3804326	G	A	0.14147	0.0336352	genus.Erysipelatoclostridium.id.11381	TRUE	2.6e-05	inferred	0LSBSO	NA	textfile
10	125628540	rs28568391	G	A	-0.0583911	0.0118741	genus.ErysipelotrichaceaeUCG003.id.11384	TRUE	8.76e-07	inferred	koH2HP	NA	textfile
8	91660344	rs11994308	T	C	0.115417	0.0242503	genus.ErysipelotrichaceaeUCG003.id.11384	TRUE	1.94e-06	inferred	koH2HP	NA	textfile
15	86522244	rs76502207	C	T	0.144844	0.0289929	genus.ErysipelotrichaceaeUCG003.id.11384	TRUE	5.86e-07	inferred	koH2HP	NA	textfile
16	4076830	rs8053479	G	A	-0.0838212	0.0186509	genus.ErysipelotrichaceaeUCG003.id.11384	TRUE	6.98e-06	inferred	koH2HP	NA	textfile
7	33684926	rs17798136	A	G	0.158818	0.0347674	genus.ErysipelotrichaceaeUCG003.id.11384	TRUE	4.92e-06	inferred	koH2HP	NA	textfile
19	57828980	rs11666127	G	A	-0.0719187	0.0161371	genus.ErysipelotrichaceaeUCG003.id.11384	TRUE	8.32e-06	inferred	koH2HP	NA	textfile
6	24220160	rs62403464	C	T	-0.0731743	0.0156516	genus.ErysipelotrichaceaeUCG003.id.11384	TRUE	2.94e-06	inferred	koH2HP	NA	textfile
4	113256737	rs59068084	G	T	0.0564772	0.0120224	genus.ErysipelotrichaceaeUCG003.id.11384	TRUE	2.63e-06	inferred	koH2HP	NA	textfile
7	20554814	rs73074432	T	C	0.072154	0.0164378	genus.ErysipelotrichaceaeUCG003.id.11384	TRUE	1.14e-05	inferred	koH2HP	NA	textfile
11	7765096	rs4758231	T	G	-0.0551754	0.0122047	genus.ErysipelotrichaceaeUCG003.id.11384	TRUE	6.16e-06	inferred	koH2HP	NA	textfile
16	80167277	rs74988980	A	G	-0.133141	0.0348574	genus.ErysipelotrichaceaeUCG003.id.11384	TRUE	0.000133669	inferred	koH2HP	NA	textfile
2	175403951	rs75949021	C	T	-0.169667	0.0374238	genus.ErysipelotrichaceaeUCG003.id.11384	TRUE	5.8e-06	inferred	koH2HP	NA	textfile
5	32345671	rs6875357	T	C	0.165673	0.0353831	genus.ErysipelotrichaceaeUCG003.id.11384	TRUE	2.84e-06	inferred	koH2HP	NA	textfile
18	46582100	rs2044550	C	T	-0.0609347	0.0136043	genus.ErysipelotrichaceaeUCG003.id.11384	TRUE	7.5e-06	inferred	koH2HP	NA	textfile
10	873148	rs12251396	G	A	-0.0705399	0.0158766	genus.ErysipelotrichaceaeUCG003.id.11384	TRUE	8.87e-06	inferred	koH2HP	NA	textfile
11	134774845	rs1154904	G	A	-0.0613376	0.0130644	genus.Escherichia.Shigella.id.3504	TRUE	2.67e-06	inferred	O8gUi3	NA	textfile
21	39324484	rs73208162	G	A	-0.119296	0.024839	genus.Escherichia.Shigella.id.3504	TRUE	1.56e-06	inferred	O8gUi3	NA	textfile
7	140678199	rs113513883	G	A	0.172283	0.038041	genus.Escherichia.Shigella.id.3504	TRUE	5.93e-06	inferred	O8gUi3	NA	textfile
2	236515155	rs57024273	C	T	0.0626172	0.0139919	genus.Escherichia.Shigella.id.3504	TRUE	7.63e-06	inferred	O8gUi3	NA	textfile
13	23253392	rs113127095	G	A	0.151009	0.0323434	genus.Escherichia.Shigella.id.3504	TRUE	3.03e-06	inferred	O8gUi3	NA	textfile
16	3750623	rs112767262	C	T	0.0732963	0.0163589	genus.Escherichia.Shigella.id.3504	TRUE	7.45e-06	inferred	O8gUi3	NA	textfile
9	136179347	rs592299	C	T	-0.0592004	0.0129486	genus.Escherichia.Shigella.id.3504	TRUE	4.83e-06	inferred	O8gUi3	NA	textfile
7	128054100	rs4731451	A	G	-0.0609885	0.0135157	genus.Escherichia.Shigella.id.3504	TRUE	6.41e-06	inferred	O8gUi3	NA	textfile
5	79863544	rs118526	A	C	-0.0594401	0.013598	genus.Escherichia.Shigella.id.3504	TRUE	1.24e-05	inferred	O8gUi3	NA	textfile
1	48961903	rs2798105	G	A	-0.100851	0.0222045	genus.Escherichia.Shigella.id.3504	TRUE	5.57e-06	inferred	O8gUi3	NA	textfile
6	131587157	rs6910935	G	A	0.134864	0.0277032	genus.Faecalibacterium.id.2057	TRUE	1.13e-06	inferred	yI5Jbe	NA	textfile
14	64044097	rs1271565	T	C	-0.0576251	0.0119649	genus.Faecalibacterium.id.2057	TRUE	1.46e-06	inferred	yI5Jbe	NA	textfile
16	6099863	rs75499067	T	C	0.227585	0.0465522	genus.Faecalibacterium.id.2057	TRUE	1.01e-06	inferred	yI5Jbe	NA	textfile
13	53567017	rs9536330	C	T	-0.048317	0.010797	genus.Faecalibacterium.id.2057	TRUE	7.64e-06	inferred	yI5Jbe	NA	textfile
1	245267339	rs10927394	T	G	-0.232262	0.0512364	genus.Faecalibacterium.id.2057	TRUE	5.81e-06	inferred	yI5Jbe	NA	textfile
2	37125235	rs114946999	T	C	-0.0861565	0.01896	genus.Faecalibacterium.id.2057	TRUE	5.52e-06	inferred	yI5Jbe	NA	textfile
1	111036827	rs79656633	C	T	0.145631	0.0323019	genus.Faecalibacterium.id.2057	TRUE	6.53e-06	inferred	yI5Jbe	NA	textfile
1	14201546	rs12753492	C	A	0.0641305	0.0149933	genus.Faecalibacterium.id.2057	TRUE	1.89e-05	inferred	yI5Jbe	NA	textfile
21	39027901	rs2835874	C	T	-0.0866356	0.0196496	genus.Faecalibacterium.id.2057	TRUE	1.04e-05	inferred	yI5Jbe	NA	textfile
8	38593645	rs11776390	C	T	-0.078354	0.017183	genus.Faecalibacterium.id.2057	TRUE	5.12e-06	inferred	yI5Jbe	NA	textfile
20	4618639	rs62200412	T	C	-0.0800851	0.0163834	genus.FamilyXIIIAD3011group.id.11293	TRUE	1.02e-06	inferred	bsxl9L	NA	textfile
1	240694163	rs16840310	G	A	-0.0608052	0.0122149	genus.FamilyXIIIAD3011group.id.11293	TRUE	6.43e-07	inferred	bsxl9L	NA	textfile
1	192019835	rs72730932	A	C	-0.0899559	0.0177107	genus.FamilyXIIIAD3011group.id.11293	TRUE	3.79e-07	inferred	bsxl9L	NA	textfile
15	58683697	rs16940167	T	C	0.0732552	0.0159898	genus.FamilyXIIIAD3011group.id.11293	TRUE	4.62e-06	inferred	bsxl9L	NA	textfile
7	28603985	rs17156849	A	G	-0.112891	0.0245292	genus.FamilyXIIIAD3011group.id.11293	TRUE	4.18e-06	inferred	bsxl9L	NA	textfile
16	16006242	rs62029761	G	A	0.128753	0.0276002	genus.FamilyXIIIAD3011group.id.11293	TRUE	3.09e-06	inferred	bsxl9L	NA	textfile
4	38917830	rs11736617	A	G	-0.0759493	0.0172101	genus.FamilyXIIIAD3011group.id.11293	TRUE	1.02e-05	inferred	bsxl9L	NA	textfile
6	32695336	rs9276029	G	A	-0.0811384	0.0185669	genus.FamilyXIIIAD3011group.id.11293	TRUE	1.24e-05	inferred	bsxl9L	NA	textfile
5	14159925	rs149302	C	T	-0.0645635	0.0143225	genus.FamilyXIIIAD3011group.id.11293	TRUE	6.55e-06	inferred	bsxl9L	NA	textfile
12	18141658	rs12314465	G	A	-0.0919724	0.0197199	genus.FamilyXIIIAD3011group.id.11293	TRUE	3.1e-06	inferred	bsxl9L	NA	textfile
3	29811865	rs9837139	G	A	0.10752	0.0240482	genus.FamilyXIIIAD3011group.id.11293	TRUE	7.78e-06	inferred	bsxl9L	NA	textfile
9	136678954	rs739451	T	C	0.0649589	0.0147534	genus.FamilyXIIIAD3011group.id.11293	TRUE	1.07e-05	inferred	bsxl9L	NA	textfile
2	74195551	rs11126423	T	C	0.0904399	0.0196301	genus.FamilyXIIIAD3011group.id.11293	TRUE	4.08e-06	inferred	bsxl9L	NA	textfile
3	188224096	rs1426266	C	T	-0.0665521	0.0137151	genus.FamilyXIIIUCG001.id.11294	TRUE	1.22e-06	inferred	IdG8Qq	NA	textfile
1	85228325	rs12049454	C	T	-0.0647298	0.0134065	genus.FamilyXIIIUCG001.id.11294	TRUE	1.38e-06	inferred	IdG8Qq	NA	textfile
1	183503664	rs3842897	A	G	-0.112639	0.0242751	genus.FamilyXIIIUCG001.id.11294	TRUE	3.48e-06	inferred	IdG8Qq	NA	textfile
6	76598635	rs62414802	T	C	-0.0611904	0.013457	genus.FamilyXIIIUCG001.id.11294	TRUE	5.44e-06	inferred	IdG8Qq	NA	textfile
17	33761027	rs112362903	G	A	-0.149047	0.0333271	genus.FamilyXIIIUCG001.id.11294	TRUE	7.74e-06	inferred	IdG8Qq	NA	textfile
17	78223817	rs8076666	G	A	0.088655	0.0198094	genus.FamilyXIIIUCG001.id.11294	TRUE	7.63e-06	inferred	IdG8Qq	NA	textfile
11	94681786	rs7119679	A	G	-0.0809085	0.0174782	genus.FamilyXIIIUCG001.id.11294	TRUE	3.67e-06	inferred	IdG8Qq	NA	textfile
3	45479090	rs76463770	G	A	0.19313	0.0419866	genus.FamilyXIIIUCG001.id.11294	TRUE	4.23e-06	inferred	IdG8Qq	NA	textfile
1	77887835	rs12030302	G	A	-0.0692276	0.0137467	genus.Flavonifractor.id.2059	TRUE	4.76e-07	inferred	TcTgTE	NA	textfile
10	32381186	rs806808	C	T	0.0667272	0.0136557	genus.Flavonifractor.id.2059	TRUE	1.03e-06	inferred	TcTgTE	NA	textfile
11	44849689	rs34066017	G	A	0.0764294	0.0159789	genus.Flavonifractor.id.2059	TRUE	1.73e-06	inferred	TcTgTE	NA	textfile
1	237351354	rs11811696	C	T	-0.116063	0.0241012	genus.Flavonifractor.id.2059	TRUE	1.47e-06	inferred	TcTgTE	NA	textfile
5	168218403	rs114873521	T	C	-0.130067	0.0294087	genus.Flavonifractor.id.2059	TRUE	9.75e-06	inferred	TcTgTE	NA	textfile
1	24927625	rs4378146	C	A	-0.0616691	0.0125259	genus.Fusicatenibacter.id.11305	TRUE	8.51e-07	inferred	C52VVP	NA	textfile
5	29595000	rs62353480	G	A	-0.0701397	0.0145589	genus.Fusicatenibacter.id.11305	TRUE	1.45e-06	inferred	C52VVP	NA	textfile
3	64252803	rs704418	C	T	0.0739124	0.0151073	genus.Fusicatenibacter.id.11305	TRUE	9.96e-07	inferred	C52VVP	NA	textfile
8	15360718	rs2132128	A	G	-0.0771914	0.0160344	genus.Fusicatenibacter.id.11305	TRUE	1.48e-06	inferred	C52VVP	NA	textfile
18	10370596	rs206581	G	A	-0.0568339	0.0127894	genus.Fusicatenibacter.id.11305	TRUE	8.84e-06	inferred	C52VVP	NA	textfile
10	112177119	rs2025938	A	G	-0.0967298	0.0205426	genus.Fusicatenibacter.id.11305	TRUE	2.49e-06	inferred	C52VVP	NA	textfile
10	120447429	rs3303	C	T	-0.0953657	0.020407	genus.Fusicatenibacter.id.11305	TRUE	2.97e-06	inferred	C52VVP	NA	textfile
2	226631165	rs16866708	A	G	-0.0703526	0.0155832	genus.Fusicatenibacter.id.11305	TRUE	6.34e-06	inferred	C52VVP	NA	textfile
15	88353215	rs8028026	G	A	-0.0792146	0.0180505	genus.Fusicatenibacter.id.11305	TRUE	1.14e-05	inferred	C52VVP	NA	textfile
17	70721782	rs1864685	C	A	-0.0494799	0.0108105	genus.Fusicatenibacter.id.11305	TRUE	4.72e-06	inferred	C52VVP	NA	textfile
2	5532793	rs792108	C	T	-0.0508345	0.0113843	genus.Fusicatenibacter.id.11305	TRUE	8e-06	inferred	C52VVP	NA	textfile
7	148856720	rs60254196	G	A	-0.0492427	0.0109365	genus.Fusicatenibacter.id.11305	TRUE	6.71e-06	inferred	C52VVP	NA	textfile
17	70697344	rs9905659	A	G	-0.061617	0.0136576	genus.Fusicatenibacter.id.11305	TRUE	6.44e-06	inferred	C52VVP	NA	textfile
16	73821805	rs8063430	C	T	-0.104026	0.022217	genus.Fusicatenibacter.id.11305	TRUE	2.84e-06	inferred	C52VVP	NA	textfile
20	25257001	rs6515626	A	G	0.141575	0.0313559	genus.Fusicatenibacter.id.11305	TRUE	6.33e-06	inferred	C52VVP	NA	textfile
21	42681392	rs10439674	G	A	-0.0572129	0.0130007	genus.Fusicatenibacter.id.11305	TRUE	1.08e-05	inferred	C52VVP	NA	textfile
20	55937366	rs167879	T	C	-0.0659543	0.0148763	genus.Fusicatenibacter.id.11305	TRUE	9.27e-06	inferred	C52VVP	NA	textfile
12	58658311	rs73103914	G	A	-0.0597324	0.0134458	genus.Fusicatenibacter.id.11305	TRUE	8.89e-06	inferred	C52VVP	NA	textfile
12	29024534	rs7294633	T	C	0.12867	0.0249946	genus.Gordonibacter.id.821	TRUE	2.63e-07	inferred	xc7XSr	NA	textfile
7	47144505	rs71545975	G	A	-0.153972	0.0338918	genus.Gordonibacter.id.821	TRUE	5.54e-06	inferred	xc7XSr	NA	textfile
4	8142607	rs35042269	A	C	-0.180293	0.0403296	genus.Gordonibacter.id.821	TRUE	7.8e-06	inferred	xc7XSr	NA	textfile
4	136768501	rs72714787	A	C	0.181405	0.0377102	genus.Gordonibacter.id.821	TRUE	1.51e-06	inferred	xc7XSr	NA	textfile
7	136937189	rs322296	A	G	0.17869	0.037722	genus.Gordonibacter.id.821	TRUE	2.17e-06	inferred	xc7XSr	NA	textfile
1	83136096	rs72939513	G	A	-0.21399	0.0490592	genus.Gordonibacter.id.821	TRUE	1.29e-05	inferred	xc7XSr	NA	textfile
1	210628449	rs3765837	G	T	-0.190729	0.0433608	genus.Gordonibacter.id.821	TRUE	1.09e-05	inferred	xc7XSr	NA	textfile
2	30158494	rs13412653	C	A	0.107597	0.0239228	genus.Gordonibacter.id.821	TRUE	6.87e-06	inferred	xc7XSr	NA	textfile
17	52957210	rs16955299	A	G	-0.196423	0.0433538	genus.Gordonibacter.id.821	TRUE	5.88e-06	inferred	xc7XSr	NA	textfile
9	88787144	rs4596722	G	A	0.102908	0.0231571	genus.Gordonibacter.id.821	TRUE	8.83e-06	inferred	xc7XSr	NA	textfile
7	18970607	rs768830	A	G	0.149852	0.0333315	genus.Gordonibacter.id.821	TRUE	6.93e-06	inferred	xc7XSr	NA	textfile
12	131024079	rs61934597	T	C	-0.172495	0.0388567	genus.Gordonibacter.id.821	TRUE	9.03e-06	inferred	xc7XSr	NA	textfile
6	55448491	rs9382510	T	C	-0.093521	0.0172649	genus.Haemophilus.id.3698	TRUE	6.07e-08	inferred	IKFgt4	NA	textfile
10	94306385	rs76022354	T	C	0.244638	0.0505504	genus.Haemophilus.id.3698	TRUE	1.3e-06	inferred	IKFgt4	NA	textfile
16	48742489	rs111582866	A	G	-0.124265	0.026016	genus.Haemophilus.id.3698	TRUE	1.78e-06	inferred	IKFgt4	NA	textfile
17	64535013	rs9895850	C	T	-0.192957	0.0416755	genus.Haemophilus.id.3698	TRUE	3.66e-06	inferred	IKFgt4	NA	textfile
12	115493337	rs35509	A	G	0.128249	0.0268779	genus.Haemophilus.id.3698	TRUE	1.83e-06	inferred	IKFgt4	NA	textfile
9	105650242	rs78909003	C	T	-0.246256	0.0503924	genus.Haemophilus.id.3698	TRUE	1.03e-06	inferred	IKFgt4	NA	textfile
6	8350917	rs9328464	C	T	0.0723095	0.0148799	genus.Haemophilus.id.3698	TRUE	1.18e-06	inferred	IKFgt4	NA	textfile
22	26891808	rs4822728	C	T	0.0705861	0.0151388	genus.Haemophilus.id.3698	TRUE	3.12e-06	inferred	IKFgt4	NA	textfile
9	78752170	rs10781340	A	G	0.0948915	0.0203221	genus.Haemophilus.id.3698	TRUE	3.02e-06	inferred	IKFgt4	NA	textfile
6	4148609	rs607782	C	T	-0.0854214	0.0172515	genus.Holdemanella.id.11393	TRUE	7.36e-07	inferred	Tr2B0j	NA	textfile
10	4494630	rs75764681	C	T	-0.283103	0.0598999	genus.Holdemanella.id.11393	TRUE	2.29e-06	inferred	Tr2B0j	NA	textfile
19	15020095	rs73011279	C	T	-0.0961669	0.0199336	genus.Holdemanella.id.11393	TRUE	1.4e-06	inferred	Tr2B0j	NA	textfile
9	105004835	rs4541991	C	T	-0.0927334	0.0194435	genus.Holdemanella.id.11393	TRUE	1.85e-06	inferred	Tr2B0j	NA	textfile
4	71000791	rs12513188	A	G	0.0903906	0.0195276	genus.Holdemanella.id.11393	TRUE	3.68e-06	inferred	Tr2B0j	NA	textfile
1	65153340	rs1926302	A	G	-0.107972	0.0231421	genus.Holdemanella.id.11393	TRUE	3.08e-06	inferred	Tr2B0j	NA	textfile
13	50932063	rs17586763	C	T	-0.227285	0.0510135	genus.Holdemanella.id.11393	TRUE	8.37e-06	inferred	Tr2B0j	NA	textfile
19	43848726	rs4802175	A	G	0.0790155	0.0173394	genus.Holdemanella.id.11393	TRUE	5.19e-06	inferred	Tr2B0j	NA	textfile
8	138623633	rs34187114	A	C	-0.104505	0.022601	genus.Holdemanella.id.11393	TRUE	3.77e-06	inferred	Tr2B0j	NA	textfile
3	85392882	rs35228298	A	G	0.0934832	0.0202886	genus.Holdemanella.id.11393	TRUE	4.07e-06	inferred	Tr2B0j	NA	textfile
19	7668225	rs62113381	C	T	-0.105447	0.0232029	genus.Holdemanella.id.11393	TRUE	5.5e-06	inferred	Tr2B0j	NA	textfile
11	18768068	rs1867876	C	T	0.0842919	0.0162192	genus.Holdemania.id.2157	TRUE	2.02e-07	inferred	7gpJ2r	NA	textfile
6	105737322	rs9500080	T	C	0.0926764	0.0178886	genus.Holdemania.id.2157	TRUE	2.21e-07	inferred	7gpJ2r	NA	textfile
20	3839754	rs6133067	C	T	0.0910829	0.0178561	genus.Holdemania.id.2157	TRUE	3.38e-07	inferred	7gpJ2r	NA	textfile
5	77388406	rs77293403	G	A	0.164556	0.0341775	genus.Holdemania.id.2157	TRUE	1.47e-06	inferred	7gpJ2r	NA	textfile
10	129908282	rs80149660	T	C	-0.232987	0.0519183	genus.Holdemania.id.2157	TRUE	7.2e-06	inferred	7gpJ2r	NA	textfile
13	81685543	rs116500994	T	G	-0.13755	0.0293386	genus.Holdemania.id.2157	TRUE	2.75e-06	inferred	7gpJ2r	NA	textfile
5	106209093	rs4146507	T	C	0.079488	0.0177002	genus.Holdemania.id.2157	TRUE	7.1e-06	inferred	7gpJ2r	NA	textfile
15	93110222	rs111745969	G	A	0.120677	0.0265781	genus.Holdemania.id.2157	TRUE	5.61e-06	inferred	7gpJ2r	NA	textfile
8	123973840	rs113593397	G	A	-0.128935	0.0282526	genus.Holdemania.id.2157	TRUE	5.03e-06	inferred	7gpJ2r	NA	textfile
10	115332413	rs10885477	C	T	-0.135137	0.0301894	genus.Holdemania.id.2157	TRUE	7.6e-06	inferred	7gpJ2r	NA	textfile
13	70856516	rs9529719	C	T	0.074038	0.0160494	genus.Holdemania.id.2157	TRUE	3.97e-06	inferred	7gpJ2r	NA	textfile
3	60615680	rs967319	C	T	0.0788638	0.0176744	genus.Holdemania.id.2157	TRUE	8.12e-06	inferred	7gpJ2r	NA	textfile
7	38292857	rs12701617	G	A	-0.0660617	0.0149427	genus.Holdemania.id.2157	TRUE	9.82e-06	inferred	7gpJ2r	NA	textfile
7	63323145	rs73139538	A	G	-0.148594	0.0327469	genus.Holdemania.id.2157	TRUE	5.69e-06	inferred	7gpJ2r	NA	textfile
17	26792621	rs4636956	G	A	-0.0665866	0.0149839	genus.Holdemania.id.2157	TRUE	8.84e-06	inferred	7gpJ2r	NA	textfile
11	77901287	rs901099	G	T	-0.12718	0.0250924	genus.Howardella.id.2000	TRUE	4.01e-07	inferred	AjffbV	NA	textfile
18	43206985	rs1484873	G	A	-0.227831	0.046335	genus.Howardella.id.2000	TRUE	8.79e-07	inferred	AjffbV	NA	textfile
7	133154356	rs17167098	A	G	-0.169366	0.0352068	genus.Howardella.id.2000	TRUE	1.5e-06	inferred	AjffbV	NA	textfile
4	169178315	rs609430	G	T	-0.112045	0.0239328	genus.Howardella.id.2000	TRUE	2.85e-06	inferred	AjffbV	NA	textfile
7	93527414	rs36081916	C	T	-0.18123	0.0402987	genus.Howardella.id.2000	TRUE	6.89e-06	inferred	AjffbV	NA	textfile
17	17253288	rs12452946	G	A	-0.105833	0.0228941	genus.Howardella.id.2000	TRUE	3.79e-06	inferred	AjffbV	NA	textfile
18	60125134	rs672217	A	G	0.164146	0.0349993	genus.Howardella.id.2000	TRUE	2.73e-06	inferred	AjffbV	NA	textfile
2	218819396	rs3791893	G	A	0.147035	0.034023	genus.Howardella.id.2000	TRUE	1.55e-05	inferred	AjffbV	NA	textfile
15	98476920	rs10048062	T	C	-0.147352	0.0336531	genus.Howardella.id.2000	TRUE	1.19e-05	inferred	AjffbV	NA	textfile
14	95452797	rs2154047	A	C	-0.192557	0.0420093	genus.Howardella.id.2000	TRUE	4.57e-06	inferred	AjffbV	NA	textfile
4	166078307	rs34471047	G	A	-0.162871	0.03349	genus.Hungatella.id.11306	TRUE	1.15e-06	inferred	bxg5H5	NA	textfile
15	89577376	rs72759041	T	G	-0.126025	0.0282242	genus.Hungatella.id.11306	TRUE	8e-06	inferred	bxg5H5	NA	textfile
5	58424440	rs10044993	A	C	0.139547	0.0316748	genus.Hungatella.id.11306	TRUE	1.05e-05	inferred	bxg5H5	NA	textfile
8	14853525	rs13249325	G	T	-0.100023	0.0225883	genus.Hungatella.id.11306	TRUE	9.51e-06	inferred	bxg5H5	NA	textfile
14	95973619	rs17092615	A	G	0.152235	0.0337867	genus.Hungatella.id.11306	TRUE	6.61e-06	inferred	bxg5H5	NA	textfile
4	14324623	rs10805326	A	G	0.0775151	0.0139665	genus.Intestinibacter.id.11345	TRUE	2.86e-08	inferred	KzmRG5	NA	textfile
15	92446683	rs4327025	A	G	-0.0810346	0.0154397	genus.Intestinibacter.id.11345	TRUE	1.53e-07	inferred	KzmRG5	NA	textfile
11	125663184	rs478972	C	T	-0.142681	0.0297116	genus.Intestinibacter.id.11345	TRUE	1.57e-06	inferred	KzmRG5	NA	textfile
5	159686256	rs6875660	T	C	0.0890455	0.0193905	genus.Intestinibacter.id.11345	TRUE	4.39e-06	inferred	KzmRG5	NA	textfile
9	21502923	rs16938435	C	T	-0.112189	0.0235439	genus.Intestinibacter.id.11345	TRUE	1.89e-06	inferred	KzmRG5	NA	textfile
20	61325223	rs6062862	G	A	0.0924508	0.0204658	genus.Intestinibacter.id.11345	TRUE	6.26e-06	inferred	KzmRG5	NA	textfile
16	5993076	rs118030283	A	G	-0.151829	0.0324471	genus.Intestinibacter.id.11345	TRUE	2.88e-06	inferred	KzmRG5	NA	textfile
12	97928437	rs11109097	T	C	0.0624272	0.0138539	genus.Intestinibacter.id.11345	TRUE	6.6e-06	inferred	KzmRG5	NA	textfile
6	10303945	rs9348442	T	C	0.099082	0.0221625	genus.Intestinibacter.id.11345	TRUE	7.8e-06	inferred	KzmRG5	NA	textfile
5	148846426	rs447950	G	A	0.0628342	0.0136652	genus.Intestinibacter.id.11345	TRUE	4.26e-06	inferred	KzmRG5	NA	textfile
6	170862029	rs12210583	G	T	0.155074	0.0353007	genus.Intestinibacter.id.11345	TRUE	1.12e-05	inferred	KzmRG5	NA	textfile
4	179361262	rs2702387	G	A	0.0608559	0.0132145	genus.Intestinibacter.id.11345	TRUE	4.12e-06	inferred	KzmRG5	NA	textfile
3	70657785	rs68093214	T	C	0.0662258	0.0149877	genus.Intestinibacter.id.11345	TRUE	9.93e-06	inferred	KzmRG5	NA	textfile
11	127703160	rs2098844	T	C	-0.0575295	0.0128416	genus.Intestinibacter.id.11345	TRUE	7.47e-06	inferred	KzmRG5	NA	textfile
2	20054971	rs893394	A	G	0.0583322	0.0130729	genus.Intestinibacter.id.11345	TRUE	8.12e-06	inferred	KzmRG5	NA	textfile
10	13124513	rs11258178	G	A	0.0660742	0.0134139	genus.Intestinimonas.id.2062	TRUE	8.4e-07	inferred	oCqb7M	NA	textfile
11	94364293	rs12226153	G	A	-0.151142	0.0306922	genus.Intestinimonas.id.2062	TRUE	8.46e-07	inferred	oCqb7M	NA	textfile
16	58818770	rs4784055	C	T	-0.175324	0.038599	genus.Intestinimonas.id.2062	TRUE	5.57e-06	inferred	oCqb7M	NA	textfile
2	6514088	rs716604	G	A	0.0818068	0.0165992	genus.Intestinimonas.id.2062	TRUE	8.29e-07	inferred	oCqb7M	NA	textfile
16	85327902	rs2930225	T	G	0.0729524	0.0152948	genus.Intestinimonas.id.2062	TRUE	1.84e-06	inferred	oCqb7M	NA	textfile
3	10611142	rs62240188	A	G	0.130074	0.0267179	genus.Intestinimonas.id.2062	TRUE	1.13e-06	inferred	oCqb7M	NA	textfile
5	17209391	rs2731794	T	C	0.120632	0.0257529	genus.Intestinimonas.id.2062	TRUE	2.81e-06	inferred	oCqb7M	NA	textfile
15	93819735	rs7170984	C	T	-0.0658116	0.0140767	genus.Intestinimonas.id.2062	TRUE	2.94e-06	inferred	oCqb7M	NA	textfile
7	66890843	rs10262702	C	T	0.0918017	0.0194885	genus.Intestinimonas.id.2062	TRUE	2.47e-06	inferred	oCqb7M	NA	textfile
7	22007303	rs1859797	A	G	0.060368	0.0131793	genus.Intestinimonas.id.2062	TRUE	4.64e-06	inferred	oCqb7M	NA	textfile
8	3763540	rs17067892	T	C	0.107194	0.0250013	genus.Intestinimonas.id.2062	TRUE	1.81e-05	inferred	oCqb7M	NA	textfile
2	140898088	rs72982915	T	C	0.183158	0.0402743	genus.Intestinimonas.id.2062	TRUE	5.42e-06	inferred	oCqb7M	NA	textfile
20	6218922	rs4113676	C	A	-0.218507	0.0490152	genus.Intestinimonas.id.2062	TRUE	8.27e-06	inferred	oCqb7M	NA	textfile
3	17187502	rs9823439	C	T	-0.0581947	0.0131455	genus.Intestinimonas.id.2062	TRUE	9.56e-06	inferred	oCqb7M	NA	textfile
6	155737906	rs62427239	A	C	0.162658	0.0367647	genus.Intestinimonas.id.2062	TRUE	9.68e-06	inferred	oCqb7M	NA	textfile
3	150620956	rs2276760	G	A	-0.0685233	0.0152546	genus.Intestinimonas.id.2062	TRUE	7.06e-06	inferred	oCqb7M	NA	textfile
6	67200802	rs6934519	T	C	0.0692373	0.0151154	genus.Intestinimonas.id.2062	TRUE	4.64e-06	inferred	oCqb7M	NA	textfile
20	19300846	rs6112314	C	A	-0.0561715	0.0108174	genus.Lachnoclostridium.id.11308	TRUE	2.07e-07	inferred	LpDOYB	NA	textfile
3	177470032	rs62285313	G	A	0.0864203	0.0181565	genus.Lachnoclostridium.id.11308	TRUE	1.94e-06	inferred	LpDOYB	NA	textfile
17	13816159	rs78068103	G	A	0.0886199	0.0194248	genus.Lachnoclostridium.id.11308	TRUE	5.06e-06	inferred	LpDOYB	NA	textfile
3	23037786	rs615997	C	T	0.0511752	0.0106491	genus.Lachnoclostridium.id.11308	TRUE	1.54e-06	inferred	LpDOYB	NA	textfile
18	1053252	rs789029	T	C	-0.0641289	0.0137974	genus.Lachnoclostridium.id.11308	TRUE	3.35e-06	inferred	LpDOYB	NA	textfile
1	185091351	rs12566975	C	T	-0.0468097	0.0105787	genus.Lachnoclostridium.id.11308	TRUE	9.65e-06	inferred	LpDOYB	NA	textfile
8	59370320	rs4738679	A	G	-0.0520267	0.011404	genus.Lachnoclostridium.id.11308	TRUE	5.06e-06	inferred	LpDOYB	NA	textfile
3	66725825	rs1031599	T	G	-0.078627	0.0175644	genus.Lachnoclostridium.id.11308	TRUE	7.59e-06	inferred	LpDOYB	NA	textfile
17	46694541	rs72829893	T	G	0.117472	0.0268103	genus.Lachnoclostridium.id.11308	TRUE	1.18e-05	inferred	LpDOYB	NA	textfile
4	38694566	rs3821998	A	C	-0.0864066	0.0192519	genus.Lachnoclostridium.id.11308	TRUE	7.18e-06	inferred	LpDOYB	NA	textfile
18	19743455	rs2385421	G	A	0.0746186	0.0180734	genus.Lachnoclostridium.id.11308	TRUE	3.65e-05	inferred	LpDOYB	NA	textfile
2	167244051	rs1528479	A	G	-0.0497798	0.0111919	genus.Lachnoclostridium.id.11308	TRUE	8.67e-06	inferred	LpDOYB	NA	textfile
12	102046595	rs1997204	C	T	-0.108075	0.0242022	genus.Lachnoclostridium.id.11308	TRUE	7.99e-06	inferred	LpDOYB	NA	textfile
5	176802250	rs13157098	G	A	-0.0768058	0.0155312	genus.Lachnospira.id.2004	TRUE	7.6e-07	inferred	DCMpbJ	NA	textfile
11	25962890	rs4923324	A	G	-0.0617321	0.0133387	genus.Lachnospira.id.2004	TRUE	3.69e-06	inferred	DCMpbJ	NA	textfile
2	57701660	rs56791201	C	T	0.051823	0.0110697	genus.Lachnospira.id.2004	TRUE	2.85e-06	inferred	DCMpbJ	NA	textfile
3	186445436	rs4686798	C	T	0.0531826	0.0113747	genus.Lachnospira.id.2004	TRUE	2.93e-06	inferred	DCMpbJ	NA	textfile
4	112011125	rs35418758	C	A	0.0864686	0.0190315	genus.Lachnospira.id.2004	TRUE	5.53e-06	inferred	DCMpbJ	NA	textfile
12	91006514	rs2520509	G	A	0.0519063	0.011578	genus.Lachnospira.id.2004	TRUE	7.35e-06	inferred	DCMpbJ	NA	textfile
19	2571232	rs7249113	A	G	0.0679483	0.0133496	genus.LachnospiraceaeFCS020group.id.11314	TRUE	3.58e-07	inferred	qfv3PM	NA	textfile
2	53946431	rs72793667	G	A	-0.116881	0.0246589	genus.LachnospiraceaeFCS020group.id.11314	TRUE	2.14e-06	inferred	qfv3PM	NA	textfile
19	17865305	rs1363769	C	T	-0.200628	0.0449372	genus.LachnospiraceaeFCS020group.id.11314	TRUE	8.02e-06	inferred	qfv3PM	NA	textfile
8	121244406	rs10093861	A	G	-0.0568869	0.0121152	genus.LachnospiraceaeFCS020group.id.11314	TRUE	2.66e-06	inferred	qfv3PM	NA	textfile
13	40419314	rs9788306	T	C	-0.062804	0.0130744	genus.LachnospiraceaeFCS020group.id.11314	TRUE	1.56e-06	inferred	qfv3PM	NA	textfile
11	3248876	rs35035870	C	T	-0.190615	0.0414403	genus.LachnospiraceaeFCS020group.id.11314	TRUE	4.23e-06	inferred	qfv3PM	NA	textfile
3	165996415	rs2862811	C	T	0.0564927	0.0121736	genus.LachnospiraceaeFCS020group.id.11314	TRUE	3.47e-06	inferred	qfv3PM	NA	textfile
10	44346094	rs1254846	A	G	0.105963	0.0232501	genus.LachnospiraceaeFCS020group.id.11314	TRUE	5.18e-06	inferred	qfv3PM	NA	textfile
6	71966268	rs4452603	G	T	0.0604208	0.0135965	genus.LachnospiraceaeFCS020group.id.11314	TRUE	8.84e-06	inferred	qfv3PM	NA	textfile
4	166588085	rs2322265	T	C	-0.0666305	0.0141577	genus.LachnospiraceaeFCS020group.id.11314	TRUE	2.52e-06	inferred	qfv3PM	NA	textfile
10	65563647	rs3999074	T	G	-0.0550587	0.0121847	genus.LachnospiraceaeFCS020group.id.11314	TRUE	6.22e-06	inferred	qfv3PM	NA	textfile
4	165795724	rs10030408	G	A	0.0549224	0.0122608	genus.LachnospiraceaeFCS020group.id.11314	TRUE	7.48e-06	inferred	qfv3PM	NA	textfile
20	5330700	rs6116753	A	G	0.0994748	0.0209139	genus.LachnospiraceaeNC2004group.id.11316	TRUE	1.97e-06	inferred	QXoqAi	NA	textfile
5	149544722	rs3756315	G	A	-0.0883469	0.0188397	genus.LachnospiraceaeNC2004group.id.11316	TRUE	2.74e-06	inferred	QXoqAi	NA	textfile
1	234157721	rs12127733	A	G	0.115182	0.0246006	genus.LachnospiraceaeNC2004group.id.11316	TRUE	2.84e-06	inferred	QXoqAi	NA	textfile
18	58229086	rs17067076	A	G	-0.154631	0.0352194	genus.LachnospiraceaeNC2004group.id.11316	TRUE	1.13e-05	inferred	QXoqAi	NA	textfile
9	29334137	rs1928659	C	T	0.102522	0.0226445	genus.LachnospiraceaeNC2004group.id.11316	TRUE	5.97e-06	inferred	QXoqAi	NA	textfile
13	76829562	rs1929743	C	T	0.0837206	0.0190318	genus.LachnospiraceaeNC2004group.id.11316	TRUE	1.09e-05	inferred	QXoqAi	NA	textfile
13	47512191	rs12863463	A	G	-0.156365	0.0345372	genus.LachnospiraceaeNC2004group.id.11316	TRUE	5.97e-06	inferred	QXoqAi	NA	textfile
17	21157406	rs117467633	C	T	-0.169687	0.0383169	genus.LachnospiraceaeNC2004group.id.11316	TRUE	9.49e-06	inferred	QXoqAi	NA	textfile
6	22725908	rs12208226	A	C	-0.154739	0.0340372	genus.LachnospiraceaeNC2004group.id.11316	TRUE	5.46e-06	inferred	QXoqAi	NA	textfile
16	1100633	rs9932954	G	A	-0.0561864	0.0115984	genus.LachnospiraceaeND3007group.id.11317	TRUE	1.27e-06	inferred	wIyWh5	NA	textfile
10	14137663	rs72776675	C	T	-0.0647067	0.014797	genus.LachnospiraceaeND3007group.id.11317	TRUE	1.23e-05	inferred	wIyWh5	NA	textfile
3	172950553	rs2861203	A	G	0.0572304	0.0127279	genus.LachnospiraceaeND3007group.id.11317	TRUE	6.91e-06	inferred	wIyWh5	NA	textfile
1	54578401	rs954878	G	A	-0.0520656	0.0109082	genus.LachnospiraceaeNK4A136group.id.11319	TRUE	1.81e-06	inferred	qTzRt1	NA	textfile
8	4842929	rs7832116	G	A	-0.0714756	0.0151703	genus.LachnospiraceaeNK4A136group.id.11319	TRUE	2.46e-06	inferred	qTzRt1	NA	textfile
3	190415145	rs7616165	T	G	-0.230542	0.0483465	genus.LachnospiraceaeNK4A136group.id.11319	TRUE	1.86e-06	inferred	qTzRt1	NA	textfile
3	161749981	rs76193507	G	A	-0.22973	0.0499776	genus.LachnospiraceaeNK4A136group.id.11319	TRUE	4.29e-06	inferred	qTzRt1	NA	textfile
17	35240097	rs11263806	G	A	-0.0524615	0.0116758	genus.LachnospiraceaeNK4A136group.id.11319	TRUE	7.02e-06	inferred	qTzRt1	NA	textfile
19	51256120	rs73044693	G	A	-0.10758	0.0229884	genus.LachnospiraceaeNK4A136group.id.11319	TRUE	2.87e-06	inferred	qTzRt1	NA	textfile
5	6116659	rs160061	G	A	0.0513831	0.0108094	genus.LachnospiraceaeNK4A136group.id.11319	TRUE	2e-06	inferred	qTzRt1	NA	textfile
10	62175024	rs7073658	G	T	-0.0499621	0.0109693	genus.LachnospiraceaeNK4A136group.id.11319	TRUE	5.25e-06	inferred	qTzRt1	NA	textfile
14	100177681	rs68104925	C	T	-0.0549104	0.0115385	genus.LachnospiraceaeNK4A136group.id.11319	TRUE	1.95e-06	inferred	qTzRt1	NA	textfile
19	21806125	rs12611395	G	A	-0.0902532	0.0199652	genus.LachnospiraceaeNK4A136group.id.11319	TRUE	6.17e-06	inferred	qTzRt1	NA	textfile
17	30016653	rs2880566	C	T	0.0599578	0.0134693	genus.LachnospiraceaeNK4A136group.id.11319	TRUE	8.53e-06	inferred	qTzRt1	NA	textfile
8	84735080	rs28540839	C	A	0.0508285	0.0110591	genus.LachnospiraceaeNK4A136group.id.11319	TRUE	4.31e-06	inferred	qTzRt1	NA	textfile
5	90289997	rs59805249	C	T	0.0936162	0.0207982	genus.LachnospiraceaeNK4A136group.id.11319	TRUE	6.76e-06	inferred	qTzRt1	NA	textfile
7	8497922	rs10952110	T	G	0.0487709	0.0109614	genus.LachnospiraceaeNK4A136group.id.11319	TRUE	8.61e-06	inferred	qTzRt1	NA	textfile
3	55181375	rs4955932	C	T	-0.0492283	0.0109388	genus.LachnospiraceaeNK4A136group.id.11319	TRUE	6.78e-06	inferred	qTzRt1	NA	textfile
3	42568440	rs437876	C	T	0.0784637	0.0144768	genus.LachnospiraceaeUCG001.id.11321	TRUE	5.96e-08	inferred	zdyAl7	NA	textfile
3	148269083	rs985416	T	C	0.0970258	0.0181807	genus.LachnospiraceaeUCG001.id.11321	TRUE	9.46e-08	inferred	zdyAl7	NA	textfile
1	82384407	rs2050911	A	G	0.0751466	0.0153934	genus.LachnospiraceaeUCG001.id.11321	TRUE	1.05e-06	inferred	zdyAl7	NA	textfile
9	14477851	rs573933	C	T	-0.107898	0.0232346	genus.LachnospiraceaeUCG001.id.11321	TRUE	3.42e-06	inferred	zdyAl7	NA	textfile
1	53773248	rs78848836	G	A	-0.118868	0.0259753	genus.LachnospiraceaeUCG001.id.11321	TRUE	4.74e-06	inferred	zdyAl7	NA	textfile
6	145006780	rs9403580	T	C	0.107801	0.0229777	genus.LachnospiraceaeUCG001.id.11321	TRUE	2.71e-06	inferred	zdyAl7	NA	textfile
19	13962924	rs8104225	G	A	0.0892098	0.0197665	genus.LachnospiraceaeUCG001.id.11321	TRUE	6.39e-06	inferred	zdyAl7	NA	textfile
16	79087756	rs8052586	C	T	0.176336	0.0395882	genus.LachnospiraceaeUCG001.id.11321	TRUE	8.42e-06	inferred	zdyAl7	NA	textfile
7	96965504	rs62496417	G	T	-0.0748504	0.0165681	genus.LachnospiraceaeUCG001.id.11321	TRUE	6.25e-06	inferred	zdyAl7	NA	textfile
12	56256262	rs2371284	C	T	-0.0761893	0.0170127	genus.LachnospiraceaeUCG001.id.11321	TRUE	7.52e-06	inferred	zdyAl7	NA	textfile
1	166199362	rs12131224	T	C	0.117095	0.02591	genus.LachnospiraceaeUCG001.id.11321	TRUE	6.2e-06	inferred	zdyAl7	NA	textfile
14	21455973	rs4981345	C	T	-0.0681973	0.0149831	genus.LachnospiraceaeUCG001.id.11321	TRUE	5.32e-06	inferred	zdyAl7	NA	textfile
8	56839500	rs7341608	C	T	-0.0784757	0.0177648	genus.LachnospiraceaeUCG001.id.11321	TRUE	9.99e-06	inferred	zdyAl7	NA	textfile
1	240359089	rs12747809	A	G	-0.062197	0.0125685	genus.LachnospiraceaeUCG004.id.11324	TRUE	7.47e-07	inferred	aPrIoQ	NA	textfile
2	49904589	rs2882478	A	G	-0.0577091	0.0118338	genus.LachnospiraceaeUCG004.id.11324	TRUE	1.08e-06	inferred	aPrIoQ	NA	textfile
7	71303007	rs12673420	A	G	0.0554351	0.0118375	genus.LachnospiraceaeUCG004.id.11324	TRUE	2.83e-06	inferred	aPrIoQ	NA	textfile
6	81318836	rs2444793	T	C	-0.0542433	0.0118188	genus.LachnospiraceaeUCG004.id.11324	TRUE	4.44e-06	inferred	aPrIoQ	NA	textfile
4	183247601	rs2726805	G	A	0.0548397	0.0120844	genus.LachnospiraceaeUCG004.id.11324	TRUE	5.68e-06	inferred	aPrIoQ	NA	textfile
3	70592215	rs11128180	G	A	0.0648288	0.0140126	genus.LachnospiraceaeUCG004.id.11324	TRUE	3.72e-06	inferred	aPrIoQ	NA	textfile
14	40536481	rs12894272	G	A	0.0579792	0.0125229	genus.LachnospiraceaeUCG004.id.11324	TRUE	3.66e-06	inferred	aPrIoQ	NA	textfile
6	14817584	rs233486	G	A	-0.0799088	0.017766	genus.LachnospiraceaeUCG004.id.11324	TRUE	6.86e-06	inferred	aPrIoQ	NA	textfile
12	24572337	rs35182105	G	A	-0.109724	0.024221	genus.LachnospiraceaeUCG004.id.11324	TRUE	5.89e-06	inferred	aPrIoQ	NA	textfile
1	65990422	rs6656451	T	C	-0.05436	0.011947	genus.LachnospiraceaeUCG004.id.11324	TRUE	5.36e-06	inferred	aPrIoQ	NA	textfile
1	105287469	rs12072562	C	T	0.133104	0.0303566	genus.LachnospiraceaeUCG004.id.11324	TRUE	1.16e-05	inferred	aPrIoQ	NA	textfile
3	154242406	rs7629954	G	A	0.108441	0.023825	genus.LachnospiraceaeUCG004.id.11324	TRUE	5.32e-06	inferred	aPrIoQ	NA	textfile
11	74391775	rs10793103	T	C	0.0974344	0.0181279	genus.LachnospiraceaeUCG008.id.11328	TRUE	7.67e-08	inferred	4wmhsk	NA	textfile
2	168628871	rs13024781	C	T	-0.0798769	0.0168846	genus.LachnospiraceaeUCG008.id.11328	TRUE	2.24e-06	inferred	4wmhsk	NA	textfile
11	19572557	rs10741777	C	T	-0.0973842	0.0194791	genus.LachnospiraceaeUCG008.id.11328	TRUE	5.75e-07	inferred	4wmhsk	NA	textfile
16	84992314	rs955844	C	A	0.112064	0.0228369	genus.LachnospiraceaeUCG008.id.11328	TRUE	9.24e-07	inferred	4wmhsk	NA	textfile
4	114220647	rs67078837	C	T	-0.0845848	0.0170693	genus.LachnospiraceaeUCG008.id.11328	TRUE	7.22e-07	inferred	4wmhsk	NA	textfile
2	228100140	rs62277846	T	C	0.102292	0.0212319	genus.LachnospiraceaeUCG008.id.11328	TRUE	1.45e-06	inferred	4wmhsk	NA	textfile
1	90818872	rs10801803	A	G	-0.117029	0.0243085	genus.LachnospiraceaeUCG008.id.11328	TRUE	1.48e-06	inferred	4wmhsk	NA	textfile
12	129539818	rs61944774	G	A	0.179838	0.0393797	genus.LachnospiraceaeUCG008.id.11328	TRUE	4.95e-06	inferred	4wmhsk	NA	textfile
15	31697284	rs75356640	A	G	0.136523	0.0303128	genus.LachnospiraceaeUCG008.id.11328	TRUE	6.67e-06	inferred	4wmhsk	NA	textfile
8	23071054	rs57254474	A	G	0.0886511	0.0199045	genus.LachnospiraceaeUCG008.id.11328	TRUE	8.44e-06	inferred	4wmhsk	NA	textfile
6	81214803	rs57091572	G	A	-0.110443	0.0235801	genus.LachnospiraceaeUCG008.id.11328	TRUE	2.82e-06	inferred	4wmhsk	NA	textfile
10	83848397	rs11192447	G	A	0.126592	0.024345	genus.LachnospiraceaeUCG010.id.11330	TRUE	1.99e-07	inferred	sDLqSA	NA	textfile
21	44079875	rs9981767	C	A	0.0655062	0.0131994	genus.LachnospiraceaeUCG010.id.11330	TRUE	6.95e-07	inferred	sDLqSA	NA	textfile
14	29872341	rs74315802	T	G	0.0867262	0.0183477	genus.LachnospiraceaeUCG010.id.11330	TRUE	2.28e-06	inferred	sDLqSA	NA	textfile
9	92267239	rs12346653	T	C	0.0657686	0.0139569	genus.LachnospiraceaeUCG010.id.11330	TRUE	2.45e-06	inferred	sDLqSA	NA	textfile
19	42586245	rs10414815	C	T	0.10453	0.0230253	genus.LachnospiraceaeUCG010.id.11330	TRUE	5.63e-06	inferred	sDLqSA	NA	textfile
2	185862591	rs72894957	A	G	0.222263	0.0486425	genus.LachnospiraceaeUCG010.id.11330	TRUE	4.89e-06	inferred	sDLqSA	NA	textfile
5	8146371	rs336138	T	G	0.0779543	0.0171865	genus.LachnospiraceaeUCG010.id.11330	TRUE	5.74e-06	inferred	sDLqSA	NA	textfile
7	81410263	rs4576377	C	A	-0.0572001	0.0127043	genus.LachnospiraceaeUCG010.id.11330	TRUE	6.72e-06	inferred	sDLqSA	NA	textfile
21	33193567	rs2833528	T	C	-0.0562148	0.0127763	genus.LachnospiraceaeUCG010.id.11330	TRUE	1.08e-05	inferred	sDLqSA	NA	textfile
6	84772845	rs17730011	A	G	-0.0702357	0.015706	genus.LachnospiraceaeUCG010.id.11330	TRUE	7.75e-06	inferred	sDLqSA	NA	textfile
19	6928017	rs921925	C	A	0.0985077	0.0203229	genus.Lactobacillus.id.1837	TRUE	1.25e-06	inferred	BM6yhD	NA	textfile
1	18501459	rs16861661	A	G	-0.183147	0.038148	genus.Lactobacillus.id.1837	TRUE	1.58e-06	inferred	BM6yhD	NA	textfile
8	69010103	rs768253	G	T	-0.079195	0.0171791	genus.Lactobacillus.id.1837	TRUE	4.03e-06	inferred	BM6yhD	NA	textfile
2	28903275	rs11674854	T	C	-0.0852686	0.0176504	genus.Lactobacillus.id.1837	TRUE	1.36e-06	inferred	BM6yhD	NA	textfile
6	151027636	rs75127669	A	C	0.139784	0.0310414	genus.Lactobacillus.id.1837	TRUE	6.7e-06	inferred	BM6yhD	NA	textfile
3	173151665	rs77478751	G	A	-0.219886	0.0475759	genus.Lactobacillus.id.1837	TRUE	3.8e-06	inferred	BM6yhD	NA	textfile
2	135755629	rs1530559	A	G	0.0804001	0.0178207	genus.Lactobacillus.id.1837	TRUE	6.43e-06	inferred	BM6yhD	NA	textfile
4	109896462	rs62314653	A	C	0.187692	0.0394585	genus.Lactobacillus.id.1837	TRUE	1.97e-06	inferred	BM6yhD	NA	textfile
13	23834968	rs7399658	A	G	-0.107134	0.0221883	genus.Lactobacillus.id.1837	TRUE	1.38e-06	inferred	BM6yhD	NA	textfile
2	199312684	rs12693845	T	C	-0.0805447	0.0177429	genus.Lactobacillus.id.1837	TRUE	5.64e-06	inferred	BM6yhD	NA	textfile
17	2699935	rs123059	C	T	-0.13671	0.0274694	genus.Lactococcus.id.1851	TRUE	6.46e-07	inferred	49dyC3	NA	textfile
12	113161438	rs4766997	T	C	0.114599	0.023839	genus.Lactococcus.id.1851	TRUE	1.53e-06	inferred	49dyC3	NA	textfile
19	28767353	rs10417872	G	T	0.118306	0.024522	genus.Lactococcus.id.1851	TRUE	1.4e-06	inferred	49dyC3	NA	textfile
1	116887742	rs6674304	T	C	0.200758	0.0442121	genus.Lactococcus.id.1851	TRUE	5.6e-06	inferred	49dyC3	NA	textfile
13	113472525	rs7992246	C	T	0.104232	0.0230786	genus.Lactococcus.id.1851	TRUE	6.29e-06	inferred	49dyC3	NA	textfile
10	71518643	rs55910161	T	C	0.146426	0.0307367	genus.Lactococcus.id.1851	TRUE	1.9e-06	inferred	49dyC3	NA	textfile
2	31266049	rs12621813	A	G	0.108423	0.0239978	genus.Lactococcus.id.1851	TRUE	6.24e-06	inferred	49dyC3	NA	textfile
2	54114864	rs2293361	T	C	-0.199221	0.0430969	genus.Lactococcus.id.1851	TRUE	3.79e-06	inferred	49dyC3	NA	textfile
7	14650221	rs17168302	A	G	0.191857	0.0424761	genus.Lactococcus.id.1851	TRUE	6.28e-06	inferred	49dyC3	NA	textfile
12	67655943	rs77779484	A	G	-0.133489	0.0268526	genus.Odoribacter.id.952	TRUE	6.65e-07	inferred	yQjak5	NA	textfile
19	49523088	rs10423795	T	C	0.0550695	0.0121164	genus.Odoribacter.id.952	TRUE	5.49e-06	inferred	yQjak5	NA	textfile
4	11907559	rs6856150	A	G	0.0881922	0.0194146	genus.Odoribacter.id.952	TRUE	5.56e-06	inferred	yQjak5	NA	textfile
8	1266824	rs10093869	G	A	-0.0577795	0.0125389	genus.Odoribacter.id.952	TRUE	4.07e-06	inferred	yQjak5	NA	textfile
17	46763962	rs4793970	G	A	-0.0576329	0.0129154	genus.Odoribacter.id.952	TRUE	8.11e-06	inferred	yQjak5	NA	textfile
8	69677480	rs74553962	G	T	0.121449	0.0264106	genus.Odoribacter.id.952	TRUE	4.26e-06	inferred	yQjak5	NA	textfile
14	70944224	rs28417404	G	A	-0.0726896	0.0161372	genus.Odoribacter.id.952	TRUE	6.65e-06	inferred	yQjak5	NA	textfile
2	150077190	rs1035588	G	A	-0.108148	0.0236848	genus.Olsenella.id.822	TRUE	4.97e-06	inferred	hb8Xyk	NA	textfile
19	4925018	rs62112538	T	C	-0.19943	0.0407033	genus.Olsenella.id.822	TRUE	9.6e-07	inferred	hb8Xyk	NA	textfile
1	247642270	rs35225860	G	A	-0.223604	0.0482391	genus.Olsenella.id.822	TRUE	3.56e-06	inferred	hb8Xyk	NA	textfile
9	21884425	rs72691585	A	C	-0.249079	0.0520814	genus.Olsenella.id.822	TRUE	1.73e-06	inferred	hb8Xyk	NA	textfile
6	10422207	rs9460691	A	C	0.119966	0.0268645	genus.Olsenella.id.822	TRUE	7.98e-06	inferred	hb8Xyk	NA	textfile
10	10777085	rs17148768	A	G	0.140434	0.0295602	genus.Olsenella.id.822	TRUE	2.03e-06	inferred	hb8Xyk	NA	textfile
4	174810498	rs61090148	G	A	-0.104783	0.0231343	genus.Olsenella.id.822	TRUE	5.92e-06	inferred	hb8Xyk	NA	textfile
1	179629191	rs7540303	T	C	0.108044	0.023638	genus.Olsenella.id.822	TRUE	4.86e-06	inferred	hb8Xyk	NA	textfile
1	231960352	rs2759329	A	G	-0.111131	0.0237218	genus.Olsenella.id.822	TRUE	2.8e-06	inferred	hb8Xyk	NA	textfile
20	19969568	rs6046522	T	C	0.122938	0.0269928	genus.Olsenella.id.822	TRUE	5.25e-06	inferred	hb8Xyk	NA	textfile
17	59632873	rs8066522	A	G	-0.106529	0.0240379	genus.Olsenella.id.822	TRUE	9.35e-06	inferred	hb8Xyk	NA	textfile
1	184942671	rs234108	G	A	0.0749553	0.0152632	genus.Oscillibacter.id.2063	TRUE	9.07e-07	inferred	ZdbAMN	NA	textfile
14	32270129	rs36095275	T	C	-0.0752368	0.0156861	genus.Oscillibacter.id.2063	TRUE	1.62e-06	inferred	ZdbAMN	NA	textfile
14	21479605	rs11627628	C	T	0.143961	0.0290223	genus.Oscillibacter.id.2063	TRUE	7.04e-07	inferred	ZdbAMN	NA	textfile
6	28580593	rs9393920	G	A	-0.0744662	0.0151081	genus.Oscillibacter.id.2063	TRUE	8.27e-07	inferred	ZdbAMN	NA	textfile
22	44834707	rs133832	C	A	-0.0795527	0.0162411	genus.Oscillibacter.id.2063	TRUE	9.67e-07	inferred	ZdbAMN	NA	textfile
4	3656291	rs12649930	G	T	0.121589	0.0259612	genus.Oscillibacter.id.2063	TRUE	2.82e-06	inferred	ZdbAMN	NA	textfile
10	116469806	rs75453768	T	G	0.12212	0.0268629	genus.Oscillibacter.id.2063	TRUE	5.47e-06	inferred	ZdbAMN	NA	textfile
2	179457147	rs16866406	G	A	0.0988765	0.0208795	genus.Oscillibacter.id.2063	TRUE	2.18e-06	inferred	ZdbAMN	NA	textfile
20	49507892	rs761240	G	T	-0.17664	0.0388812	genus.Oscillibacter.id.2063	TRUE	5.54e-06	inferred	ZdbAMN	NA	textfile
8	21598077	rs4506202	G	A	-0.0711323	0.0152261	genus.Oscillibacter.id.2063	TRUE	2.99e-06	inferred	ZdbAMN	NA	textfile
11	79013843	rs61883564	G	A	-0.101351	0.0221016	genus.Oscillibacter.id.2063	TRUE	4.52e-06	inferred	ZdbAMN	NA	textfile
9	1798324	rs16934185	G	A	-0.129568	0.028157	genus.Oscillibacter.id.2063	TRUE	4.19e-06	inferred	ZdbAMN	NA	textfile
20	18003390	rs62206502	A	C	-0.0681423	0.0151349	genus.Oscillibacter.id.2063	TRUE	6.72e-06	inferred	ZdbAMN	NA	textfile
8	11116314	rs11990279	C	T	-0.0824934	0.0180457	genus.Oscillibacter.id.2063	TRUE	4.85e-06	inferred	ZdbAMN	NA	textfile
6	18093691	rs12206468	A	G	-0.133016	0.0269733	genus.Oscillospira.id.2064	TRUE	8.17e-07	inferred	Lf6FoB	NA	textfile
14	28151415	rs1954532	C	T	-0.0826246	0.0175252	genus.Oscillospira.id.2064	TRUE	2.42e-06	inferred	Lf6FoB	NA	textfile
4	89483300	rs28889936	C	A	0.114051	0.0252838	genus.Oscillospira.id.2064	TRUE	6.46e-06	inferred	Lf6FoB	NA	textfile
1	76803093	rs751183	C	T	-0.0774322	0.0172216	genus.Oscillospira.id.2064	TRUE	6.92e-06	inferred	Lf6FoB	NA	textfile
17	14881860	rs8076323	G	A	0.0715392	0.0156539	genus.Oscillospira.id.2064	TRUE	4.88e-06	inferred	Lf6FoB	NA	textfile
6	56160483	rs72866977	C	A	-0.130569	0.0281674	genus.Oscillospira.id.2064	TRUE	3.56e-06	inferred	Lf6FoB	NA	textfile
6	170474630	rs62422654	T	C	0.0898456	0.0198088	genus.Oscillospira.id.2064	TRUE	5.74e-06	inferred	Lf6FoB	NA	textfile
3	171947435	rs4428215	A	G	0.130293	0.0242237	genus.Oxalobacter.id.2978	TRUE	7.5e-08	inferred	SMvFwd	NA	textfile
9	87514407	rs736744	T	C	0.117882	0.0211262	genus.Oxalobacter.id.2978	TRUE	2.41e-08	inferred	SMvFwd	NA	textfile
22	37421469	rs6000536	T	C	-0.130992	0.0253804	genus.Oxalobacter.id.2978	TRUE	2.45e-07	inferred	SMvFwd	NA	textfile
4	189935314	rs36057338	T	G	0.207847	0.0421439	genus.Oxalobacter.id.2978	TRUE	8.15e-07	inferred	SMvFwd	NA	textfile
9	19682558	rs12002250	C	A	0.217122	0.0466317	genus.Oxalobacter.id.2978	TRUE	3.22e-06	inferred	SMvFwd	NA	textfile
6	38550301	rs1569853	C	T	-0.138078	0.0296981	genus.Oxalobacter.id.2978	TRUE	3.33e-06	inferred	SMvFwd	NA	textfile
12	96819204	rs11108500	G	A	-0.199099	0.0427327	genus.Oxalobacter.id.2978	TRUE	3.17e-06	inferred	SMvFwd	NA	textfile
8	20902693	rs10464997	A	G	0.137691	0.0294804	genus.Oxalobacter.id.2978	TRUE	3e-06	inferred	SMvFwd	NA	textfile
15	93941937	rs111966731	C	T	0.213114	0.047162	genus.Oxalobacter.id.2978	TRUE	6.22e-06	inferred	SMvFwd	NA	textfile
8	115560689	rs6993398	A	G	0.127217	0.0278855	genus.Oxalobacter.id.2978	TRUE	5.06e-06	inferred	SMvFwd	NA	textfile
11	126582578	rs3862635	T	C	-0.172142	0.0394026	genus.Oxalobacter.id.2978	TRUE	1.25e-05	inferred	SMvFwd	NA	textfile
9	2217340	rs60884758	T	C	-0.0702667	0.0142249	genus.Parabacteroides.id.954	TRUE	7.82e-07	inferred	W0MunD	NA	textfile
6	47368687	rs4236095	A	G	0.0761961	0.0157042	genus.Parabacteroides.id.954	TRUE	1.22e-06	inferred	W0MunD	NA	textfile
3	191572365	rs115602804	A	G	0.10308	0.0222736	genus.Parabacteroides.id.954	TRUE	3.69e-06	inferred	W0MunD	NA	textfile
3	52354847	rs114567323	C	T	0.186478	0.0405199	genus.Parabacteroides.id.954	TRUE	4.18e-06	inferred	W0MunD	NA	textfile
12	56396953	rs7298818	T	C	0.0888832	0.0200902	genus.Parabacteroides.id.954	TRUE	9.68e-06	inferred	W0MunD	NA	textfile
1	85585609	rs6657302	C	T	-0.10452	0.0225521	genus.Parabacteroides.id.954	TRUE	3.58e-06	inferred	W0MunD	NA	textfile
5	174606261	rs2081023	G	A	-0.122561	0.0236507	genus.Paraprevotella.id.962	TRUE	2.19e-07	inferred	5MASiO	NA	textfile
17	69135631	rs9900242	G	A	-0.0852967	0.0175212	genus.Paraprevotella.id.962	TRUE	1.13e-06	inferred	5MASiO	NA	textfile
3	149296419	rs58117850	A	C	-0.149982	0.0324013	genus.Paraprevotella.id.962	TRUE	3.68e-06	inferred	5MASiO	NA	textfile
13	86162420	rs9602779	C	A	-0.106692	0.0220264	genus.Paraprevotella.id.962	TRUE	1.27e-06	inferred	5MASiO	NA	textfile
11	114526679	rs145020347	G	A	-0.12465	0.0262323	genus.Paraprevotella.id.962	TRUE	2.02e-06	inferred	5MASiO	NA	textfile
12	114131978	rs4767113	T	C	0.0882466	0.018382	genus.Paraprevotella.id.962	TRUE	1.58e-06	inferred	5MASiO	NA	textfile
1	195971173	rs3008582	C	T	0.10572	0.0227246	genus.Paraprevotella.id.962	TRUE	3.28e-06	inferred	5MASiO	NA	textfile
11	41079703	rs4756632	T	G	-0.138905	0.0289897	genus.Paraprevotella.id.962	TRUE	1.65e-06	inferred	5MASiO	NA	textfile
12	25249743	rs10842464	C	T	-0.0758215	0.0172568	genus.Paraprevotella.id.962	TRUE	1.11e-05	inferred	5MASiO	NA	textfile
7	81759508	rs3801748	A	G	0.0779721	0.0171691	genus.Paraprevotella.id.962	TRUE	5.59e-06	inferred	5MASiO	NA	textfile
18	69623804	rs7240324	G	T	-0.10229	0.0226948	genus.Paraprevotella.id.962	TRUE	6.57e-06	inferred	5MASiO	NA	textfile
12	71978728	rs17109926	G	A	-0.0988335	0.0216172	genus.Paraprevotella.id.962	TRUE	4.83e-06	inferred	5MASiO	NA	textfile
6	83459314	rs17785622	G	A	0.248065	0.0524304	genus.Paraprevotella.id.962	TRUE	2.23e-06	inferred	5MASiO	NA	textfile
20	25599776	rs2387977	C	T	-0.0681778	0.0134756	genus.Parasutterella.id.2892	TRUE	4.21e-07	inferred	rLcLNr	NA	textfile
2	72235444	rs7572229	A	G	0.066273	0.0132736	genus.Parasutterella.id.2892	TRUE	5.95e-07	inferred	rLcLNr	NA	textfile
4	65556925	rs6828768	T	C	0.0636852	0.0132645	genus.Parasutterella.id.2892	TRUE	1.58e-06	inferred	rLcLNr	NA	textfile
10	44293839	rs10899911	G	A	-0.0717102	0.0148151	genus.Parasutterella.id.2892	TRUE	1.3e-06	inferred	rLcLNr	NA	textfile
12	5275540	rs7303158	T	C	0.0646859	0.0134256	genus.Parasutterella.id.2892	TRUE	1.45e-06	inferred	rLcLNr	NA	textfile
2	178954708	rs78383039	C	T	-0.146315	0.0297119	genus.Parasutterella.id.2892	TRUE	8.46e-07	inferred	rLcLNr	NA	textfile
8	114804024	rs35055552	C	T	0.109554	0.0235433	genus.Parasutterella.id.2892	TRUE	3.27e-06	inferred	rLcLNr	NA	textfile
6	137615592	rs2090816	C	A	0.0840967	0.0177315	genus.Parasutterella.id.2892	TRUE	2.11e-06	inferred	rLcLNr	NA	textfile
17	14692867	rs55877868	C	A	-0.104458	0.0228089	genus.Parasutterella.id.2892	TRUE	4.66e-06	inferred	rLcLNr	NA	textfile
15	67316307	rs8039785	G	T	0.0618345	0.0133	genus.Parasutterella.id.2892	TRUE	3.33e-06	inferred	rLcLNr	NA	textfile
8	16674526	rs823424	A	G	-0.0713448	0.0156958	genus.Parasutterella.id.2892	TRUE	5.48e-06	inferred	rLcLNr	NA	textfile
12	53260710	rs7311004	C	T	-0.0617522	0.0136438	genus.Parasutterella.id.2892	TRUE	6.01e-06	inferred	rLcLNr	NA	textfile
3	156550415	rs62273907	G	A	0.229468	0.0502262	genus.Parasutterella.id.2892	TRUE	4.91e-06	inferred	rLcLNr	NA	textfile
3	193896709	rs6809952	A	G	-0.0684957	0.0150892	genus.Parasutterella.id.2892	TRUE	5.64e-06	inferred	rLcLNr	NA	textfile
3	30163689	rs11715853	A	G	-0.0662952	0.0146114	genus.Parasutterella.id.2892	TRUE	5.7e-06	inferred	rLcLNr	NA	textfile
13	91182556	rs77681628	T	C	0.200307	0.0387328	genus.Peptococcus.id.2037	TRUE	2.32e-07	inferred	EKNsZo	NA	textfile
4	35358594	rs10031059	C	T	-0.121167	0.0225844	genus.Peptococcus.id.2037	TRUE	8.09e-08	inferred	EKNsZo	NA	textfile
6	99020209	rs62424012	A	G	0.137164	0.0292136	genus.Peptococcus.id.2037	TRUE	2.66e-06	inferred	EKNsZo	NA	textfile
14	57985112	rs413827	A	G	0.110229	0.0237523	genus.Peptococcus.id.2037	TRUE	3.47e-06	inferred	EKNsZo	NA	textfile
2	33691809	rs2054133	A	G	0.0895433	0.0188332	genus.Peptococcus.id.2037	TRUE	1.99e-06	inferred	EKNsZo	NA	textfile
9	104595848	rs7033353	G	T	0.090152	0.018995	genus.Peptococcus.id.2037	TRUE	2.07e-06	inferred	EKNsZo	NA	textfile
22	50973113	rs5770862	C	T	0.162018	0.0356813	genus.Peptococcus.id.2037	TRUE	5.61e-06	inferred	EKNsZo	NA	textfile
10	78724969	rs11001948	A	C	-0.191013	0.038102	genus.Peptococcus.id.2037	TRUE	5.35e-07	inferred	EKNsZo	NA	textfile
11	968356	rs72850165	C	T	-0.134304	0.0300423	genus.Peptococcus.id.2037	TRUE	7.8e-06	inferred	EKNsZo	NA	textfile
1	75971700	rs74592222	A	G	0.137957	0.0302965	genus.Peptococcus.id.2037	TRUE	5.27e-06	inferred	EKNsZo	NA	textfile
20	43118017	rs36121075	G	A	-0.14067	0.030628	genus.Peptococcus.id.2037	TRUE	4.37e-06	inferred	EKNsZo	NA	textfile
1	216223782	rs12069354	T	C	0.16763	0.03795	genus.Peptococcus.id.2037	TRUE	1e-05	inferred	EKNsZo	NA	textfile
12	53098742	rs75882962	C	T	0.0968661	0.0190575	genus.Phascolarctobacterium.id.2168	TRUE	3.72e-07	inferred	v45jWV	NA	textfile
4	183252836	rs56157888	C	A	0.0954864	0.0193976	genus.Phascolarctobacterium.id.2168	TRUE	8.54e-07	inferred	v45jWV	NA	textfile
3	168339417	rs56069061	A	G	-0.111306	0.0230694	genus.Phascolarctobacterium.id.2168	TRUE	1.4e-06	inferred	v45jWV	NA	textfile
3	186553389	rs74540770	A	G	-0.121014	0.0258621	genus.Phascolarctobacterium.id.2168	TRUE	2.88e-06	inferred	v45jWV	NA	textfile
2	174436533	rs12618201	G	A	0.0641657	0.0138202	genus.Phascolarctobacterium.id.2168	TRUE	3.44e-06	inferred	v45jWV	NA	textfile
8	102434276	rs1264476	G	T	0.0767335	0.0166041	genus.Phascolarctobacterium.id.2168	TRUE	3.81e-06	inferred	v45jWV	NA	textfile
14	21358155	rs28525131	A	G	-0.118657	0.0269048	genus.Phascolarctobacterium.id.2168	TRUE	1.03e-05	inferred	v45jWV	NA	textfile
13	71376322	rs7982713	A	G	0.0726922	0.0163201	genus.Phascolarctobacterium.id.2168	TRUE	8.42e-06	inferred	v45jWV	NA	textfile
4	17051156	rs11929846	C	T	-0.0697199	0.0157969	genus.Phascolarctobacterium.id.2168	TRUE	1.02e-05	inferred	v45jWV	NA	textfile
22	47942612	rs130483	G	A	0.0655056	0.0143596	genus.Phascolarctobacterium.id.2168	TRUE	5.07e-06	inferred	v45jWV	NA	textfile
3	60476025	rs385483	G	A	0.137033	0.0291906	genus.Prevotella7.id.11182	TRUE	2.67e-06	inferred	roQJ5F	NA	textfile
2	12101762	rs57404562	A	C	0.155486	0.0316057	genus.Prevotella7.id.11182	TRUE	8.67e-07	inferred	roQJ5F	NA	textfile
18	71442664	rs9959718	A	G	0.133012	0.0275361	genus.Prevotella7.id.11182	TRUE	1.36e-06	inferred	roQJ5F	NA	textfile
22	24613952	rs9608249	G	A	-0.158213	0.0336317	genus.Prevotella7.id.11182	TRUE	2.55e-06	inferred	roQJ5F	NA	textfile
2	242066314	rs2240542	T	C	0.12085	0.0261776	genus.Prevotella7.id.11182	TRUE	3.9e-06	inferred	roQJ5F	NA	textfile
10	133000320	rs2918132	T	C	-0.114648	0.0254916	genus.Prevotella7.id.11182	TRUE	6.88e-06	inferred	roQJ5F	NA	textfile
16	47237609	rs118038478	G	A	0.205676	0.0468917	genus.Prevotella7.id.11182	TRUE	1.15e-05	inferred	roQJ5F	NA	textfile
1	3343802	rs12124567	G	A	-0.121281	0.0275017	genus.Prevotella7.id.11182	TRUE	1.03e-05	inferred	roQJ5F	NA	textfile
6	91019654	rs12195431	C	T	0.196528	0.0442322	genus.Prevotella7.id.11182	TRUE	8.87e-06	inferred	roQJ5F	NA	textfile
1	29736216	rs9426434	C	T	-0.123657	0.0278514	genus.Prevotella7.id.11182	TRUE	9e-06	inferred	roQJ5F	NA	textfile
11	39809747	rs11035469	G	A	-0.144165	0.0311897	genus.Prevotella7.id.11182	TRUE	3.8e-06	inferred	roQJ5F	NA	textfile
19	639161	rs111509883	C	T	0.171131	0.0347624	genus.Prevotella9.id.11183	TRUE	8.53e-07	inferred	K6LKHW	NA	textfile
8	19115604	rs2683313	G	A	-0.0724576	0.0151603	genus.Prevotella9.id.11183	TRUE	1.76e-06	inferred	K6LKHW	NA	textfile
22	44236460	rs117271932	G	A	0.208089	0.0440393	genus.Prevotella9.id.11183	TRUE	2.3e-06	inferred	K6LKHW	NA	textfile
1	118852817	rs9428102	G	A	-0.0778844	0.0176068	genus.Prevotella9.id.11183	TRUE	9.71e-06	inferred	K6LKHW	NA	textfile
20	21470713	rs746764	C	T	-0.0915772	0.0193245	genus.Prevotella9.id.11183	TRUE	2.15e-06	inferred	K6LKHW	NA	textfile
10	12497581	rs2104588	C	T	0.105558	0.023773	genus.Prevotella9.id.11183	TRUE	8.98e-06	inferred	K6LKHW	NA	textfile
2	11232685	rs11685699	T	C	-0.141357	0.0295665	genus.Prevotella9.id.11183	TRUE	1.74e-06	inferred	K6LKHW	NA	textfile
22	26152738	rs9613013	A	G	0.0917591	0.0202697	genus.Prevotella9.id.11183	TRUE	5.99e-06	inferred	K6LKHW	NA	textfile
1	14161251	rs2495052	G	A	0.0838978	0.0188523	genus.Prevotella9.id.11183	TRUE	8.58e-06	inferred	K6LKHW	NA	textfile
2	91954502	rs72815774	C	T	-0.176186	0.0393068	genus.Prevotella9.id.11183	TRUE	7.38e-06	inferred	K6LKHW	NA	textfile
17	59421778	rs4968431	T	G	0.0640113	0.0144162	genus.Prevotella9.id.11183	TRUE	8.99e-06	inferred	K6LKHW	NA	textfile
12	1794470	rs7976209	C	T	-0.0870786	0.0197951	genus.Prevotella9.id.11183	TRUE	1.09e-05	inferred	K6LKHW	NA	textfile
4	161115744	rs12648235	C	T	0.0785902	0.0177676	genus.Prevotella9.id.11183	TRUE	9.72e-06	inferred	K6LKHW	NA	textfile
5	63736025	rs1304512	A	G	0.0761593	0.0165885	genus.Prevotella9.id.11183	TRUE	4.41e-06	inferred	K6LKHW	NA	textfile
18	71992502	rs7237249	T	C	-0.0823764	0.0182126	genus.Prevotella9.id.11183	TRUE	6.1e-06	inferred	K6LKHW	NA	textfile
9	112657543	rs2900503	T	G	-0.172329	0.0326671	genus.RikenellaceaeRC9gutgroup.id.11191	TRUE	1.33e-07	inferred	BqFXHq	NA	textfile
4	149562638	rs17582787	G	A	-0.157739	0.0339924	genus.RikenellaceaeRC9gutgroup.id.11191	TRUE	3.48e-06	inferred	BqFXHq	NA	textfile
4	84698188	rs4270579	A	G	-0.118021	0.0271041	genus.RikenellaceaeRC9gutgroup.id.11191	TRUE	1.33e-05	inferred	BqFXHq	NA	textfile
10	135010198	rs2998141	C	T	-0.136346	0.0293073	genus.RikenellaceaeRC9gutgroup.id.11191	TRUE	3.28e-06	inferred	BqFXHq	NA	textfile
7	73334987	rs4717843	T	G	-0.119376	0.0260548	genus.RikenellaceaeRC9gutgroup.id.11191	TRUE	4.61e-06	inferred	BqFXHq	NA	textfile
1	164800873	rs9887954	A	G	-0.114849	0.0249013	genus.RikenellaceaeRC9gutgroup.id.11191	TRUE	3.98e-06	inferred	BqFXHq	NA	textfile
6	165668732	rs80309088	A	G	0.17405	0.0383423	genus.RikenellaceaeRC9gutgroup.id.11191	TRUE	5.64e-06	inferred	BqFXHq	NA	textfile
4	163830516	rs12501673	G	A	0.116395	0.0262253	genus.RikenellaceaeRC9gutgroup.id.11191	TRUE	9.07e-06	inferred	BqFXHq	NA	textfile
4	155865671	rs17032291	C	T	-0.169579	0.0368251	genus.RikenellaceaeRC9gutgroup.id.11191	TRUE	4.13e-06	inferred	BqFXHq	NA	textfile
19	1970021	rs2074881	C	T	-0.142236	0.032391	genus.RikenellaceaeRC9gutgroup.id.11191	TRUE	1.13e-05	inferred	BqFXHq	NA	textfile
5	31406285	rs7712231	G	A	0.156284	0.0350462	genus.RikenellaceaeRC9gutgroup.id.11191	TRUE	8.22e-06	inferred	BqFXHq	NA	textfile
10	17019559	rs61841503	A	G	0.092888	0.0171454	genus.Romboutsia.id.11347	TRUE	6.04e-08	inferred	hZuuBA	NA	textfile
7	5319387	rs10279978	G	A	-0.0622202	0.0127675	genus.Romboutsia.id.11347	TRUE	1.1e-06	inferred	hZuuBA	NA	textfile
1	171903885	rs16843578	T	C	-0.0875276	0.0196779	genus.Romboutsia.id.11347	TRUE	8.67e-06	inferred	hZuuBA	NA	textfile
13	88725540	rs77702691	G	A	-0.094406	0.0208544	genus.Romboutsia.id.11347	TRUE	5.99e-06	inferred	hZuuBA	NA	textfile
2	16066705	rs75987356	A	G	-0.129578	0.0280454	genus.Romboutsia.id.11347	TRUE	3.83e-06	inferred	hZuuBA	NA	textfile
8	5088054	rs75200530	G	T	-0.190644	0.0421065	genus.Romboutsia.id.11347	TRUE	5.96e-06	inferred	hZuuBA	NA	textfile
13	32720756	rs9567264	T	C	0.0580018	0.0127495	genus.Romboutsia.id.11347	TRUE	5.38e-06	inferred	hZuuBA	NA	textfile
7	78136725	rs34302036	G	A	0.0550261	0.0120835	genus.Romboutsia.id.11347	TRUE	5.27e-06	inferred	hZuuBA	NA	textfile
11	133834657	rs7109293	G	A	0.0919112	0.0205738	genus.Romboutsia.id.11347	TRUE	7.92e-06	inferred	hZuuBA	NA	textfile
7	106406824	rs28603357	C	T	-0.214911	0.0474739	genus.Romboutsia.id.11347	TRUE	5.98e-06	inferred	hZuuBA	NA	textfile
11	99665050	rs11221428	C	T	-0.0726779	0.0158263	genus.Romboutsia.id.11347	TRUE	4.39e-06	inferred	hZuuBA	NA	textfile
6	135411737	rs9389266	G	T	0.0722815	0.0162353	genus.Romboutsia.id.11347	TRUE	8.5e-06	inferred	hZuuBA	NA	textfile
7	145760298	rs62504452	G	A	-0.0710048	0.0156654	genus.Romboutsia.id.11347	TRUE	5.83e-06	inferred	hZuuBA	NA	textfile
12	50650057	rs2160994	C	T	0.0550687	0.0112481	genus.Roseburia.id.2012	TRUE	9.79e-07	inferred	MdlKGo	NA	textfile
11	12009569	rs16910295	C	T	-0.0980434	0.020957	genus.Roseburia.id.2012	TRUE	2.89e-06	inferred	MdlKGo	NA	textfile
1	95178974	rs12740451	C	T	0.0697527	0.0153607	genus.Roseburia.id.2012	TRUE	5.6e-06	inferred	MdlKGo	NA	textfile
3	57116228	rs6445851	A	G	-0.0497336	0.0108158	genus.Roseburia.id.2012	TRUE	4.26e-06	inferred	MdlKGo	NA	textfile
13	103117486	rs9300744	T	C	-0.0588452	0.0126228	genus.Roseburia.id.2012	TRUE	3.13e-06	inferred	MdlKGo	NA	textfile
5	89598914	rs2943022	C	T	0.0493786	0.0106763	genus.Roseburia.id.2012	TRUE	3.75e-06	inferred	MdlKGo	NA	textfile
6	12774611	rs6930661	T	C	-0.0961587	0.0204975	genus.Roseburia.id.2012	TRUE	2.72e-06	inferred	MdlKGo	NA	textfile
1	145655256	rs147990086	G	A	-0.0578936	0.01324	genus.Roseburia.id.2012	TRUE	1.23e-05	inferred	MdlKGo	NA	textfile
5	125076494	rs329182	C	T	0.0690327	0.0152884	genus.Roseburia.id.2012	TRUE	6.32e-06	inferred	MdlKGo	NA	textfile
1	194183650	rs302266	C	T	-0.0777312	0.0172985	genus.Roseburia.id.2012	TRUE	7.01e-06	inferred	MdlKGo	NA	textfile
6	166170836	rs75326254	T	C	-0.104628	0.0230897	genus.Roseburia.id.2012	TRUE	5.86e-06	inferred	MdlKGo	NA	textfile
15	86512809	rs55858165	C	A	0.179284	0.0404954	genus.Roseburia.id.2012	TRUE	9.54e-06	inferred	MdlKGo	NA	textfile
15	37859065	rs57466170	T	C	0.0741405	0.0171601	genus.Roseburia.id.2012	TRUE	1.56e-05	inferred	MdlKGo	NA	textfile
5	144135655	rs78753150	C	A	0.0968739	0.0214067	genus.Roseburia.id.2012	TRUE	6.03e-06	inferred	MdlKGo	NA	textfile
20	41177956	rs79968837	G	A	-0.0950311	0.0193507	genus.Ruminiclostridium5.id.11355	TRUE	9.06e-07	inferred	z8ZjpR	NA	textfile
10	12835085	rs2482038	A	C	0.0518991	0.0108777	genus.Ruminiclostridium5.id.11355	TRUE	1.83e-06	inferred	z8ZjpR	NA	textfile
5	32477664	rs113753996	C	T	0.0820689	0.0174463	genus.Ruminiclostridium5.id.11355	TRUE	2.55e-06	inferred	z8ZjpR	NA	textfile
6	50405920	rs1492620	C	T	-0.0830505	0.0180073	genus.Ruminiclostridium5.id.11355	TRUE	3.99e-06	inferred	z8ZjpR	NA	textfile
8	131316030	rs2791343	C	T	0.051717	0.0113369	genus.Ruminiclostridium5.id.11355	TRUE	5.07e-06	inferred	z8ZjpR	NA	textfile
10	35262588	rs10827477	G	A	-0.0547387	0.0115163	genus.Ruminiclostridium5.id.11355	TRUE	2e-06	inferred	z8ZjpR	NA	textfile
20	60293505	rs6121460	A	G	0.0932955	0.0199206	genus.Ruminiclostridium5.id.11355	TRUE	2.82e-06	inferred	z8ZjpR	NA	textfile
16	86769909	rs8053158	G	A	-0.0740543	0.0159151	genus.Ruminiclostridium5.id.11355	TRUE	3.27e-06	inferred	z8ZjpR	NA	textfile
13	108775162	rs1223978	C	T	0.0484169	0.0108254	genus.Ruminiclostridium5.id.11355	TRUE	7.73e-06	inferred	z8ZjpR	NA	textfile
21	33811886	rs2833828	A	G	0.0489617	0.0108702	genus.Ruminiclostridium5.id.11355	TRUE	6.66e-06	inferred	z8ZjpR	NA	textfile
3	55243531	rs4955951	G	A	-0.0713749	0.0165826	genus.Ruminiclostridium5.id.11355	TRUE	1.68e-05	inferred	z8ZjpR	NA	textfile
14	20954661	rs1756364	T	G	0.0999189	0.0197169	genus.Ruminiclostridium6.id.11356	TRUE	4.03e-07	inferred	aoXYk7	NA	textfile
14	56938952	rs71414120	G	T	0.200894	0.0406434	genus.Ruminiclostridium6.id.11356	TRUE	7.7e-07	inferred	aoXYk7	NA	textfile
16	72136154	rs61060922	G	T	0.15913	0.0322283	genus.Ruminiclostridium6.id.11356	TRUE	7.91e-07	inferred	aoXYk7	NA	textfile
1	240503826	rs79968172	A	G	0.11614	0.0243083	genus.Ruminiclostridium6.id.11356	TRUE	1.77e-06	inferred	aoXYk7	NA	textfile
8	79766499	rs11992182	C	A	0.0625299	0.0137876	genus.Ruminiclostridium6.id.11356	TRUE	5.75e-06	inferred	aoXYk7	NA	textfile
11	40275998	rs12362316	G	A	0.0743588	0.0154466	genus.Ruminiclostridium6.id.11356	TRUE	1.48e-06	inferred	aoXYk7	NA	textfile
18	76018244	rs72991535	G	T	0.135604	0.0295174	genus.Ruminiclostridium6.id.11356	TRUE	4.35e-06	inferred	aoXYk7	NA	textfile
13	111703249	rs9555756	C	A	-0.0804138	0.0176692	genus.Ruminiclostridium6.id.11356	TRUE	5.34e-06	inferred	aoXYk7	NA	textfile
2	5548605	rs792058	A	G	0.0554234	0.0125423	genus.Ruminiclostridium6.id.11356	TRUE	9.92e-06	inferred	aoXYk7	NA	textfile
10	132651293	rs10829821	C	T	-0.097606	0.0216072	genus.Ruminiclostridium6.id.11356	TRUE	6.26e-06	inferred	aoXYk7	NA	textfile
11	86252317	rs589368	A	G	-0.146727	0.0330138	genus.Ruminiclostridium6.id.11356	TRUE	8.81e-06	inferred	aoXYk7	NA	textfile
19	10115515	rs67479537	C	T	0.118994	0.026487	genus.Ruminiclostridium6.id.11356	TRUE	7.04e-06	inferred	aoXYk7	NA	textfile
10	128214403	rs116969552	G	A	-0.166823	0.0376681	genus.Ruminiclostridium6.id.11356	TRUE	9.48e-06	inferred	aoXYk7	NA	textfile
19	49209339	rs2548459	T	C	0.0554866	0.0122755	genus.Ruminiclostridium6.id.11356	TRUE	6.18e-06	inferred	aoXYk7	NA	textfile
7	101268877	rs56212330	G	A	0.0587451	0.0132078	genus.Ruminiclostridium6.id.11356	TRUE	8.68e-06	inferred	aoXYk7	NA	textfile
4	36478011	rs35362464	A	C	0.0720077	0.0165387	genus.Ruminiclostridium6.id.11356	TRUE	1.34e-05	inferred	aoXYk7	NA	textfile
1	247710285	rs12040548	T	G	0.0570422	0.0122359	genus.Ruminiclostridium9.id.11357	TRUE	3.13e-06	inferred	zfBnvQ	NA	textfile
7	47013498	rs115044523	A	G	-0.0980026	0.0202616	genus.Ruminiclostridium9.id.11357	TRUE	1.32e-06	inferred	zfBnvQ	NA	textfile
20	2210530	rs6082461	C	A	0.0586425	0.0131004	genus.Ruminiclostridium9.id.11357	TRUE	7.59e-06	inferred	zfBnvQ	NA	textfile
19	34371198	rs918449	G	A	-0.0950908	0.0197177	genus.Ruminiclostridium9.id.11357	TRUE	1.42e-06	inferred	zfBnvQ	NA	textfile
8	14697544	rs74303178	C	T	0.0532742	0.0119274	genus.Ruminiclostridium9.id.11357	TRUE	7.95e-06	inferred	zfBnvQ	NA	textfile
3	29179983	rs9809789	T	C	-0.0717454	0.0159673	genus.Ruminiclostridium9.id.11357	TRUE	7.01e-06	inferred	zfBnvQ	NA	textfile
13	90441578	rs9522712	C	T	0.0699728	0.0154939	genus.Ruminiclostridium9.id.11357	TRUE	6.3e-06	inferred	zfBnvQ	NA	textfile
6	67655320	rs78191726	C	T	0.0944998	0.0210206	genus.Ruminiclostridium9.id.11357	TRUE	6.94e-06	inferred	zfBnvQ	NA	textfile
12	10702414	rs7137760	T	C	0.050797	0.0112182	genus.Ruminiclostridium9.id.11357	TRUE	5.95e-06	inferred	zfBnvQ	NA	textfile
22	17793012	rs5994253	G	A	-0.0811302	0.0157621	genus.RuminococcaceaeNK4A214group.id.11358	TRUE	2.64e-07	inferred	jZfRn9	NA	textfile
22	49796014	rs136761	A	G	-0.0587521	0.0119155	genus.RuminococcaceaeNK4A214group.id.11358	TRUE	8.19e-07	inferred	jZfRn9	NA	textfile
1	157338888	rs11586410	A	G	-0.0863422	0.0169937	genus.RuminococcaceaeNK4A214group.id.11358	TRUE	3.76e-07	inferred	jZfRn9	NA	textfile
20	18030357	rs4814689	T	C	-0.1083	0.0230708	genus.RuminococcaceaeNK4A214group.id.11358	TRUE	2.68e-06	inferred	jZfRn9	NA	textfile
2	239087912	rs12731	G	A	-0.0527684	0.0115053	genus.RuminococcaceaeNK4A214group.id.11358	TRUE	4.51e-06	inferred	jZfRn9	NA	textfile
2	141897042	rs7573569	C	T	0.107739	0.0233638	genus.RuminococcaceaeNK4A214group.id.11358	TRUE	4e-06	inferred	jZfRn9	NA	textfile
3	26509287	rs147475196	G	A	-0.133769	0.0295196	genus.RuminococcaceaeNK4A214group.id.11358	TRUE	5.86e-06	inferred	jZfRn9	NA	textfile
16	24073806	rs62027366	C	T	0.0615389	0.0137612	genus.RuminococcaceaeNK4A214group.id.11358	TRUE	7.75e-06	inferred	jZfRn9	NA	textfile
4	159932022	rs12642039	C	T	-0.0553003	0.0119397	genus.RuminococcaceaeNK4A214group.id.11358	TRUE	3.63e-06	inferred	jZfRn9	NA	textfile
5	35288938	rs35559912	C	T	-0.0925071	0.0203674	genus.RuminococcaceaeNK4A214group.id.11358	TRUE	5.57e-06	inferred	jZfRn9	NA	textfile
3	84725039	rs13087692	G	T	0.0574623	0.012594	genus.RuminococcaceaeNK4A214group.id.11358	TRUE	5.05e-06	inferred	jZfRn9	NA	textfile
1	100248591	rs6681678	T	C	-0.100174	0.024	genus.RuminococcaceaeNK4A214group.id.11358	TRUE	2.99e-05	inferred	jZfRn9	NA	textfile
5	123846318	rs11241747	T	C	0.0533858	0.0120035	genus.RuminococcaceaeNK4A214group.id.11358	TRUE	8.69e-06	inferred	jZfRn9	NA	textfile
15	80713184	rs77564310	C	A	-0.0713093	0.0140855	genus.RuminococcaceaeUCG002.id.11360	TRUE	4.14e-07	inferred	ZXknqV	NA	textfile
12	47384118	rs55793120	C	T	0.137396	0.027414	genus.RuminococcaceaeUCG002.id.11360	TRUE	5.39e-07	inferred	ZXknqV	NA	textfile
1	14732458	rs10927423	A	C	-0.0713617	0.0147712	genus.RuminococcaceaeUCG002.id.11360	TRUE	1.36e-06	inferred	ZXknqV	NA	textfile
11	111712942	rs116974815	A	C	-0.189731	0.0396566	genus.RuminococcaceaeUCG002.id.11360	TRUE	1.72e-06	inferred	ZXknqV	NA	textfile
14	77502546	rs7155595	A	C	0.0569929	0.0116986	genus.RuminococcaceaeUCG002.id.11360	TRUE	1.11e-06	inferred	ZXknqV	NA	textfile
11	86335459	rs7120052	C	A	0.0624796	0.0135523	genus.RuminococcaceaeUCG002.id.11360	TRUE	4.02e-06	inferred	ZXknqV	NA	textfile
1	227563126	rs10916131	T	C	-0.069333	0.0146753	genus.RuminococcaceaeUCG002.id.11360	TRUE	2.31e-06	inferred	ZXknqV	NA	textfile
1	238938497	rs79016051	T	C	-0.0887747	0.0189424	genus.RuminococcaceaeUCG002.id.11360	TRUE	2.78e-06	inferred	ZXknqV	NA	textfile
19	54475808	rs12463378	G	A	-0.0522061	0.0112086	genus.RuminococcaceaeUCG002.id.11360	TRUE	3.2e-06	inferred	ZXknqV	NA	textfile
5	123818057	rs62374283	C	T	-0.0581341	0.0120654	genus.RuminococcaceaeUCG002.id.11360	TRUE	1.45e-06	inferred	ZXknqV	NA	textfile
10	73820548	rs15256	T	C	0.0732376	0.016834	genus.RuminococcaceaeUCG002.id.11360	TRUE	1.36e-05	inferred	ZXknqV	NA	textfile
4	23325040	rs882348	G	A	-0.0799946	0.0178618	genus.RuminococcaceaeUCG002.id.11360	TRUE	7.52e-06	inferred	ZXknqV	NA	textfile
3	24045453	rs6793778	T	C	-0.0558706	0.0125258	genus.RuminococcaceaeUCG002.id.11360	TRUE	8.18e-06	inferred	ZXknqV	NA	textfile
12	129451330	rs7342369	A	C	-0.0527803	0.0116023	genus.RuminococcaceaeUCG002.id.11360	TRUE	5.39e-06	inferred	ZXknqV	NA	textfile
9	20131746	rs10964441	A	G	-0.14906	0.034486	genus.RuminococcaceaeUCG002.id.11360	TRUE	1.54e-05	inferred	ZXknqV	NA	textfile
11	43344751	rs11607472	G	A	-0.0780229	0.0176325	genus.RuminococcaceaeUCG002.id.11360	TRUE	9.65e-06	inferred	ZXknqV	NA	textfile
19	43637890	rs7249614	G	A	-0.0492778	0.0110807	genus.RuminococcaceaeUCG002.id.11360	TRUE	8.7e-06	inferred	ZXknqV	NA	textfile
5	141014951	rs76847269	G	A	0.163508	0.0356151	genus.RuminococcaceaeUCG002.id.11360	TRUE	4.41e-06	inferred	ZXknqV	NA	textfile
2	120757853	rs6542556	G	A	0.050974	0.011406	genus.RuminococcaceaeUCG002.id.11360	TRUE	7.86e-06	inferred	ZXknqV	NA	textfile
13	87920450	rs57079348	G	T	-0.076573	0.017282	genus.RuminococcaceaeUCG002.id.11360	TRUE	9.39e-06	inferred	ZXknqV	NA	textfile
15	90780618	rs56030423	A	G	-0.0982874	0.0216344	genus.RuminococcaceaeUCG002.id.11360	TRUE	5.54e-06	inferred	ZXknqV	NA	textfile
9	114066670	rs113147300	G	A	-0.075842	0.0164562	genus.RuminococcaceaeUCG002.id.11360	TRUE	4.05e-06	inferred	ZXknqV	NA	textfile
7	51541038	rs73341548	G	T	-0.170045	0.0318674	genus.RuminococcaceaeUCG003.id.11361	TRUE	9.5e-08	inferred	5lUkYf	NA	textfile
2	205238716	rs6759615	G	A	0.102523	0.0200204	genus.RuminococcaceaeUCG003.id.11361	TRUE	3.04e-07	inferred	5lUkYf	NA	textfile
19	49209851	rs646327	A	G	0.0586696	0.011837	genus.RuminococcaceaeUCG003.id.11361	TRUE	7.18e-07	inferred	5lUkYf	NA	textfile
9	134416970	rs11243416	C	T	-0.0925653	0.0191203	genus.RuminococcaceaeUCG003.id.11361	TRUE	1.29e-06	inferred	5lUkYf	NA	textfile
15	35071718	rs16959793	C	A	-0.062527	0.0131259	genus.RuminococcaceaeUCG003.id.11361	TRUE	1.9e-06	inferred	5lUkYf	NA	textfile
12	75498837	rs11831525	C	A	0.071227	0.0151814	genus.RuminococcaceaeUCG003.id.11361	TRUE	2.71e-06	inferred	5lUkYf	NA	textfile
8	82026852	rs4452755	C	A	-0.0634463	0.0134741	genus.RuminococcaceaeUCG003.id.11361	TRUE	2.49e-06	inferred	5lUkYf	NA	textfile
2	37905976	rs10490280	T	C	-0.0672094	0.0143309	genus.RuminococcaceaeUCG003.id.11361	TRUE	2.73e-06	inferred	5lUkYf	NA	textfile
6	105781538	rs4532474	A	G	0.0769231	0.017045	genus.RuminococcaceaeUCG003.id.11361	TRUE	6.39e-06	inferred	5lUkYf	NA	textfile
7	97348436	rs2523124	C	T	-0.0546625	0.0120823	genus.RuminococcaceaeUCG003.id.11361	TRUE	6.06e-06	inferred	5lUkYf	NA	textfile
1	13794594	rs3013089	A	G	-0.0551473	0.0120346	genus.RuminococcaceaeUCG003.id.11361	TRUE	4.6e-06	inferred	5lUkYf	NA	textfile
3	41982393	rs78720113	G	A	-0.115348	0.0249601	genus.RuminococcaceaeUCG003.id.11361	TRUE	3.81e-06	inferred	5lUkYf	NA	textfile
3	54427795	rs6769553	G	A	0.0849743	0.0157451	genus.RuminococcaceaeUCG004.id.11362	TRUE	6.78e-08	inferred	H7hGH3	NA	textfile
1	103732214	rs12125734	T	G	0.133972	0.0257417	genus.RuminococcaceaeUCG004.id.11362	TRUE	1.95e-07	inferred	H7hGH3	NA	textfile
3	169966100	rs516741	G	T	-0.0755412	0.0161951	genus.RuminococcaceaeUCG004.id.11362	TRUE	3.09e-06	inferred	H7hGH3	NA	textfile
7	24791998	rs2248146	C	T	0.0689452	0.0153649	genus.RuminococcaceaeUCG004.id.11362	TRUE	7.22e-06	inferred	H7hGH3	NA	textfile
9	7317307	rs10976229	G	T	0.095976	0.0214554	genus.RuminococcaceaeUCG004.id.11362	TRUE	7.7e-06	inferred	H7hGH3	NA	textfile
2	239846337	rs7569771	G	A	-0.075914	0.0170308	genus.RuminococcaceaeUCG004.id.11362	TRUE	8.29e-06	inferred	H7hGH3	NA	textfile
8	139253064	rs872501	A	G	0.116125	0.025946	genus.RuminococcaceaeUCG004.id.11362	TRUE	7.62e-06	inferred	H7hGH3	NA	textfile
1	18676399	rs550351	C	A	0.078587	0.018003	genus.RuminococcaceaeUCG004.id.11362	TRUE	1.27e-05	inferred	H7hGH3	NA	textfile
6	2196234	rs3800178	T	C	-0.0804407	0.0177915	genus.RuminococcaceaeUCG004.id.11362	TRUE	6.15e-06	inferred	H7hGH3	NA	textfile
6	132887921	rs11961899	A	G	-0.0707825	0.0161381	genus.RuminococcaceaeUCG004.id.11362	TRUE	1.15e-05	inferred	H7hGH3	NA	textfile
3	197683751	rs9818949	T	G	0.0859927	0.0188671	genus.RuminococcaceaeUCG004.id.11362	TRUE	5.17e-06	inferred	H7hGH3	NA	textfile
7	18026604	rs10950694	C	T	0.0577628	0.011412	genus.RuminococcaceaeUCG005.id.11363	TRUE	4.16e-07	inferred	3X6W6n	NA	textfile
20	16312851	rs34781347	A	G	0.188685	0.0386484	genus.RuminococcaceaeUCG005.id.11363	TRUE	1.05e-06	inferred	3X6W6n	NA	textfile
11	27747671	rs12288512	G	A	0.066635	0.0144356	genus.RuminococcaceaeUCG005.id.11363	TRUE	3.91e-06	inferred	3X6W6n	NA	textfile
2	198122357	rs114279581	G	A	-0.146604	0.0316034	genus.RuminococcaceaeUCG005.id.11363	TRUE	3.5e-06	inferred	3X6W6n	NA	textfile
18	22573834	rs12604884	T	G	0.0675317	0.0143745	genus.RuminococcaceaeUCG005.id.11363	TRUE	2.63e-06	inferred	3X6W6n	NA	textfile
1	187906034	rs7555878	G	A	0.0586677	0.0125277	genus.RuminococcaceaeUCG005.id.11363	TRUE	2.83e-06	inferred	3X6W6n	NA	textfile
14	94630731	rs10873449	C	T	0.0654843	0.0143973	genus.RuminococcaceaeUCG005.id.11363	TRUE	5.41e-06	inferred	3X6W6n	NA	textfile
10	62662781	rs2893871	A	G	-0.073644	0.015548	genus.RuminococcaceaeUCG005.id.11363	TRUE	2.17e-06	inferred	3X6W6n	NA	textfile
10	4240906	rs72776570	A	C	0.087067	0.0197179	genus.RuminococcaceaeUCG005.id.11363	TRUE	1.01e-05	inferred	3X6W6n	NA	textfile
15	68705697	rs898577	C	T	-0.123012	0.0286671	genus.RuminococcaceaeUCG005.id.11363	TRUE	1.78e-05	inferred	3X6W6n	NA	textfile
5	154003091	rs7449320	A	C	0.0599163	0.0130836	genus.RuminococcaceaeUCG005.id.11363	TRUE	4.66e-06	inferred	3X6W6n	NA	textfile
4	7302344	rs10937802	A	G	0.0755811	0.0168226	genus.RuminococcaceaeUCG005.id.11363	TRUE	7.03e-06	inferred	3X6W6n	NA	textfile
2	239509030	rs7586445	A	G	0.0782349	0.0176458	genus.RuminococcaceaeUCG005.id.11363	TRUE	9.27e-06	inferred	3X6W6n	NA	textfile
12	47384118	rs55793120	C	T	0.121548	0.0279546	genus.RuminococcaceaeUCG005.id.11363	TRUE	1.37e-05	inferred	3X6W6n	NA	textfile
17	32786955	rs1550196	A	G	0.130842	0.0262478	genus.RuminococcaceaeUCG009.id.11366	TRUE	6.2e-07	inferred	4OwHHA	NA	textfile
6	78106701	rs4708333	G	T	-0.084033	0.0174757	genus.RuminococcaceaeUCG009.id.11366	TRUE	1.52e-06	inferred	4OwHHA	NA	textfile
1	202299085	rs4079028	T	C	0.0915623	0.019936	genus.RuminococcaceaeUCG009.id.11366	TRUE	4.37e-06	inferred	4OwHHA	NA	textfile
12	12970792	rs2058609	G	A	0.0816464	0.017472	genus.RuminococcaceaeUCG009.id.11366	TRUE	2.97e-06	inferred	4OwHHA	NA	textfile
4	7426937	rs12508214	T	C	-0.0774649	0.0168937	genus.RuminococcaceaeUCG009.id.11366	TRUE	4.53e-06	inferred	4OwHHA	NA	textfile
13	106650093	rs9558661	C	T	-0.0897823	0.0200739	genus.RuminococcaceaeUCG009.id.11366	TRUE	7.73e-06	inferred	4OwHHA	NA	textfile
16	1979831	rs758191	G	T	0.17702	0.0375113	genus.RuminococcaceaeUCG009.id.11366	TRUE	2.37e-06	inferred	4OwHHA	NA	textfile
2	75512668	rs2192926	G	A	-0.089048	0.0192989	genus.RuminococcaceaeUCG009.id.11366	TRUE	3.95e-06	inferred	4OwHHA	NA	textfile
6	51803869	rs113006825	C	T	-0.0928893	0.0208035	genus.RuminococcaceaeUCG009.id.11366	TRUE	8e-06	inferred	4OwHHA	NA	textfile
2	66396776	rs138460696	G	A	0.139274	0.0315794	genus.RuminococcaceaeUCG009.id.11366	TRUE	1.03e-05	inferred	4OwHHA	NA	textfile
7	32001710	rs6952765	A	G	0.0732099	0.0166777	genus.RuminococcaceaeUCG009.id.11366	TRUE	1.14e-05	inferred	4OwHHA	NA	textfile
19	52399401	rs78410648	G	A	0.120989	0.0277317	genus.RuminococcaceaeUCG009.id.11366	TRUE	1.28e-05	inferred	4OwHHA	NA	textfile
9	135968557	rs682403	G	A	-0.0588161	0.0124671	genus.RuminococcaceaeUCG010.id.11367	TRUE	2.39e-06	inferred	T4ZmNY	NA	textfile
7	16349864	rs6958419	T	C	-0.0585718	0.0124994	genus.RuminococcaceaeUCG010.id.11367	TRUE	2.79e-06	inferred	T4ZmNY	NA	textfile
6	104728618	rs2820282	C	A	-0.0592304	0.0125917	genus.RuminococcaceaeUCG010.id.11367	TRUE	2.55e-06	inferred	T4ZmNY	NA	textfile
16	5233941	rs12597105	A	G	0.0670855	0.0144415	genus.RuminococcaceaeUCG010.id.11367	TRUE	3.4e-06	inferred	T4ZmNY	NA	textfile
4	31057482	rs73218807	A	G	-0.166211	0.0367938	genus.RuminococcaceaeUCG010.id.11367	TRUE	6.26e-06	inferred	T4ZmNY	NA	textfile
4	40707798	rs7441445	T	C	-0.05695	0.0126502	genus.RuminococcaceaeUCG010.id.11367	TRUE	6.74e-06	inferred	T4ZmNY	NA	textfile
6	105073676	rs1416041	C	A	-0.182339	0.0339898	genus.RuminococcaceaeUCG011.id.11368	TRUE	8.12e-08	inferred	d6oEvJ	NA	textfile
1	179370499	rs12724320	T	C	-0.120881	0.0249229	genus.RuminococcaceaeUCG011.id.11368	TRUE	1.23e-06	inferred	d6oEvJ	NA	textfile
12	29634919	rs79113084	T	C	-0.152166	0.0317519	genus.RuminococcaceaeUCG011.id.11368	TRUE	1.65e-06	inferred	d6oEvJ	NA	textfile
1	219901055	rs9729514	G	A	0.184934	0.0394616	genus.RuminococcaceaeUCG011.id.11368	TRUE	2.78e-06	inferred	d6oEvJ	NA	textfile
7	111763988	rs2729556	T	C	-0.109097	0.0233699	genus.RuminococcaceaeUCG011.id.11368	TRUE	3.04e-06	inferred	d6oEvJ	NA	textfile
7	11222521	rs10274562	T	C	0.110917	0.0244556	genus.RuminococcaceaeUCG011.id.11368	TRUE	5.75e-06	inferred	d6oEvJ	NA	textfile
3	76205107	rs4490371	C	T	-0.111816	0.0248963	genus.RuminococcaceaeUCG011.id.11368	TRUE	7.08e-06	inferred	d6oEvJ	NA	textfile
3	185469491	rs12636310	A	G	0.132725	0.0282037	genus.RuminococcaceaeUCG011.id.11368	TRUE	2.53e-06	inferred	d6oEvJ	NA	textfile
10	2219930	rs12781711	T	C	-0.0656129	0.0117477	genus.RuminococcaceaeUCG013.id.11370	TRUE	2.33e-08	inferred	j8LUGF	NA	textfile
5	141395140	rs12189346	A	G	0.0684961	0.014558	genus.RuminococcaceaeUCG013.id.11370	TRUE	2.54e-06	inferred	j8LUGF	NA	textfile
12	30245557	rs75088940	C	T	-0.0942968	0.0200712	genus.RuminococcaceaeUCG013.id.11370	TRUE	2.63e-06	inferred	j8LUGF	NA	textfile
10	19780463	rs16918863	C	A	0.111491	0.0240157	genus.RuminococcaceaeUCG013.id.11370	TRUE	3.44e-06	inferred	j8LUGF	NA	textfile
3	9534657	rs76973485	T	G	0.194976	0.0418213	genus.RuminococcaceaeUCG013.id.11370	TRUE	3.13e-06	inferred	j8LUGF	NA	textfile
3	197049996	rs12485353	A	G	-0.0607903	0.0130847	genus.RuminococcaceaeUCG013.id.11370	TRUE	3.39e-06	inferred	j8LUGF	NA	textfile
7	32530997	rs7784330	A	G	-0.0498329	0.0112066	genus.RuminococcaceaeUCG013.id.11370	TRUE	8.72e-06	inferred	j8LUGF	NA	textfile
1	9361576	rs11581881	T	C	0.0661211	0.0144736	genus.RuminococcaceaeUCG013.id.11370	TRUE	4.92e-06	inferred	j8LUGF	NA	textfile
8	40311885	rs2730183	A	G	-0.0488692	0.0109907	genus.RuminococcaceaeUCG013.id.11370	TRUE	8.73e-06	inferred	j8LUGF	NA	textfile
5	3628882	rs9313055	C	T	0.105087	0.023446	genus.RuminococcaceaeUCG013.id.11370	TRUE	7.39e-06	inferred	j8LUGF	NA	textfile
9	13609119	rs12336782	C	T	-0.0856047	0.0189311	genus.RuminococcaceaeUCG013.id.11370	TRUE	6.13e-06	inferred	j8LUGF	NA	textfile
10	115650278	rs4385846	T	G	0.0598405	0.0131807	genus.RuminococcaceaeUCG013.id.11370	TRUE	5.63e-06	inferred	j8LUGF	NA	textfile
5	26110626	rs115777838	C	T	-0.18835	0.0386643	genus.RuminococcaceaeUCG014.id.11371	TRUE	1.11e-06	inferred	d4pkJn	NA	textfile
2	57205854	rs72809222	C	T	0.0671775	0.0139838	genus.RuminococcaceaeUCG014.id.11371	TRUE	1.56e-06	inferred	d4pkJn	NA	textfile
3	101334609	rs12638134	G	T	0.0582548	0.0119657	genus.RuminococcaceaeUCG014.id.11371	TRUE	1.12e-06	inferred	d4pkJn	NA	textfile
9	14363769	rs56105232	A	G	0.139276	0.0299132	genus.RuminococcaceaeUCG014.id.11371	TRUE	3.22e-06	inferred	d4pkJn	NA	textfile
2	134854659	rs995642	T	C	0.060048	0.0126417	genus.RuminococcaceaeUCG014.id.11371	TRUE	2.03e-06	inferred	d4pkJn	NA	textfile
5	36435597	rs10941294	T	C	-0.122057	0.0260017	genus.RuminococcaceaeUCG014.id.11371	TRUE	2.68e-06	inferred	d4pkJn	NA	textfile
1	237422989	rs10495392	T	C	-0.082486	0.0187194	genus.RuminococcaceaeUCG014.id.11371	TRUE	1.05e-05	inferred	d4pkJn	NA	textfile
10	119928413	rs853612	G	A	-0.0528257	0.0119367	genus.RuminococcaceaeUCG014.id.11371	TRUE	9.62e-06	inferred	d4pkJn	NA	textfile
3	123829361	rs73186226	A	G	-0.0993852	0.0216819	genus.RuminococcaceaeUCG014.id.11371	TRUE	4.57e-06	inferred	d4pkJn	NA	textfile
8	3636548	rs34402072	T	C	-0.0688023	0.0156083	genus.RuminococcaceaeUCG014.id.11371	TRUE	1.04e-05	inferred	d4pkJn	NA	textfile
11	131659000	rs10791168	G	A	-0.0664624	0.0150069	genus.RuminococcaceaeUCG014.id.11371	TRUE	9.48e-06	inferred	d4pkJn	NA	textfile
11	114023573	rs7117576	G	A	0.0829505	0.0170891	genus.Ruminococcus1.id.11373	TRUE	1.21e-06	inferred	3fkdH4	NA	textfile
17	71256018	rs17781867	T	C	0.0999271	0.0211728	genus.Ruminococcus1.id.11373	TRUE	2.36e-06	inferred	3fkdH4	NA	textfile
2	10533921	rs7583465	T	C	0.0527654	0.0112619	genus.Ruminococcus1.id.11373	TRUE	2.8e-06	inferred	3fkdH4	NA	textfile
2	65925212	rs78613526	A	G	0.167497	0.0367639	genus.Ruminococcus1.id.11373	TRUE	5.21e-06	inferred	3fkdH4	NA	textfile
5	15944587	rs78572139	A	G	0.125038	0.0279411	genus.Ruminococcus1.id.11373	TRUE	7.64e-06	inferred	3fkdH4	NA	textfile
15	55439182	rs6493760	T	C	0.0535262	0.0115885	genus.Ruminococcus1.id.11373	TRUE	3.86e-06	inferred	3fkdH4	NA	textfile
8	144596903	rs11783695	T	G	-0.0734114	0.0161398	genus.Ruminococcus1.id.11373	TRUE	5.4e-06	inferred	3fkdH4	NA	textfile
1	241789757	rs3819978	T	C	-0.11504	0.0260137	genus.Ruminococcus1.id.11373	TRUE	9.77e-06	inferred	3fkdH4	NA	textfile
2	182027603	rs6750529	T	C	0.0569701	0.0127423	genus.Ruminococcus1.id.11373	TRUE	7.79e-06	inferred	3fkdH4	NA	textfile
20	13258628	rs6105066	C	T	-0.0607052	0.013425	genus.Ruminococcus1.id.11373	TRUE	6.13e-06	inferred	3fkdH4	NA	textfile
3	106664363	rs78120384	G	A	-0.192815	0.0392045	genus.Ruminococcus2.id.11374	TRUE	8.73e-07	inferred	8REtKA	NA	textfile
3	173040924	rs7635831	A	G	0.0618344	0.0129031	genus.Ruminococcus2.id.11374	TRUE	1.65e-06	inferred	8REtKA	NA	textfile
13	62067781	rs2997412	G	A	-0.0568439	0.0122325	genus.Ruminococcus2.id.11374	TRUE	3.37e-06	inferred	8REtKA	NA	textfile
2	182656416	rs2368224	G	T	0.199648	0.0438453	genus.Ruminococcus2.id.11374	TRUE	5.28e-06	inferred	8REtKA	NA	textfile
7	16804578	rs4400279	G	A	0.0546114	0.0120077	genus.Ruminococcus2.id.11374	TRUE	5.42e-06	inferred	8REtKA	NA	textfile
9	137557890	rs58681734	G	A	0.0723875	0.0160787	genus.Ruminococcus2.id.11374	TRUE	6.73e-06	inferred	8REtKA	NA	textfile
7	151435722	rs1819812	T	G	0.0842356	0.0184893	genus.Ruminococcus2.id.11374	TRUE	5.22e-06	inferred	8REtKA	NA	textfile
1	108074445	rs12406309	C	A	-0.063193	0.0142275	genus.Ruminococcus2.id.11374	TRUE	8.93e-06	inferred	8REtKA	NA	textfile
18	862477	rs2846589	T	G	0.0522093	0.0116382	genus.Ruminococcus2.id.11374	TRUE	7.26e-06	inferred	8REtKA	NA	textfile
9	79919385	rs55707116	A	C	0.0865521	0.0189141	genus.Ruminococcus2.id.11374	TRUE	4.74e-06	inferred	8REtKA	NA	textfile
11	12148588	rs75140805	G	T	0.0836825	0.0176445	genus.Ruminococcus2.id.11374	TRUE	2.11e-06	inferred	8REtKA	NA	textfile
18	33456427	rs4799823	T	C	0.0837001	0.0182263	genus.Ruminococcus2.id.11374	TRUE	4.38e-06	inferred	8REtKA	NA	textfile
4	24655463	rs61791565	C	T	-0.0523503	0.0117119	genus.Ruminococcus2.id.11374	TRUE	7.83e-06	inferred	8REtKA	NA	textfile
4	4268322	rs7693984	A	G	-0.102822	0.0235087	genus.Ruminococcus2.id.11374	TRUE	1.22e-05	inferred	8REtKA	NA	textfile
2	174308394	rs13417181	C	T	0.166509	0.0337521	genus.Sellimonas.id.14369	TRUE	8.09e-07	inferred	qFaed7	NA	textfile
2	213214174	rs2371572	C	A	0.127349	0.0250862	genus.Sellimonas.id.14369	TRUE	3.85e-07	inferred	qFaed7	NA	textfile
3	42008186	rs113379006	C	T	-0.162759	0.0357025	genus.Sellimonas.id.14369	TRUE	5.15e-06	inferred	qFaed7	NA	textfile
11	79332972	rs2187447	C	A	0.243457	0.0527695	genus.Sellimonas.id.14369	TRUE	3.96e-06	inferred	qFaed7	NA	textfile
15	52105282	rs2016057	C	A	-0.125878	0.0256153	genus.Sellimonas.id.14369	TRUE	8.92e-07	inferred	qFaed7	NA	textfile
7	111501524	rs56203279	C	T	-0.124045	0.0269115	genus.Sellimonas.id.14369	TRUE	4.04e-06	inferred	qFaed7	NA	textfile
6	93730393	rs553697	C	T	-0.153767	0.0339099	genus.Sellimonas.id.14369	TRUE	5.77e-06	inferred	qFaed7	NA	textfile
2	180278564	rs4600608	G	A	-0.137152	0.0301702	genus.Sellimonas.id.14369	TRUE	5.47e-06	inferred	qFaed7	NA	textfile
7	106250164	rs41816	G	A	0.132201	0.0291087	genus.Sellimonas.id.14369	TRUE	5.58e-06	inferred	qFaed7	NA	textfile
9	34332382	rs11787826	A	C	0.081327	0.0171154	genus.Senegalimassilia.id.11160	TRUE	2.02e-06	inferred	QIyjPZ	NA	textfile
17	48379615	rs7225245	A	G	0.079173	0.0170421	genus.Senegalimassilia.id.11160	TRUE	3.39e-06	inferred	QIyjPZ	NA	textfile
5	127861692	rs10036909	T	C	0.185519	0.0400881	genus.Senegalimassilia.id.11160	TRUE	3.7e-06	inferred	QIyjPZ	NA	textfile
2	220833222	rs10221578	A	G	0.0775955	0.0171053	genus.Senegalimassilia.id.11160	TRUE	5.72e-06	inferred	QIyjPZ	NA	textfile
2	206654123	rs1990708	C	A	-0.109619	0.0247785	genus.Senegalimassilia.id.11160	TRUE	9.69e-06	inferred	QIyjPZ	NA	textfile
14	34431996	rs2017373	T	C	0.0782258	0.0176841	genus.Senegalimassilia.id.11160	TRUE	9.71e-06	inferred	QIyjPZ	NA	textfile
17	74267010	rs8901	T	C	0.0934594	0.0186813	genus.Slackia.id.825	TRUE	5.65e-07	inferred	RCnr5X	NA	textfile
7	13523683	rs4492265	G	A	-0.0905757	0.0191658	genus.Slackia.id.825	TRUE	2.29e-06	inferred	RCnr5X	NA	textfile
8	96946291	rs16894137	T	C	-0.122792	0.0263047	genus.Slackia.id.825	TRUE	3.04e-06	inferred	RCnr5X	NA	textfile
15	34041896	rs12440440	G	A	0.0901934	0.0190582	genus.Slackia.id.825	TRUE	2.22e-06	inferred	RCnr5X	NA	textfile
7	99451715	rs35156985	C	T	-0.155709	0.0348085	genus.Slackia.id.825	TRUE	7.7e-06	inferred	RCnr5X	NA	textfile
19	4555786	rs10409783	G	A	0.0950828	0.0211239	genus.Slackia.id.825	TRUE	6.76e-06	inferred	RCnr5X	NA	textfile
12	100584014	rs11110281	C	T	-0.137519	0.0227398	genus.Streptococcus.id.1853	TRUE	1.47e-09	inferred	F990rt	NA	textfile
17	61363540	rs9895557	C	T	-0.0514931	0.0112021	genus.Streptococcus.id.1853	TRUE	4.29e-06	inferred	F990rt	NA	textfile
7	46778653	rs957755	G	T	-0.0697379	0.0143725	genus.Streptococcus.id.1853	TRUE	1.22e-06	inferred	F990rt	NA	textfile
15	41663393	rs72739637	G	A	0.0959942	0.0193213	genus.Streptococcus.id.1853	TRUE	6.75e-07	inferred	F990rt	NA	textfile
11	131649446	rs1918540	A	G	0.059639	0.0128148	genus.Streptococcus.id.1853	TRUE	3.26e-06	inferred	F990rt	NA	textfile
8	10199548	rs17708276	G	A	-0.0793955	0.0170628	genus.Streptococcus.id.1853	TRUE	3.27e-06	inferred	F990rt	NA	textfile
3	94103591	rs11720390	A	G	0.107024	0.0228121	genus.Streptococcus.id.1853	TRUE	2.71e-06	inferred	F990rt	NA	textfile
9	93556174	rs10448310	G	A	-0.0517935	0.0111324	genus.Streptococcus.id.1853	TRUE	3.28e-06	inferred	F990rt	NA	textfile
10	28588269	rs7916711	G	A	0.102891	0.0217362	genus.Streptococcus.id.1853	TRUE	2.21e-06	inferred	F990rt	NA	textfile
10	8102404	rs71481756	G	T	0.0931048	0.0207949	genus.Streptococcus.id.1853	TRUE	7.56e-06	inferred	F990rt	NA	textfile
14	97526750	rs2370083	T	G	-0.0816836	0.0185851	genus.Streptococcus.id.1853	TRUE	1.11e-05	inferred	F990rt	NA	textfile
4	53657577	rs10028567	T	C	-0.0921167	0.0191881	genus.Streptococcus.id.1853	TRUE	1.58e-06	inferred	F990rt	NA	textfile
3	132058723	rs6806351	C	T	-0.0633829	0.0136647	genus.Streptococcus.id.1853	TRUE	3.51e-06	inferred	F990rt	NA	textfile
17	80576624	rs9903102	A	C	-0.0709483	0.0155275	genus.Streptococcus.id.1853	TRUE	4.9e-06	inferred	F990rt	NA	textfile
4	37466353	rs60486012	A	G	-0.0907548	0.0199729	genus.Streptococcus.id.1853	TRUE	5.52e-06	inferred	F990rt	NA	textfile
5	141857415	rs10065321	C	T	-0.0512828	0.0108105	genus.Subdoligranulum.id.2070	TRUE	2.1e-06	inferred	yNrkqu	NA	textfile
2	218215847	rs4347804	G	A	0.166063	0.0357483	genus.Subdoligranulum.id.2070	TRUE	3.4e-06	inferred	yNrkqu	NA	textfile
5	4671383	rs6555306	C	T	-0.0740777	0.0155463	genus.Subdoligranulum.id.2070	TRUE	1.89e-06	inferred	yNrkqu	NA	textfile
4	48990885	rs3761728	G	T	-0.0543458	0.0118866	genus.Subdoligranulum.id.2070	TRUE	4.83e-06	inferred	yNrkqu	NA	textfile
10	125472937	rs2114677	T	C	-0.104176	0.0230829	genus.Subdoligranulum.id.2070	TRUE	6.39e-06	inferred	yNrkqu	NA	textfile
19	29644694	rs75158211	C	T	-0.072343	0.015933	genus.Subdoligranulum.id.2070	TRUE	5.61e-06	inferred	yNrkqu	NA	textfile
6	153694029	rs2171249	T	C	0.106744	0.0233213	genus.Subdoligranulum.id.2070	TRUE	4.71e-06	inferred	yNrkqu	NA	textfile
14	86933898	rs35940633	A	G	-0.0511008	0.011001	genus.Subdoligranulum.id.2070	TRUE	3.4e-06	inferred	yNrkqu	NA	textfile
5	117799448	rs76528319	T	G	-0.143279	0.0310662	genus.Subdoligranulum.id.2070	TRUE	3.99e-06	inferred	yNrkqu	NA	textfile
2	232408743	rs1667315	A	G	0.0485017	0.0107452	genus.Subdoligranulum.id.2070	TRUE	6.37e-06	inferred	yNrkqu	NA	textfile
2	200288718	rs10497836	T	C	-0.0524065	0.0118697	genus.Subdoligranulum.id.2070	TRUE	1.01e-05	inferred	yNrkqu	NA	textfile
5	58499183	rs13173038	G	A	-0.0718076	0.0151627	genus.Sutterella.id.2896	TRUE	2.18e-06	inferred	kxAsJ4	NA	textfile
13	58689340	rs2321387	A	G	-0.0592876	0.0124509	genus.Sutterella.id.2896	TRUE	1.92e-06	inferred	kxAsJ4	NA	textfile
16	85038065	rs7499539	G	A	0.0617478	0.0130998	genus.Sutterella.id.2896	TRUE	2.43e-06	inferred	kxAsJ4	NA	textfile
7	150126751	rs62501473	A	G	0.0694233	0.0149416	genus.Sutterella.id.2896	TRUE	3.38e-06	inferred	kxAsJ4	NA	textfile
1	63278549	rs143438747	C	T	-0.145793	0.0306867	genus.Sutterella.id.2896	TRUE	2.02e-06	inferred	kxAsJ4	NA	textfile
6	18583878	rs9350083	G	T	-0.0593069	0.0133929	genus.Sutterella.id.2896	TRUE	9.5e-06	inferred	kxAsJ4	NA	textfile
3	70588939	rs7638039	C	T	0.0645624	0.0143887	genus.Sutterella.id.2896	TRUE	7.22e-06	inferred	kxAsJ4	NA	textfile
10	102520687	rs11591622	G	T	-0.0688382	0.0151375	genus.Sutterella.id.2896	TRUE	5.43e-06	inferred	kxAsJ4	NA	textfile
7	111285025	rs2613606	T	C	-0.0556794	0.0124117	genus.Sutterella.id.2896	TRUE	7.26e-06	inferred	kxAsJ4	NA	textfile
6	82386821	rs1145877	G	A	-0.073548	0.0162413	genus.Sutterella.id.2896	TRUE	5.94e-06	inferred	kxAsJ4	NA	textfile
11	111695709	rs607327	T	C	0.0578334	0.0129053	genus.Sutterella.id.2896	TRUE	7.42e-06	inferred	kxAsJ4	NA	textfile
6	147936781	rs2050185	A	G	0.0575138	0.0128766	genus.Sutterella.id.2896	TRUE	7.95e-06	inferred	kxAsJ4	NA	textfile
11	8938819	rs1883097	T	C	0.226399	0.0454642	genus.Terrisporobacter.id.11348	TRUE	6.37e-07	inferred	20JDBk	NA	textfile
3	144148905	rs2569953	C	A	-0.0775591	0.0174641	genus.Terrisporobacter.id.11348	TRUE	8.95e-06	inferred	20JDBk	NA	textfile
16	15920394	rs7184125	C	T	0.091256	0.0205493	genus.Terrisporobacter.id.11348	TRUE	8.96e-06	inferred	20JDBk	NA	textfile
19	17026940	rs2872237	A	C	-0.0814505	0.0175943	genus.Terrisporobacter.id.11348	TRUE	3.67e-06	inferred	20JDBk	NA	textfile
11	20621043	rs58405430	T	G	0.134617	0.0301177	genus.Terrisporobacter.id.11348	TRUE	7.83e-06	inferred	20JDBk	NA	textfile
2	63366962	rs149744580	G	A	0.169883	0.0315478	genus.Turicibacter.id.2162	TRUE	7.25e-08	inferred	xqo8Oo	NA	textfile
5	95717619	rs4869133	A	G	0.131186	0.027197	genus.Turicibacter.id.2162	TRUE	1.41e-06	inferred	xqo8Oo	NA	textfile
17	43117476	rs12603364	C	T	0.110861	0.0225598	genus.Turicibacter.id.2162	TRUE	8.92e-07	inferred	xqo8Oo	NA	textfile
12	12242455	rs11054680	C	T	-0.104751	0.0226998	genus.Turicibacter.id.2162	TRUE	3.94e-06	inferred	xqo8Oo	NA	textfile
7	130972179	rs55756211	C	T	-0.115115	0.0240708	genus.Turicibacter.id.2162	TRUE	1.73e-06	inferred	xqo8Oo	NA	textfile
16	49826299	rs7199484	A	G	-0.0731428	0.0160172	genus.Turicibacter.id.2162	TRUE	4.96e-06	inferred	xqo8Oo	NA	textfile
21	36929643	rs2834977	C	T	-0.0959995	0.0208261	genus.Turicibacter.id.2162	TRUE	4.03e-06	inferred	xqo8Oo	NA	textfile
8	26027842	rs2952020	A	G	-0.0759019	0.0165764	genus.Turicibacter.id.2162	TRUE	4.67e-06	inferred	xqo8Oo	NA	textfile
19	11864932	rs11666533	T	C	-0.111689	0.0248436	genus.Turicibacter.id.2162	TRUE	6.93e-06	inferred	xqo8Oo	NA	textfile
19	1030320	rs67476743	G	T	0.132164	0.022208	genus.Tyzzerella3.id.11335	TRUE	2.66e-09	inferred	l6LMID	NA	textfile
5	16388259	rs17706273	C	T	-0.140368	0.0274708	genus.Tyzzerella3.id.11335	TRUE	3.23e-07	inferred	l6LMID	NA	textfile
2	57810406	rs7561370	C	T	0.131341	0.0286292	genus.Tyzzerella3.id.11335	TRUE	4.48e-06	inferred	l6LMID	NA	textfile
17	3738781	rs55799124	G	A	-0.11435	0.0238604	genus.Tyzzerella3.id.11335	TRUE	1.65e-06	inferred	l6LMID	NA	textfile
9	33113322	rs7019909	C	T	0.144156	0.0301626	genus.Tyzzerella3.id.11335	TRUE	1.76e-06	inferred	l6LMID	NA	textfile
13	35023691	rs75091807	T	G	-0.184966	0.0383029	genus.Tyzzerella3.id.11335	TRUE	1.37e-06	inferred	l6LMID	NA	textfile
14	89595945	rs4904512	C	T	-0.117151	0.0250306	genus.Tyzzerella3.id.11335	TRUE	2.86e-06	inferred	l6LMID	NA	textfile
13	81593016	rs7333521	C	T	-0.207191	0.0453121	genus.Tyzzerella3.id.11335	TRUE	4.82e-06	inferred	l6LMID	NA	textfile
10	46098286	rs112102233	G	A	-0.216348	0.0477575	genus.Tyzzerella3.id.11335	TRUE	5.89e-06	inferred	l6LMID	NA	textfile
6	102680257	rs1232220	T	G	-0.143869	0.031828	genus.Tyzzerella3.id.11335	TRUE	6.18e-06	inferred	l6LMID	NA	textfile
12	77390329	rs191093	A	G	0.159008	0.0353306	genus.Tyzzerella3.id.11335	TRUE	6.78e-06	inferred	l6LMID	NA	textfile
11	87588698	rs10898797	T	C	0.12238	0.0274683	genus.Tyzzerella3.id.11335	TRUE	8.38e-06	inferred	l6LMID	NA	textfile
6	5755626	rs6920448	T	C	-0.141081	0.0305446	genus.Tyzzerella3.id.11335	TRUE	3.86e-06	inferred	l6LMID	NA	textfile
15	87392290	rs55682560	T	C	-0.131519	0.0261319	genus.unknowngenus.id.1000000073	TRUE	4.83e-07	inferred	MJ3fHu	NA	textfile
17	58149405	rs28691777	T	C	0.137134	0.0266996	genus.unknowngenus.id.1000000073	TRUE	2.8e-07	inferred	MJ3fHu	NA	textfile
1	56849539	rs6588624	A	G	-0.0662317	0.0138147	genus.unknowngenus.id.1000000073	TRUE	1.63e-06	inferred	MJ3fHu	NA	textfile
1	71391694	rs7538034	G	T	-0.078598	0.0165982	genus.unknowngenus.id.1000000073	TRUE	2.19e-06	inferred	MJ3fHu	NA	textfile
8	3305122	rs66714985	C	A	0.116908	0.0252447	genus.unknowngenus.id.1000000073	TRUE	3.64e-06	inferred	MJ3fHu	NA	textfile
8	123977538	rs118104867	T	C	0.214464	0.0455098	genus.unknowngenus.id.1000000073	TRUE	2.45e-06	inferred	MJ3fHu	NA	textfile
2	229942951	rs2191834	T	G	0.0746375	0.0159136	genus.unknowngenus.id.1000000073	TRUE	2.73e-06	inferred	MJ3fHu	NA	textfile
5	142244898	rs7725895	G	A	-0.116224	0.0240367	genus.unknowngenus.id.1000000073	TRUE	1.33e-06	inferred	MJ3fHu	NA	textfile
18	74373125	rs7226487	G	A	-0.0643682	0.0138701	genus.unknowngenus.id.1000000073	TRUE	3.47e-06	inferred	MJ3fHu	NA	textfile
4	155632958	rs10517600	G	T	0.0626993	0.0139364	genus.unknowngenus.id.1000000073	TRUE	6.83e-06	inferred	MJ3fHu	NA	textfile
14	85856796	rs17121075	A	G	0.0769254	0.0172234	genus.unknowngenus.id.1000000073	TRUE	7.96e-06	inferred	MJ3fHu	NA	textfile
10	6714424	rs10904722	T	C	-0.0672314	0.0147123	genus.unknowngenus.id.1000000073	TRUE	4.88e-06	inferred	MJ3fHu	NA	textfile
5	4308946	rs34088226	G	A	-0.117807	0.026924	genus.unknowngenus.id.1000000073	TRUE	1.21e-05	inferred	MJ3fHu	NA	textfile
2	205616346	rs13409132	G	A	-0.165419	0.0352154	genus.unknowngenus.id.1000000073	TRUE	2.64e-06	inferred	MJ3fHu	NA	textfile
3	15564453	rs989682	G	A	0.070194	0.0155364	genus.unknowngenus.id.1000000073	TRUE	6.24e-06	inferred	MJ3fHu	NA	textfile
3	14306949	rs9864379	C	T	-0.160521	0.0292752	genus.unknowngenus.id.1000001215	TRUE	4.18e-08	inferred	YlafrB	NA	textfile
16	80493705	rs11150282	C	T	0.098235	0.0197127	genus.unknowngenus.id.1000001215	TRUE	6.25e-07	inferred	YlafrB	NA	textfile
9	115975389	rs4129395	A	G	0.0904264	0.0185253	genus.unknowngenus.id.1000001215	TRUE	1.05e-06	inferred	YlafrB	NA	textfile
15	100747683	rs79790072	C	T	0.226103	0.0488017	genus.unknowngenus.id.1000001215	TRUE	3.6e-06	inferred	YlafrB	NA	textfile
9	24648997	rs113884518	C	T	-0.20591	0.0455376	genus.unknowngenus.id.1000001215	TRUE	6.13e-06	inferred	YlafrB	NA	textfile
18	1008278	rs789069	C	A	-0.10413	0.0234459	genus.unknowngenus.id.1000001215	TRUE	8.94e-06	inferred	YlafrB	NA	textfile
11	2937631	rs367480	A	G	-0.0841649	0.0185948	genus.unknowngenus.id.1000001215	TRUE	6e-06	inferred	YlafrB	NA	textfile
15	62055753	rs8028558	G	A	0.08346	0.0188504	genus.unknowngenus.id.1000001215	TRUE	9.53e-06	inferred	YlafrB	NA	textfile
17	53906328	rs28678345	C	T	0.213083	0.0471377	genus.unknowngenus.id.1000001215	TRUE	6.17e-06	inferred	YlafrB	NA	textfile
14	46519718	rs74603314	C	T	0.230767	0.0489701	genus.unknowngenus.id.1000005472	TRUE	2.45e-06	inferred	GubNhT	NA	textfile
3	3771148	rs76373661	A	G	0.0908218	0.0202986	genus.unknowngenus.id.1000005472	TRUE	7.67e-06	inferred	GubNhT	NA	textfile
7	82536037	rs17235252	C	T	-0.122002	0.0255463	genus.unknowngenus.id.1000005472	TRUE	1.79e-06	inferred	GubNhT	NA	textfile
1	109845252	rs638542	A	G	-0.070592	0.0157049	genus.unknowngenus.id.1000005472	TRUE	6.96e-06	inferred	GubNhT	NA	textfile
11	112386785	rs949341	A	G	0.0656602	0.0147216	genus.unknowngenus.id.1000005472	TRUE	8.19e-06	inferred	GubNhT	NA	textfile
3	165846506	rs13100746	T	C	0.0638979	0.0142685	genus.unknowngenus.id.1000005472	TRUE	7.53e-06	inferred	GubNhT	NA	textfile
10	3521459	rs515984	C	T	-0.0875451	0.0190685	genus.unknowngenus.id.1000005472	TRUE	4.41e-06	inferred	GubNhT	NA	textfile
5	17443654	rs7706512	A	G	0.0657351	0.0138979	genus.unknowngenus.id.1000005472	TRUE	2.25e-06	inferred	GubNhT	NA	textfile
8	15406830	rs11779863	A	G	-0.0772768	0.0172171	genus.unknowngenus.id.1000005472	TRUE	7.18e-06	inferred	GubNhT	NA	textfile
7	4105705	rs7801843	G	A	-0.0869495	0.0194509	genus.unknowngenus.id.1000005472	TRUE	7.81e-06	inferred	GubNhT	NA	textfile
9	116018011	rs114184530	C	T	-0.154545	0.0339992	genus.unknowngenus.id.1000005472	TRUE	5.48e-06	inferred	GubNhT	NA	textfile
1	61850864	rs12566890	G	T	-0.103134	0.0241775	genus.unknowngenus.id.1000005472	TRUE	1.99e-05	inferred	GubNhT	NA	textfile
3	184193482	rs3932485	T	C	0.0626209	0.0141623	genus.unknowngenus.id.1000005472	TRUE	9.79e-06	inferred	GubNhT	NA	textfile
22	25943322	rs738193	C	T	0.0847328	0.0165856	genus.unknowngenus.id.1000005479	TRUE	3.24e-07	inferred	hVKTcl	NA	textfile
7	90714667	rs941000	T	C	0.0850266	0.0163382	genus.unknowngenus.id.1000005479	TRUE	1.95e-07	inferred	hVKTcl	NA	textfile
15	47352866	rs689695	A	C	0.0814578	0.0167057	genus.unknowngenus.id.1000005479	TRUE	1.08e-06	inferred	hVKTcl	NA	textfile
2	53132960	rs17043770	A	G	-0.176886	0.0344092	genus.unknowngenus.id.1000005479	TRUE	2.74e-07	inferred	hVKTcl	NA	textfile
6	151515172	rs10872669	G	A	-0.123071	0.0275665	genus.unknowngenus.id.1000005479	TRUE	8.03e-06	inferred	hVKTcl	NA	textfile
1	242767252	rs12748533	T	G	-0.0821108	0.0172701	genus.unknowngenus.id.1000005479	TRUE	1.99e-06	inferred	hVKTcl	NA	textfile
3	158653545	rs61508842	C	T	0.122574	0.0272389	genus.unknowngenus.id.1000005479	TRUE	6.8e-06	inferred	hVKTcl	NA	textfile
6	63236747	rs78609301	G	A	-0.0867065	0.0195709	genus.unknowngenus.id.1000005479	TRUE	9.41e-06	inferred	hVKTcl	NA	textfile
17	21205200	rs7217209	T	C	0.0843019	0.0187308	genus.unknowngenus.id.1000005479	TRUE	6.77e-06	inferred	hVKTcl	NA	textfile
7	1321675	rs60583455	C	T	0.108934	0.021177	genus.unknowngenus.id.1000006162	TRUE	2.69e-07	inferred	iyCznI	NA	textfile
8	18229020	rs2172426	T	C	-0.10212	0.0198947	genus.unknowngenus.id.1000006162	TRUE	2.85e-07	inferred	iyCznI	NA	textfile
10	2095726	rs11251024	A	G	0.104201	0.0206737	genus.unknowngenus.id.1000006162	TRUE	4.65e-07	inferred	iyCznI	NA	textfile
5	10737802	rs267959	G	A	0.0988612	0.0209676	genus.unknowngenus.id.1000006162	TRUE	2.42e-06	inferred	iyCznI	NA	textfile
11	91589600	rs11606187	G	A	-0.154539	0.0326288	genus.unknowngenus.id.1000006162	TRUE	2.18e-06	inferred	iyCznI	NA	textfile
10	98619568	rs7911787	T	G	-0.223071	0.0470232	genus.unknowngenus.id.1000006162	TRUE	2.1e-06	inferred	iyCznI	NA	textfile
14	39425971	rs72671304	C	T	0.172322	0.0370028	genus.unknowngenus.id.1000006162	TRUE	3.21e-06	inferred	iyCznI	NA	textfile
2	234081324	rs13385922	C	T	0.0929494	0.0201348	genus.unknowngenus.id.1000006162	TRUE	3.91e-06	inferred	iyCznI	NA	textfile
15	81694972	rs4383094	C	T	0.149188	0.0320662	genus.unknowngenus.id.1000006162	TRUE	3.28e-06	inferred	iyCznI	NA	textfile
13	70306831	rs9542068	C	T	0.0990709	0.0218149	genus.unknowngenus.id.1000006162	TRUE	5.59e-06	inferred	iyCznI	NA	textfile
15	97318671	rs60775321	C	T	-0.0962425	0.0213842	genus.unknowngenus.id.1000006162	TRUE	6.77e-06	inferred	iyCznI	NA	textfile
2	200778866	rs166849	A	G	0.0911053	0.0202239	genus.unknowngenus.id.1000006162	TRUE	6.64e-06	inferred	iyCznI	NA	textfile
20	3412564	rs6051857	G	A	-0.134267	0.029288	genus.unknowngenus.id.1000006162	TRUE	4.55e-06	inferred	iyCznI	NA	textfile
3	161557749	rs11709800	C	T	0.0879804	0.016634	genus.unknowngenus.id.1868	TRUE	1.23e-07	inferred	MvIVqy	NA	textfile
3	12351583	rs12634544	C	T	-0.0813051	0.015882	genus.unknowngenus.id.1868	TRUE	3.07e-07	inferred	MvIVqy	NA	textfile
2	81684934	rs72819830	G	A	0.226767	0.0467216	genus.unknowngenus.id.1868	TRUE	1.21e-06	inferred	MvIVqy	NA	textfile
5	126751728	rs6595770	T	G	-0.0851224	0.01769	genus.unknowngenus.id.1868	TRUE	1.5e-06	inferred	MvIVqy	NA	textfile
1	221945123	rs3010848	A	G	-0.0696728	0.0146631	genus.unknowngenus.id.1868	TRUE	2.02e-06	inferred	MvIVqy	NA	textfile
10	109292487	rs17291611	G	A	-0.0905691	0.0190904	genus.unknowngenus.id.1868	TRUE	2.09e-06	inferred	MvIVqy	NA	textfile
2	122818391	rs4848741	G	A	-0.0682414	0.0149403	genus.unknowngenus.id.1868	TRUE	4.93e-06	inferred	MvIVqy	NA	textfile
12	57449705	rs1044939	T	C	0.109022	0.0242017	genus.unknowngenus.id.1868	TRUE	6.65e-06	inferred	MvIVqy	NA	textfile
10	134926480	rs138437711	G	A	-0.087484	0.0192215	genus.unknowngenus.id.1868	TRUE	5.33e-06	inferred	MvIVqy	NA	textfile
7	69979141	rs35947731	T	C	-0.131218	0.0288407	genus.unknowngenus.id.1868	TRUE	5.37e-06	inferred	MvIVqy	NA	textfile
16	8870618	rs12930556	T	C	0.064211	0.0139816	genus.unknowngenus.id.1868	TRUE	4.38e-06	inferred	MvIVqy	NA	textfile
1	27221334	rs115372687	G	A	0.108994	0.0243264	genus.unknowngenus.id.1868	TRUE	7.45e-06	inferred	MvIVqy	NA	textfile
21	29651882	rs6516833	G	A	0.134075	0.0277636	genus.unknowngenus.id.2001	TRUE	1.37e-06	inferred	Brcd0X	NA	textfile
1	204056176	rs111373036	G	A	-0.0858259	0.0179766	genus.unknowngenus.id.2001	TRUE	1.8e-06	inferred	Brcd0X	NA	textfile
8	70926204	rs2599390	A	G	0.094049	0.0198355	genus.unknowngenus.id.2001	TRUE	2.12e-06	inferred	Brcd0X	NA	textfile
13	39470153	rs7334707	G	T	0.118994	0.0266494	genus.unknowngenus.id.2001	TRUE	8e-06	inferred	Brcd0X	NA	textfile
10	130677483	rs79929882	G	A	-0.104457	0.0232394	genus.unknowngenus.id.2001	TRUE	6.96e-06	inferred	Brcd0X	NA	textfile
3	189357616	rs12696594	G	A	-0.0636249	0.0140502	genus.unknowngenus.id.2001	TRUE	5.94e-06	inferred	Brcd0X	NA	textfile
9	88020057	rs11140959	G	A	0.190401	0.0432674	genus.unknowngenus.id.2001	TRUE	1.08e-05	inferred	Brcd0X	NA	textfile
18	39835030	rs58850151	C	T	-0.0808936	0.018154	genus.unknowngenus.id.2001	TRUE	8.35e-06	inferred	Brcd0X	NA	textfile
6	129231261	rs55736413	T	C	0.158132	0.0357614	genus.unknowngenus.id.2001	TRUE	9.79e-06	inferred	Brcd0X	NA	textfile
8	28614217	rs35703006	T	G	0.0926669	0.0190779	genus.unknowngenus.id.2041	TRUE	1.19e-06	inferred	lwCXZO	NA	textfile
12	50212628	rs2336448	C	T	0.0773742	0.0160883	genus.unknowngenus.id.2041	TRUE	1.51e-06	inferred	lwCXZO	NA	textfile
16	87893751	rs7187855	C	A	0.199941	0.0418308	genus.unknowngenus.id.2041	TRUE	1.76e-06	inferred	lwCXZO	NA	textfile
2	196859205	rs16843660	G	A	0.234697	0.04907	genus.unknowngenus.id.2041	TRUE	1.73e-06	inferred	lwCXZO	NA	textfile
1	217548508	rs1032598	A	G	-0.0886426	0.0189039	genus.unknowngenus.id.2041	TRUE	2.74e-06	inferred	lwCXZO	NA	textfile
6	153504165	rs553072	A	G	0.109193	0.0230198	genus.unknowngenus.id.2041	TRUE	2.1e-06	inferred	lwCXZO	NA	textfile
20	1322594	rs6514318	C	T	0.128198	0.0281765	genus.unknowngenus.id.2041	TRUE	5.37e-06	inferred	lwCXZO	NA	textfile
12	101911079	rs2651663	G	A	-0.0762556	0.0168635	genus.unknowngenus.id.2041	TRUE	6.13e-06	inferred	lwCXZO	NA	textfile
4	7649861	rs11941716	G	A	0.101243	0.0224414	genus.unknowngenus.id.2041	TRUE	6.44e-06	inferred	lwCXZO	NA	textfile
5	4994609	rs249459	G	A	0.0737341	0.0165018	genus.unknowngenus.id.2041	TRUE	7.89e-06	inferred	lwCXZO	NA	textfile
11	77710841	rs921383	A	G	0.0723153	0.0159706	genus.unknowngenus.id.2041	TRUE	5.95e-06	inferred	lwCXZO	NA	textfile
8	137542651	rs1962916	G	A	0.0737876	0.0162232	genus.unknowngenus.id.2041	TRUE	5.41e-06	inferred	lwCXZO	NA	textfile
2	145173029	rs16823675	T	C	-0.0767515	0.0149973	genus.unknowngenus.id.2071	TRUE	3.09e-07	inferred	zHnIiC	NA	textfile
14	104006716	rs12147596	T	C	-0.0719818	0.0141609	genus.unknowngenus.id.2071	TRUE	3.71e-07	inferred	zHnIiC	NA	textfile
4	105068883	rs35740166	T	C	-0.112246	0.0226824	genus.unknowngenus.id.2071	TRUE	7.48e-07	inferred	zHnIiC	NA	textfile
10	113086067	rs11195523	C	A	0.0689278	0.0145351	genus.unknowngenus.id.2071	TRUE	2.11e-06	inferred	zHnIiC	NA	textfile
1	175159585	rs11809762	A	G	-0.0934634	0.0190198	genus.unknowngenus.id.2071	TRUE	8.92e-07	inferred	zHnIiC	NA	textfile
1	221985829	rs4644504	C	T	-0.0969321	0.0216146	genus.unknowngenus.id.2071	TRUE	7.31e-06	inferred	zHnIiC	NA	textfile
12	94212918	rs76532867	C	T	0.112353	0.0242364	genus.unknowngenus.id.2071	TRUE	3.56e-06	inferred	zHnIiC	NA	textfile
15	35278445	rs72700702	C	T	-0.0917261	0.0189005	genus.unknowngenus.id.2071	TRUE	1.22e-06	inferred	zHnIiC	NA	textfile
2	111817641	rs11684166	G	A	-0.0769635	0.0168349	genus.unknowngenus.id.2071	TRUE	4.84e-06	inferred	zHnIiC	NA	textfile
8	2259412	rs1455639	A	G	0.0760307	0.0169831	genus.unknowngenus.id.2071	TRUE	7.58e-06	inferred	zHnIiC	NA	textfile
2	197967710	rs10200320	T	C	0.0641139	0.0142769	genus.unknowngenus.id.2071	TRUE	7.1e-06	inferred	zHnIiC	NA	textfile
6	124369748	rs17086536	A	C	-0.100851	0.022432	genus.unknowngenus.id.2071	TRUE	6.93e-06	inferred	zHnIiC	NA	textfile
2	26541158	rs11904514	A	G	-0.109498	0.0249839	genus.unknowngenus.id.2071	TRUE	1.17e-05	inferred	zHnIiC	NA	textfile
7	93746275	rs34985298	A	G	-0.0623526	0.013772	genus.unknowngenus.id.2071	TRUE	5.97e-06	inferred	zHnIiC	NA	textfile
11	41417982	rs2939766	G	A	-0.0591611	0.013042	genus.unknowngenus.id.2071	TRUE	5.73e-06	inferred	zHnIiC	NA	textfile
22	47653347	rs6007642	T	C	-0.0791412	0.0177958	genus.unknowngenus.id.2071	TRUE	8.7e-06	inferred	zHnIiC	NA	textfile
3	13726736	rs9813022	G	A	-0.0822797	0.016401	genus.unknowngenus.id.2755	TRUE	5.26e-07	inferred	T7lXSb	NA	textfile
2	169033340	rs76784716	G	A	0.139756	0.0286444	genus.unknowngenus.id.2755	TRUE	1.07e-06	inferred	T7lXSb	NA	textfile
3	84471266	rs55876211	T	C	-0.0914764	0.0196919	genus.unknowngenus.id.2755	TRUE	3.39e-06	inferred	T7lXSb	NA	textfile
2	225633812	rs3754624	T	C	0.0964478	0.0200589	genus.unknowngenus.id.2755	TRUE	1.52e-06	inferred	T7lXSb	NA	textfile
5	27945645	rs1549633	C	A	0.101844	0.0219252	genus.unknowngenus.id.2755	TRUE	3.4e-06	inferred	T7lXSb	NA	textfile
15	61775734	rs11630875	C	T	0.0925877	0.0204021	genus.unknowngenus.id.2755	TRUE	5.68e-06	inferred	T7lXSb	NA	textfile
12	73139398	rs61933850	A	G	0.165184	0.0361469	genus.unknowngenus.id.2755	TRUE	4.88e-06	inferred	T7lXSb	NA	textfile
16	88554243	rs13336560	T	C	-0.0722586	0.0158485	genus.unknowngenus.id.2755	TRUE	5.13e-06	inferred	T7lXSb	NA	textfile
4	134192918	rs74354280	T	C	-0.0903316	0.0205472	genus.unknowngenus.id.2755	TRUE	1.1e-05	inferred	T7lXSb	NA	textfile
7	50834929	rs2074723	C	T	0.166302	0.0375751	genus.unknowngenus.id.2755	TRUE	9.61e-06	inferred	T7lXSb	NA	textfile
5	119372737	rs1035406	A	G	-0.111241	0.025156	genus.unknowngenus.id.2755	TRUE	9.78e-06	inferred	T7lXSb	NA	textfile
5	67577051	rs3730086	G	A	0.0806746	0.0180043	genus.unknowngenus.id.2755	TRUE	7.43e-06	inferred	T7lXSb	NA	textfile
10	113419797	rs11591293	T	G	0.0711154	0.0159149	genus.unknowngenus.id.2755	TRUE	7.88e-06	inferred	T7lXSb	NA	textfile
2	3658278	rs55922055	C	T	-0.239699	0.0476043	genus.unknowngenus.id.826	TRUE	4.77e-07	inferred	g6AUo2	NA	textfile
7	112149857	rs740358	T	G	-0.130157	0.0264763	genus.unknowngenus.id.826	TRUE	8.83e-07	inferred	g6AUo2	NA	textfile
10	6237156	rs11257188	C	A	-0.109509	0.0225832	genus.unknowngenus.id.826	TRUE	1.24e-06	inferred	g6AUo2	NA	textfile
2	134186590	rs72846345	C	T	0.0877661	0.0190903	genus.unknowngenus.id.826	TRUE	4.28e-06	inferred	g6AUo2	NA	textfile
2	174484907	rs66494181	G	T	0.0683789	0.0145098	genus.unknowngenus.id.826	TRUE	2.45e-06	inferred	g6AUo2	NA	textfile
2	234119635	rs6431586	G	A	-0.0954152	0.0205715	genus.unknowngenus.id.826	TRUE	3.51e-06	inferred	g6AUo2	NA	textfile
5	83419996	rs10060821	C	T	0.0624208	0.0140818	genus.unknowngenus.id.826	TRUE	9.3e-06	inferred	g6AUo2	NA	textfile
13	84660104	rs142372196	G	A	-0.0736201	0.0160907	genus.unknowngenus.id.826	TRUE	4.76e-06	inferred	g6AUo2	NA	textfile
13	68440424	rs9571849	C	T	0.137141	0.0317376	genus.unknowngenus.id.826	TRUE	1.55e-05	inferred	g6AUo2	NA	textfile
19	39539911	rs599752	T	C	-0.0630207	0.0137964	genus.unknowngenus.id.826	TRUE	4.93e-06	inferred	g6AUo2	NA	textfile
4	178291192	rs999857	A	G	0.0763115	0.0165827	genus.unknowngenus.id.826	TRUE	4.19e-06	inferred	g6AUo2	NA	textfile
4	62227193	rs13147561	G	A	-0.0993127	0.0227994	genus.unknowngenus.id.826	TRUE	1.32e-05	inferred	g6AUo2	NA	textfile
6	153780607	rs10782329	T	C	0.0602791	0.0137552	genus.unknowngenus.id.826	TRUE	1.17e-05	inferred	g6AUo2	NA	textfile
8	128664421	rs74811325	A	G	0.10689	0.0235123	genus.unknowngenus.id.826	TRUE	5.46e-06	inferred	g6AUo2	NA	textfile
5	79470160	rs13165831	G	A	-0.120653	0.0243306	genus.unknowngenus.id.959	TRUE	7.09e-07	inferred	LNsfdJ	NA	textfile
11	119498403	rs10892421	T	C	-0.103858	0.0213953	genus.unknowngenus.id.959	TRUE	1.21e-06	inferred	LNsfdJ	NA	textfile
13	45802607	rs9534068	G	A	0.098738	0.0211319	genus.unknowngenus.id.959	TRUE	2.98e-06	inferred	LNsfdJ	NA	textfile
1	159508009	rs75285799	C	T	0.132213	0.0275812	genus.unknowngenus.id.959	TRUE	1.64e-06	inferred	LNsfdJ	NA	textfile
13	103561362	rs1969793	A	G	0.102671	0.0218939	genus.unknowngenus.id.959	TRUE	2.74e-06	inferred	LNsfdJ	NA	textfile
12	1765779	rs4766410	T	C	0.0969305	0.0212237	genus.unknowngenus.id.959	TRUE	4.95e-06	inferred	LNsfdJ	NA	textfile
2	157246935	rs11691923	A	G	-0.0923453	0.0206883	genus.unknowngenus.id.959	TRUE	8.06e-06	inferred	LNsfdJ	NA	textfile
15	61402485	rs115909738	C	A	-0.134627	0.0297761	genus.unknowngenus.id.959	TRUE	6.15e-06	inferred	LNsfdJ	NA	textfile
8	57438932	rs2317372	T	C	-0.0946411	0.0210788	genus.unknowngenus.id.959	TRUE	7.13e-06	inferred	LNsfdJ	NA	textfile
21	29955973	rs2831909	C	T	0.132488	0.0306785	genus.unknowngenus.id.959	TRUE	1.57e-05	inferred	LNsfdJ	NA	textfile
7	22843553	rs66473610	G	T	0.181405	0.0401061	genus.unknowngenus.id.959	TRUE	6.09e-06	inferred	LNsfdJ	NA	textfile
10	11907982	rs10082444	T	C	-0.113716	0.0255182	genus.unknowngenus.id.959	TRUE	8.34e-06	inferred	LNsfdJ	NA	textfile
[truncated: 356 more rows]
