# Supplementary material for: Causal relationships between gut microbiota, C-reactive protein levels and colorectal cancer: A Mendelian randomization study
Source: Medicine (Baltimore). 2026 Jul 3;105(27):e49652. doi: 10.1097/MD.0000000000049652 (PMC13337044; doi:10.1097/MD.0000000000049652)
Supplement: Supplementary file 12 [file medi-105-e49652-s012.xlsx]

## Sheet: Table 3
Table S6. List of 264 SNPs used as instruments for CRP levels.
SNP	chr	pos	beta.outcome	se.outcome	samplesize.outcome	pval.outcome	eaf.outcome	effect_allele.outcome	other_allele.outcome	outcome	id.outcome	originalname.outcome	outcome.deprecated
rs7880204	1	171060821	0.0063	0.0023	575531	0.00713806	NA	T	C	C-reactive protein levels || id:ebi-a-GCST90029070	ebi-a-GCST90029070	C-reactive protein levels	C-reactive protein levels || ||
rs11809762	1	175159585	0.0005	0.0032	575531	0.8741	NA	G	A	C-reactive protein levels || id:ebi-a-GCST90029070	ebi-a-GCST90029070	C-reactive protein levels	C-reactive protein levels || ||
rs12136548	1	115168097	-0.0016	0.0021	575531	0.4543	NA	C	T	C-reactive protein levels || id:ebi-a-GCST90029070	ebi-a-GCST90029070	C-reactive protein levels	C-reactive protein levels || ||
rs75285799	1	159508009	0.0079	0.0027	575531	0.00405602	NA	T	C	C-reactive protein levels || id:ebi-a-GCST90029070	ebi-a-GCST90029070	C-reactive protein levels	C-reactive protein levels || ||
rs6743026	2	102249583	0.0022	0.0026	575531	0.4059	NA	T	C	C-reactive protein levels || id:ebi-a-GCST90029070	ebi-a-GCST90029070	C-reactive protein levels	C-reactive protein levels || ||
rs7638039	3	70588939	0.0016	0.0024	575531	0.5126	NA	T	C	C-reactive protein levels || id:ebi-a-GCST90029070	ebi-a-GCST90029070	C-reactive protein levels	C-reactive protein levels || ||
rs11128180	3	70592215	0.0022	0.0024	575531	0.3679	NA	A	G	C-reactive protein levels || id:ebi-a-GCST90029070	ebi-a-GCST90029070	C-reactive protein levels	C-reactive protein levels || ||
rs934940	2	122096018	0.0066	0.0027	575531	0.0163501	NA	A	C	C-reactive protein levels || id:ebi-a-GCST90029070	ebi-a-GCST90029070	C-reactive protein levels	C-reactive protein levels || ||
rs1530559	2	135755629	-0.0088	0.0021	575531	3.86e-05	NA	G	A	C-reactive protein levels || id:ebi-a-GCST90029070	ebi-a-GCST90029070	C-reactive protein levels	C-reactive protein levels || ||
rs437876	3	42568440	0.0022	0.0021	575531	0.3035	NA	T	C	C-reactive protein levels || id:ebi-a-GCST90029070	ebi-a-GCST90029070	C-reactive protein levels	C-reactive protein levels || ||
rs3828477	3	46483717	-0.0018	0.0023	575531	0.4421	NA	G	T	C-reactive protein levels || id:ebi-a-GCST90029070	ebi-a-GCST90029070	C-reactive protein levels	C-reactive protein levels || ||
rs13087692	3	84725039	0.002	0.0022	575531	0.3719	NA	G	T	C-reactive protein levels || id:ebi-a-GCST90029070	ebi-a-GCST90029070	C-reactive protein levels	C-reactive protein levels || ||
rs9872758	3	66701616	0.0011	0.002	575531	0.5891	NA	T	C	C-reactive protein levels || id:ebi-a-GCST90029070	ebi-a-GCST90029070	C-reactive protein levels	C-reactive protein levels || ||
rs1768152	3	39604954	-0.0015	0.003	575531	0.611399	NA	C	T	C-reactive protein levels || id:ebi-a-GCST90029070	ebi-a-GCST90029070	C-reactive protein levels	C-reactive protein levels || ||
rs3765837	1	210628449	-0.0034	0.0035	575531	0.326	NA	T	G	C-reactive protein levels || id:ebi-a-GCST90029070	ebi-a-GCST90029070	C-reactive protein levels	C-reactive protein levels || ||
rs62374283	5	123818057	-0.0015	0.0022	575531	0.5031	NA	T	C	C-reactive protein levels || id:ebi-a-GCST90029070	ebi-a-GCST90029070	C-reactive protein levels	C-reactive protein levels || ||
rs447950	5	148846426	0.0027	0.0022	575531	0.228	NA	A	G	C-reactive protein levels || id:ebi-a-GCST90029070	ebi-a-GCST90029070	C-reactive protein levels	C-reactive protein levels || ||
rs440215	5	106882394	-0.0025	0.0023	575531	0.2857	NA	T	C	C-reactive protein levels || id:ebi-a-GCST90029070	ebi-a-GCST90029070	C-reactive protein levels	C-reactive protein levels || ||
rs12189346	5	141395140	-0.0041	0.0029	575531	0.1504	NA	G	A	C-reactive protein levels || id:ebi-a-GCST90029070	ebi-a-GCST90029070	C-reactive protein levels	C-reactive protein levels || ||
rs56131665	5	178160975	0.0002	0.0035	575531	0.9539	NA	G	A	C-reactive protein levels || id:ebi-a-GCST90029070	ebi-a-GCST90029070	C-reactive protein levels	C-reactive protein levels || ||
rs4452755	8	82026852	-0.0012	0.0022	575531	0.5921	NA	A	C	C-reactive protein levels || id:ebi-a-GCST90029070	ebi-a-GCST90029070	C-reactive protein levels	C-reactive protein levels || ||
rs60178956	8	90878338	0.0001	0.0023	575531	0.9659	NA	G	A	C-reactive protein levels || id:ebi-a-GCST90029070	ebi-a-GCST90029070	C-reactive protein levels	C-reactive protein levels || ||
rs11994308	8	91660344	-0.0058	0.0042	575531	0.1647	NA	C	T	C-reactive protein levels || id:ebi-a-GCST90029070	ebi-a-GCST90029070	C-reactive protein levels	C-reactive protein levels || ||
rs17051335	4	122202910	0.0053	0.004	575531	0.182	NA	C	T	C-reactive protein levels || id:ebi-a-GCST90029070	ebi-a-GCST90029070	C-reactive protein levels	C-reactive protein levels || ||
rs13139592	4	144665178	-0.002	0.003	575531	0.4982	NA	T	C	C-reactive protein levels || id:ebi-a-GCST90029070	ebi-a-GCST90029070	C-reactive protein levels	C-reactive protein levels || ||
rs75672793	4	149818294	0.0012	0.0039	575531	0.756401	NA	A	G	C-reactive protein levels || id:ebi-a-GCST90029070	ebi-a-GCST90029070	C-reactive protein levels	C-reactive protein levels || ||
rs11776390	8	38593645	0.0023	0.0033	575531	0.4802	NA	T	C	C-reactive protein levels || id:ebi-a-GCST90029070	ebi-a-GCST90029070	C-reactive protein levels	C-reactive protein levels || ||
rs113884518	9	24648997	0.0036	0.0045	575531	0.4216	NA	T	C	C-reactive protein levels || id:ebi-a-GCST90029070	ebi-a-GCST90029070	C-reactive protein levels	C-reactive protein levels || ||
rs76680460	9	25447080	0.0076	0.0048	575531	0.1122	NA	G	A	C-reactive protein levels || id:ebi-a-GCST90029070	ebi-a-GCST90029070	C-reactive protein levels	C-reactive protein levels || ||
rs2482516	9	25554068	0.0005	0.0025	575531	0.8443	NA	C	T	C-reactive protein levels || id:ebi-a-GCST90029070	ebi-a-GCST90029070	C-reactive protein levels	C-reactive protein levels || ||
rs10738747	9	26184578	0.0024	0.002	575531	0.2385	NA	A	G	C-reactive protein levels || id:ebi-a-GCST90029070	ebi-a-GCST90029070	C-reactive protein levels	C-reactive protein levels || ||
rs12423772	12	94515340	-0.0023	0.0036	575531	0.518601	NA	G	T	C-reactive protein levels || id:ebi-a-GCST90029070	ebi-a-GCST90029070	C-reactive protein levels	C-reactive protein levels || ||
rs77779484	12	67655943	0.0028	0.0044	575531	0.5225	NA	G	A	C-reactive protein levels || id:ebi-a-GCST90029070	ebi-a-GCST90029070	C-reactive protein levels	C-reactive protein levels || ||
rs1969927	12	100786847	0.0059	0.0021	575531	0.00578895	NA	A	G	C-reactive protein levels || id:ebi-a-GCST90029070	ebi-a-GCST90029070	C-reactive protein levels	C-reactive protein levels || ||
rs60316894	12	54872438	-0.0071	0.0045	575531	0.113	NA	C	T	C-reactive protein levels || id:ebi-a-GCST90029070	ebi-a-GCST90029070	C-reactive protein levels	C-reactive protein levels || ||
rs73139629	12	63306003	-0.0102	0.0032	575531	0.00123101	NA	A	C	C-reactive protein levels || id:ebi-a-GCST90029070	ebi-a-GCST90029070	C-reactive protein levels	C-reactive protein levels || ||
rs2651663	12	101911079	-0.0021	0.0021	575531	0.326	NA	A	G	C-reactive protein levels || id:ebi-a-GCST90029070	ebi-a-GCST90029070	C-reactive protein levels	C-reactive protein levels || ||
rs816292	12	117811409	-0.0013	0.0023	575531	0.578801	NA	T	C	C-reactive protein levels || id:ebi-a-GCST90029070	ebi-a-GCST90029070	C-reactive protein levels	C-reactive protein levels || ||
rs10827477	10	35262588	-0.0038	0.0022	575531	0.0897904	NA	A	G	C-reactive protein levels || id:ebi-a-GCST90029070	ebi-a-GCST90029070	C-reactive protein levels	C-reactive protein levels || ||
rs61883564	11	79013843	-0.0017	0.003	575531	0.5648	NA	A	G	C-reactive protein levels || id:ebi-a-GCST90029070	ebi-a-GCST90029070	C-reactive protein levels	C-reactive protein levels || ||
rs191093	12	77390329	-0.0062	0.0039	575531	0.109	NA	G	A	C-reactive protein levels || id:ebi-a-GCST90029070	ebi-a-GCST90029070	C-reactive protein levels	C-reactive protein levels || ||
rs9537886	13	58545246	-0.0039	0.0021	575531	0.0681397	NA	A	C	C-reactive protein levels || id:ebi-a-GCST90029070	ebi-a-GCST90029070	C-reactive protein levels	C-reactive protein levels || ||
rs2590913	13	64264446	0.0087	0.004	575531	0.0284499	NA	A	G	C-reactive protein levels || id:ebi-a-GCST90029070	ebi-a-GCST90029070	C-reactive protein levels	C-reactive protein levels || ||
rs117677831	12	47215359	0.0018	0.0037	575531	0.6234	NA	G	A	C-reactive protein levels || id:ebi-a-GCST90029070	ebi-a-GCST90029070	C-reactive protein levels	C-reactive protein levels || ||
rs9788306	13	40419314	-0.0027	0.0022	575531	0.228	NA	C	T	C-reactive protein levels || id:ebi-a-GCST90029070	ebi-a-GCST90029070	C-reactive protein levels	C-reactive protein levels || ||
rs78735375	19	1497547	-0.0051	0.0047	575531	0.2762	NA	A	C	C-reactive protein levels || id:ebi-a-GCST90029070	ebi-a-GCST90029070	C-reactive protein levels	C-reactive protein levels || ||
rs62102630	19	31879555	-0.0003	0.0026	575531	0.9098	NA	A	G	C-reactive protein levels || id:ebi-a-GCST90029070	ebi-a-GCST90029070	C-reactive protein levels	C-reactive protein levels || ||
rs599752	19	39539911	-0.0013	0.0022	575531	0.561699	NA	T	C	C-reactive protein levels || id:ebi-a-GCST90029070	ebi-a-GCST90029070	C-reactive protein levels	C-reactive protein levels || ||
rs8100692	19	40032132	-0.0015	0.002	575531	0.4613	NA	T	C	C-reactive protein levels || id:ebi-a-GCST90029070	ebi-a-GCST90029070	C-reactive protein levels	C-reactive protein levels || ||
rs10414815	19	42586245	-0.0026	0.0037	575531	0.4781	NA	C	T	C-reactive protein levels || id:ebi-a-GCST90029070	ebi-a-GCST90029070	C-reactive protein levels	C-reactive protein levels || ||
rs149807560	19	56526640	0.003	0.004	575531	0.4499	NA	C	A	C-reactive protein levels || id:ebi-a-GCST90029070	ebi-a-GCST90029070	C-reactive protein levels	C-reactive protein levels || ||
rs6051857	20	3412564	0.0015	0.0031	575531	0.6234	NA	A	G	C-reactive protein levels || id:ebi-a-GCST90029070	ebi-a-GCST90029070	C-reactive protein levels	C-reactive protein levels || ||
rs12446429	16	898055	0.0016	0.0039	575531	0.679201	NA	T	C	C-reactive protein levels || id:ebi-a-GCST90029070	ebi-a-GCST90029070	C-reactive protein levels	C-reactive protein levels || ||
rs118030283	16	5993076	-0.0038	0.0046	575531	0.4069	NA	G	A	C-reactive protein levels || id:ebi-a-GCST90029070	ebi-a-GCST90029070	C-reactive protein levels	C-reactive protein levels || ||
rs12930556	16	8870618	0.0016	0.002	575531	0.432	NA	C	T	C-reactive protein levels || id:ebi-a-GCST90029070	ebi-a-GCST90029070	C-reactive protein levels	C-reactive protein levels || ||
rs16970009	17	32862601	0.006	0.0048	575531	0.2099	NA	A	G	C-reactive protein levels || id:ebi-a-GCST90029070	ebi-a-GCST90029070	C-reactive protein levels	C-reactive protein levels || ||
rs34739816	17	37376685	0.0048	0.004	575531	0.2267	NA	G	T	C-reactive protein levels || id:ebi-a-GCST90029070	ebi-a-GCST90029070	C-reactive protein levels	C-reactive protein levels || ||
rs6116753	20	5330700	-0.0007	0.0023	575531	0.764999	NA	G	A	C-reactive protein levels || id:ebi-a-GCST90029070	ebi-a-GCST90029070	C-reactive protein levels	C-reactive protein levels || ||
rs2044550	18	46582100	0.002	0.0024	575531	0.4131	NA	T	C	C-reactive protein levels || id:ebi-a-GCST90029070	ebi-a-GCST90029070	C-reactive protein levels	C-reactive protein levels || ||
rs10404377	19	16174657	-0.0005	0.0023	575531	0.8309	NA	A	C	C-reactive protein levels || id:ebi-a-GCST90029070	ebi-a-GCST90029070	C-reactive protein levels	C-reactive protein levels || ||
rs486484	20	811507	-0.0015	0.002	575531	0.4613	NA	A	G	C-reactive protein levels || id:ebi-a-GCST90029070	ebi-a-GCST90029070	C-reactive protein levels	C-reactive protein levels || ||
rs1287018	20	5826474	0.0038	0.0026	575531	0.1511	NA	G	A	C-reactive protein levels || id:ebi-a-GCST90029070	ebi-a-GCST90029070	C-reactive protein levels	C-reactive protein levels || ||
rs10036909	5	127861692	0.0038	0.0041	575531	0.3508	NA	C	T	C-reactive protein levels || id:ebi-a-GCST90029070	ebi-a-GCST90029070	C-reactive protein levels	C-reactive protein levels || ||
rs3730086	5	67577051	0.0034	0.0023	575531	0.1465	NA	A	G	C-reactive protein levels || id:ebi-a-GCST90029070	ebi-a-GCST90029070	C-reactive protein levels	C-reactive protein levels || ||
rs17163238	5	128976021	-0.0002	0.0025	575531	0.9374	NA	G	A	C-reactive protein levels || id:ebi-a-GCST90029070	ebi-a-GCST90029070	C-reactive protein levels	C-reactive protein levels || ||
rs12528285	6	92775210	-0.0048	0.0034	575531	0.1531	NA	C	T	C-reactive protein levels || id:ebi-a-GCST90029070	ebi-a-GCST90029070	C-reactive protein levels	C-reactive protein levels || ||
rs62424012	6	99020209	-0.0014	0.0033	575531	0.6674	NA	G	A	C-reactive protein levels || id:ebi-a-GCST90029070	ebi-a-GCST90029070	C-reactive protein levels	C-reactive protein levels || ||
rs2820282	6	104728618	-0.0027	0.0021	575531	0.2067	NA	C	A	C-reactive protein levels || id:ebi-a-GCST90029070	ebi-a-GCST90029070	C-reactive protein levels	C-reactive protein levels || ||
rs1416041	6	105073676	0.0046	0.003	575531	0.1192	NA	A	C	C-reactive protein levels || id:ebi-a-GCST90029070	ebi-a-GCST90029070	C-reactive protein levels	C-reactive protein levels || ||
rs72738886	5	35770550	0.0034	0.0036	575531	0.34	NA	T	C	C-reactive protein levels || id:ebi-a-GCST90029070	ebi-a-GCST90029070	C-reactive protein levels	C-reactive protein levels || ||
rs2561116	5	38348199	0.0015	0.0034	575531	0.6553	NA	T	G	C-reactive protein levels || id:ebi-a-GCST90029070	ebi-a-GCST90029070	C-reactive protein levels	C-reactive protein levels || ||
rs13192624	6	113129609	0.0006	0.0022	575531	0.7888	NA	T	C	C-reactive protein levels || id:ebi-a-GCST90029070	ebi-a-GCST90029070	C-reactive protein levels	C-reactive protein levels || ||
rs1883097	11	8938819	0.0058	0.0044	575531	0.1852	NA	C	T	C-reactive protein levels || id:ebi-a-GCST90029070	ebi-a-GCST90029070	C-reactive protein levels	C-reactive protein levels || ||
rs17379710	11	35334668	-0.0008	0.002	575531	0.6944	NA	T	C	C-reactive protein levels || id:ebi-a-GCST90029070	ebi-a-GCST90029070	C-reactive protein levels	C-reactive protein levels || ||
rs2901723	11	36871523	-0.002	0.002	575531	0.326	NA	A	C	C-reactive protein levels || id:ebi-a-GCST90029070	ebi-a-GCST90029070	C-reactive protein levels	C-reactive protein levels || ||
rs11141494	9	89306305	0.0033	0.0024	575531	0.1769	NA	G	A	C-reactive protein levels || id:ebi-a-GCST90029070	ebi-a-GCST90029070	C-reactive protein levels	C-reactive protein levels || ||
rs622418	9	90586043	0.0026	0.002	575531	0.2017	NA	A	G	C-reactive protein levels || id:ebi-a-GCST90029070	ebi-a-GCST90029070	C-reactive protein levels	C-reactive protein levels || ||
rs10448310	9	93556174	-0.0041	0.002	575531	0.0440595	NA	A	G	C-reactive protein levels || id:ebi-a-GCST90029070	ebi-a-GCST90029070	C-reactive protein levels	C-reactive protein levels || ||
rs12251396	10	873148	0.0055	0.0026	575531	0.0377398	NA	A	G	C-reactive protein levels || id:ebi-a-GCST90029070	ebi-a-GCST90029070	C-reactive protein levels	C-reactive protein levels || ||
rs515984	10	3521459	-0.0039	0.0027	575531	0.156	NA	C	T	C-reactive protein levels || id:ebi-a-GCST90029070	ebi-a-GCST90029070	C-reactive protein levels	C-reactive protein levels || ||
rs9423647	10	5579818	0.0003	0.002	575531	0.8829	NA	G	A	C-reactive protein levels || id:ebi-a-GCST90029070	ebi-a-GCST90029070	C-reactive protein levels	C-reactive protein levels || ||
rs4576377	7	81410263	-0.0021	0.0021	575531	0.326	NA	C	A	C-reactive protein levels || id:ebi-a-GCST90029070	ebi-a-GCST90029070	C-reactive protein levels	C-reactive protein levels || ||
rs3801748	7	81759508	0.0012	0.0021	575531	0.574601	NA	G	A	C-reactive protein levels || id:ebi-a-GCST90029070	ebi-a-GCST90029070	C-reactive protein levels	C-reactive protein levels || ||
rs62503162	8	15768657	-0.0001	0.0036	575531	0.9776	NA	A	G	C-reactive protein levels || id:ebi-a-GCST90029070	ebi-a-GCST90029070	C-reactive protein levels	C-reactive protein levels || ||
rs72850165	11	968356	-0.0033	0.0035	575531	0.3404	NA	T	C	C-reactive protein levels || id:ebi-a-GCST90029070	ebi-a-GCST90029070	C-reactive protein levels	C-reactive protein levels || ||
rs3752849	11	8729057	0.0063	0.0052	575531	0.225	NA	G	A	C-reactive protein levels || id:ebi-a-GCST90029070	ebi-a-GCST90029070	C-reactive protein levels	C-reactive protein levels || ||
rs4396289	11	9316730	-0.0045	0.0027	575531	0.1016	NA	C	T	C-reactive protein levels || id:ebi-a-GCST90029070	ebi-a-GCST90029070	C-reactive protein levels	C-reactive protein levels || ||
rs4385846	10	115650278	0.0014	0.0024	575531	0.5667	NA	T	G	C-reactive protein levels || id:ebi-a-GCST90029070	ebi-a-GCST90029070	C-reactive protein levels	C-reactive protein levels || ||
rs853612	10	119928413	0.0013	0.002	575531	0.5232	NA	A	G	C-reactive protein levels || id:ebi-a-GCST90029070	ebi-a-GCST90029070	C-reactive protein levels	C-reactive protein levels || ||
rs11022995	11	13893667	0.0025	0.002	575531	0.2195	NA	A	G	C-reactive protein levels || id:ebi-a-GCST90029070	ebi-a-GCST90029070	C-reactive protein levels	C-reactive protein levels || ||
rs117748144	11	11771637	-0.0047	0.0045	575531	0.2941	NA	T	C	C-reactive protein levels || id:ebi-a-GCST90029070	ebi-a-GCST90029070	C-reactive protein levels	C-reactive protein levels || ||
rs143662916	11	103549974	0.0068	0.0045	575531	0.129	NA	C	T	C-reactive protein levels || id:ebi-a-GCST90029070	ebi-a-GCST90029070	C-reactive protein levels	C-reactive protein levels || ||
rs4344384	10	66407366	0.0006	0.002	575531	0.7683	NA	T	G	C-reactive protein levels || id:ebi-a-GCST90029070	ebi-a-GCST90029070	C-reactive protein levels	C-reactive protein levels || ||
rs78909003	9	105650242	-0.0033	0.0047	575531	0.4811	NA	T	C	C-reactive protein levels || id:ebi-a-GCST90029070	ebi-a-GCST90029070	C-reactive protein levels	C-reactive protein levels || ||
rs62570196	9	111086170	-0.0086	0.0039	575531	0.0262301	NA	C	T	C-reactive protein levels || id:ebi-a-GCST90029070	ebi-a-GCST90029070	C-reactive protein levels	C-reactive protein levels || ||
rs13291434	9	116888634	-0.004	0.0029	575531	0.1606	NA	T	C	C-reactive protein levels || id:ebi-a-GCST90029070	ebi-a-GCST90029070	C-reactive protein levels	C-reactive protein levels || ||
rs72776570	10	4240906	0.005	0.0036	575531	0.1606	NA	C	A	C-reactive protein levels || id:ebi-a-GCST90029070	ebi-a-GCST90029070	C-reactive protein levels	C-reactive protein levels || ||
rs2229917	9	130980937	-0.0018	0.0042	575531	0.6663	NA	A	G	C-reactive protein levels || id:ebi-a-GCST90029070	ebi-a-GCST90029070	C-reactive protein levels	C-reactive protein levels || ||
rs11250875	10	1922731	-0.0025	0.0025	575531	0.326	NA	T	C	C-reactive protein levels || id:ebi-a-GCST90029070	ebi-a-GCST90029070	C-reactive protein levels	C-reactive protein levels || ||
rs892686	9	83043376	0.0016	0.002	575531	0.432	NA	A	G	C-reactive protein levels || id:ebi-a-GCST90029070	ebi-a-GCST90029070	C-reactive protein levels	C-reactive protein levels || ||
rs719099	10	65799217	-0.0038	0.0032	575531	0.2286	NA	A	G	C-reactive protein levels || id:ebi-a-GCST90029070	ebi-a-GCST90029070	C-reactive protein levels	C-reactive protein levels || ||
rs60995569	10	53930085	0.0046	0.0038	575531	0.222	NA	T	G	C-reactive protein levels || id:ebi-a-GCST90029070	ebi-a-GCST90029070	C-reactive protein levels	C-reactive protein levels || ||
rs265534	10	83092007	0.0037	0.002	575531	0.0692102	NA	T	G	C-reactive protein levels || id:ebi-a-GCST90029070	ebi-a-GCST90029070	C-reactive protein levels	C-reactive protein levels || ||
rs56199908	9	2801371	-0.0015	0.0046	575531	0.743401	NA	T	C	C-reactive protein levels || id:ebi-a-GCST90029070	ebi-a-GCST90029070	C-reactive protein levels	C-reactive protein levels || ||
rs7073658	10	62175024	-0.0048	0.002	575531	0.0184098	NA	G	T	C-reactive protein levels || id:ebi-a-GCST90029070	ebi-a-GCST90029070	C-reactive protein levels	C-reactive protein levels || ||
rs789068	18	1008239	0.0018	0.0027	575531	0.5126	NA	G	A	C-reactive protein levels || id:ebi-a-GCST90029070	ebi-a-GCST90029070	C-reactive protein levels	C-reactive protein levels || ||
rs4798126	18	3765773	-0.0037	0.0029	575531	0.1943	NA	G	A	C-reactive protein levels || id:ebi-a-GCST90029070	ebi-a-GCST90029070	C-reactive protein levels	C-reactive protein levels || ||
rs9964679	18	26569901	-0.0004	0.0022	575531	0.8583	NA	A	G	C-reactive protein levels || id:ebi-a-GCST90029070	ebi-a-GCST90029070	C-reactive protein levels	C-reactive protein levels || ||
rs11876297	18	45753272	0.0017	0.0025	575531	0.5042	NA	T	C	C-reactive protein levels || id:ebi-a-GCST90029070	ebi-a-GCST90029070	C-reactive protein levels	C-reactive protein levels || ||
rs11071887	15	32955095	-0.0012	0.0023	575531	0.6083	NA	T	C	C-reactive protein levels || id:ebi-a-GCST90029070	ebi-a-GCST90029070	C-reactive protein levels	C-reactive protein levels || ||
rs55799124	17	3738781	0.0038	0.0025	575531	0.1355	NA	A	G	C-reactive protein levels || id:ebi-a-GCST90029070	ebi-a-GCST90029070	C-reactive protein levels	C-reactive protein levels || ||
rs11069458	13	102402685	0.0031	0.0026	575531	0.2416	NA	C	T	C-reactive protein levels || id:ebi-a-GCST90029070	ebi-a-GCST90029070	C-reactive protein levels	C-reactive protein levels || ||
rs3809430	14	44975510	-0.0003	0.0021	575531	0.8884	NA	T	C	C-reactive protein levels || id:ebi-a-GCST90029070	ebi-a-GCST90029070	C-reactive protein levels	C-reactive protein levels || ||
rs74603314	14	46519718	-0.0089	0.0049	575531	0.0685899	NA	T	C	C-reactive protein levels || id:ebi-a-GCST90029070	ebi-a-GCST90029070	C-reactive protein levels	C-reactive protein levels || ||
rs35179274	14	51960625	0.0006	0.0024	575531	0.806	NA	C	T	C-reactive protein levels || id:ebi-a-GCST90029070	ebi-a-GCST90029070	C-reactive protein levels	C-reactive protein levels || ||
rs2273429	14	52494072	-0.0031	0.0032	575531	0.326	NA	A	G	C-reactive protein levels || id:ebi-a-GCST90029070	ebi-a-GCST90029070	C-reactive protein levels	C-reactive protein levels || ||
rs8003149	14	56156504	0.0002	0.0022	575531	0.9289	NA	C	T	C-reactive protein levels || id:ebi-a-GCST90029070	ebi-a-GCST90029070	C-reactive protein levels	C-reactive protein levels || ||
rs77885767	14	21548634	-0.0002	0.0048	575531	0.9667	NA	C	T	C-reactive protein levels || id:ebi-a-GCST90029070	ebi-a-GCST90029070	C-reactive protein levels	C-reactive protein levels || ||
rs74622183	14	34150977	0.0022	0.0038	575531	0.5592	NA	A	G	C-reactive protein levels || id:ebi-a-GCST90029070	ebi-a-GCST90029070	C-reactive protein levels	C-reactive protein levels || ||
rs7334707	13	39470153	0.0047	0.0042	575531	0.2602	NA	G	T	C-reactive protein levels || id:ebi-a-GCST90029070	ebi-a-GCST90029070	C-reactive protein levels	C-reactive protein levels || ||
rs9567264	13	32720756	0.0025	0.0022	575531	0.2644	NA	C	T	C-reactive protein levels || id:ebi-a-GCST90029070	ebi-a-GCST90029070	C-reactive protein levels	C-reactive protein levels || ||
rs1107244	13	38057357	-0.0001	0.0037	575531	0.9782	NA	G	A	C-reactive protein levels || id:ebi-a-GCST90029070	ebi-a-GCST90029070	C-reactive protein levels	C-reactive protein levels || ||
rs9590927	13	46372065	-0.0032	0.002	575531	0.1161	NA	A	G	C-reactive protein levels || id:ebi-a-GCST90029070	ebi-a-GCST90029070	C-reactive protein levels	C-reactive protein levels || ||
rs9541268	13	68610061	0.0041	0.0033	575531	0.2082	NA	C	A	C-reactive protein levels || id:ebi-a-GCST90029070	ebi-a-GCST90029070	C-reactive protein levels	C-reactive protein levels || ||
rs72783037	16	60348381	0.0011	0.0025	575531	0.6656	NA	C	A	C-reactive protein levels || id:ebi-a-GCST90029070	ebi-a-GCST90029070	C-reactive protein levels	C-reactive protein levels || ||
rs74988980	16	80167277	0.0028	0.0049	575531	0.5667	NA	G	A	C-reactive protein levels || id:ebi-a-GCST90029070	ebi-a-GCST90029070	C-reactive protein levels	C-reactive protein levels || ||
rs17138946	16	5984558	-0.0034	0.0044	575531	0.4374	NA	G	T	C-reactive protein levels || id:ebi-a-GCST90029070	ebi-a-GCST90029070	C-reactive protein levels	C-reactive protein levels || ||
rs71405394	15	101245088	-0.0024	0.0042	575531	0.5653	NA	G	A	C-reactive protein levels || id:ebi-a-GCST90029070	ebi-a-GCST90029070	C-reactive protein levels	C-reactive protein levels || ||
rs6496870	15	92467422	0.0003	0.0021	575531	0.8884	NA	C	T	C-reactive protein levels || id:ebi-a-GCST90029070	ebi-a-GCST90029070	C-reactive protein levels	C-reactive protein levels || ||
rs4264350	15	71658642	0.0008	0.002	575531	0.6944	NA	T	C	C-reactive protein levels || id:ebi-a-GCST90029070	ebi-a-GCST90029070	C-reactive protein levels	C-reactive protein levels || ||
rs1862649	16	22172866	-0.0073	0.0037	575531	0.0464098	NA	G	A	C-reactive protein levels || id:ebi-a-GCST90029070	ebi-a-GCST90029070	C-reactive protein levels	C-reactive protein levels || ||
rs929878	16	74290641	-0.0008	0.0023	575531	0.7326	NA	T	C	C-reactive protein levels || id:ebi-a-GCST90029070	ebi-a-GCST90029070	C-reactive protein levels	C-reactive protein levels || ||
rs35673018	16	54327745	0.0003	0.0035	575531	0.9309	NA	G	A	C-reactive protein levels || id:ebi-a-GCST90029070	ebi-a-GCST90029070	C-reactive protein levels	C-reactive protein levels || ||
rs118038478	16	47237609	-0.0049	0.0039	575531	0.2053	NA	A	G	C-reactive protein levels || id:ebi-a-GCST90029070	ebi-a-GCST90029070	C-reactive protein levels	C-reactive protein levels || ||
rs4722181	7	22817571	0.0129	0.002	575531	2.37e-10	NA	T	G	C-reactive protein levels || id:ebi-a-GCST90029070	ebi-a-GCST90029070	C-reactive protein levels	C-reactive protein levels || ||
rs2728491	7	47211732	-0.0024	0.0022	575531	0.284	NA	T	G	C-reactive protein levels || id:ebi-a-GCST90029070	ebi-a-GCST90029070	C-reactive protein levels	C-reactive protein levels || ||
rs10952110	7	8497922	-0.0038	0.002	575531	0.0620197	NA	G	T	C-reactive protein levels || id:ebi-a-GCST90029070	ebi-a-GCST90029070	C-reactive protein levels	C-reactive protein levels || ||
rs6952765	7	32001710	-0.0009	0.002	575531	0.6585	NA	G	A	C-reactive protein levels || id:ebi-a-GCST90029070	ebi-a-GCST90029070	C-reactive protein levels	C-reactive protein levels || ||
rs78938557	7	36349586	0.0081	0.0043	575531	0.0581996	NA	T	C	C-reactive protein levels || id:ebi-a-GCST90029070	ebi-a-GCST90029070	C-reactive protein levels	C-reactive protein levels || ||
rs6958419	7	16349864	0.0015	0.002	575531	0.4613	NA	C	T	C-reactive protein levels || id:ebi-a-GCST90029070	ebi-a-GCST90029070	C-reactive protein levels	C-reactive protein levels || ||
rs34928225	6	146840876	-0.0009	0.0039	575531	0.8161	NA	T	C	C-reactive protein levels || id:ebi-a-GCST90029070	ebi-a-GCST90029070	C-reactive protein levels	C-reactive protein levels || ||
rs62478070	7	157688150	-0.0007	0.0051	575531	0.8906	NA	T	G	C-reactive protein levels || id:ebi-a-GCST90029070	ebi-a-GCST90029070	C-reactive protein levels	C-reactive protein levels || ||
rs67794373	7	124210039	0.0022	0.0024	575531	0.3679	NA	C	T	C-reactive protein levels || id:ebi-a-GCST90029070	ebi-a-GCST90029070	C-reactive protein levels	C-reactive protein levels || ||
rs864093	4	149825977	-0.0039	0.0022	575531	0.0816601	NA	A	C	C-reactive protein levels || id:ebi-a-GCST90029070	ebi-a-GCST90029070	C-reactive protein levels	C-reactive protein levels || ||
rs12648235	4	161115744	-0.0027	0.003	575531	0.3605	NA	T	C	C-reactive protein levels || id:ebi-a-GCST90029070	ebi-a-GCST90029070	C-reactive protein levels	C-reactive protein levels || ||
rs2322265	4	166588085	0.0013	0.0023	575531	0.578801	NA	C	T	C-reactive protein levels || id:ebi-a-GCST90029070	ebi-a-GCST90029070	C-reactive protein levels	C-reactive protein levels || ||
rs6828768	4	65556925	0.003	0.002	575531	0.1407	NA	C	T	C-reactive protein levels || id:ebi-a-GCST90029070	ebi-a-GCST90029070	C-reactive protein levels	C-reactive protein levels || ||
rs2877457	4	70483957	0.0004	0.0025	575531	0.8751	NA	G	A	C-reactive protein levels || id:ebi-a-GCST90029070	ebi-a-GCST90029070	C-reactive protein levels	C-reactive protein levels || ||
rs12513188	4	71000791	0.0026	0.0025	575531	0.307	NA	G	A	C-reactive protein levels || id:ebi-a-GCST90029070	ebi-a-GCST90029070	C-reactive protein levels	C-reactive protein levels || ||
rs12657403	5	3174785	-0.0021	0.0033	575531	0.5192	NA	A	G	C-reactive protein levels || id:ebi-a-GCST90029070	ebi-a-GCST90029070	C-reactive protein levels	C-reactive protein levels || ||
rs9313055	5	3628882	-0.0044	0.0044	575531	0.3149	NA	T	C	C-reactive protein levels || id:ebi-a-GCST90029070	ebi-a-GCST90029070	C-reactive protein levels	C-reactive protein levels || ||
rs6555306	5	4671383	-0.0015	0.0031	575531	0.6234	NA	C	T	C-reactive protein levels || id:ebi-a-GCST90029070	ebi-a-GCST90029070	C-reactive protein levels	C-reactive protein levels || ||
rs17706273	5	16388259	-0.0077	0.003	575531	0.00911108	NA	T	C	C-reactive protein levels || id:ebi-a-GCST90029070	ebi-a-GCST90029070	C-reactive protein levels	C-reactive protein levels || ||
rs2731794	5	17209391	-0.0047	0.0043	575531	0.2717	NA	C	T	C-reactive protein levels || id:ebi-a-GCST90029070	ebi-a-GCST90029070	C-reactive protein levels	C-reactive protein levels || ||
rs3819978	1	241789757	0.0027	0.0045	575531	0.5467	NA	C	T	C-reactive protein levels || id:ebi-a-GCST90029070	ebi-a-GCST90029070	C-reactive protein levels	C-reactive protein levels || ||
rs11904514	2	26541158	0.0024	0.0041	575531	0.555699	NA	A	G	C-reactive protein levels || id:ebi-a-GCST90029070	ebi-a-GCST90029070	C-reactive protein levels	C-reactive protein levels || ||
rs35225860	1	247642270	0.0164	0.0044	575531	0.000179701	NA	A	G	C-reactive protein levels || id:ebi-a-GCST90029070	ebi-a-GCST90029070	C-reactive protein levels	C-reactive protein levels || ||
rs10166469	2	29829167	0.0013	0.0023	575531	0.578801	NA	C	T	C-reactive protein levels || id:ebi-a-GCST90029070	ebi-a-GCST90029070	C-reactive protein levels	C-reactive protein levels || ||
rs114946999	2	37125235	-0.0088	0.0036	575531	0.0135301	NA	C	T	C-reactive protein levels || id:ebi-a-GCST90029070	ebi-a-GCST90029070	C-reactive protein levels	C-reactive protein levels || ||
rs6692542	1	244391618	-0.0018	0.0021	575531	0.3999	NA	G	A	C-reactive protein levels || id:ebi-a-GCST90029070	ebi-a-GCST90029070	C-reactive protein levels	C-reactive protein levels || ||
rs12710729	2	19973210	-0.0053	0.0021	575531	0.0131801	NA	C	A	C-reactive protein levels || id:ebi-a-GCST90029070	ebi-a-GCST90029070	C-reactive protein levels	C-reactive protein levels || ||
rs12621813	2	31266049	0.0004	0.0022	575531	0.8583	NA	G	A	C-reactive protein levels || id:ebi-a-GCST90029070	ebi-a-GCST90029070	C-reactive protein levels	C-reactive protein levels || ||
rs2054133	2	33691809	0.0008	0.002	575531	0.6944	NA	A	G	C-reactive protein levels || id:ebi-a-GCST90029070	ebi-a-GCST90029070	C-reactive protein levels	C-reactive protein levels || ||
rs12748533	1	242767252	-0.0023	0.0022	575531	0.3045	NA	G	T	C-reactive protein levels || id:ebi-a-GCST90029070	ebi-a-GCST90029070	C-reactive protein levels	C-reactive protein levels || ||
rs12124567	1	3343802	0.0025	0.0023	575531	0.2857	NA	A	G	C-reactive protein levels || id:ebi-a-GCST90029070	ebi-a-GCST90029070	C-reactive protein levels	C-reactive protein levels || ||
rs115372687	1	27221334	0.0046	0.0038	575531	0.222	NA	A	G	C-reactive protein levels || id:ebi-a-GCST90029070	ebi-a-GCST90029070	C-reactive protein levels	C-reactive protein levels || ||
rs12404135	1	186502694	-0.0043	0.0031	575531	0.1592	NA	A	G	C-reactive protein levels || id:ebi-a-GCST90029070	ebi-a-GCST90029070	C-reactive protein levels	C-reactive protein levels || ||
rs6679026	1	78619512	-0.0009	0.0033	575531	0.7824	NA	T	C	C-reactive protein levels || id:ebi-a-GCST90029070	ebi-a-GCST90029070	C-reactive protein levels	C-reactive protein levels || ||
rs1340391	1	102960989	-0.0038	0.0025	575531	0.1355	NA	T	C	C-reactive protein levels || id:ebi-a-GCST90029070	ebi-a-GCST90029070	C-reactive protein levels	C-reactive protein levels || ||
rs79016051	1	238938497	0.0038	0.0035	575531	0.2723	NA	C	T	C-reactive protein levels || id:ebi-a-GCST90029070	ebi-a-GCST90029070	C-reactive protein levels	C-reactive protein levels || ||
rs1035588	2	150077190	-0.0003	0.0021	575531	0.8884	NA	A	G	C-reactive protein levels || id:ebi-a-GCST90029070	ebi-a-GCST90029070	C-reactive protein levels	C-reactive protein levels || ||
rs11691923	2	157246935	-0.0015	0.002	575531	0.4613	NA	G	A	C-reactive protein levels || id:ebi-a-GCST90029070	ebi-a-GCST90029070	C-reactive protein levels	C-reactive protein levels || ||
rs2368224	2	182656416	-0.0062	0.0057	575531	0.2769	NA	T	G	C-reactive protein levels || id:ebi-a-GCST90029070	ebi-a-GCST90029070	C-reactive protein levels	C-reactive protein levels || ||
rs6750529	2	182027603	0.0037	0.0023	575531	0.1141	NA	T	C	C-reactive protein levels || id:ebi-a-GCST90029070	ebi-a-GCST90029070	C-reactive protein levels	C-reactive protein levels || ||
rs3935584	2	233929283	0.0005	0.002	575531	0.806	NA	C	T	C-reactive protein levels || id:ebi-a-GCST90029070	ebi-a-GCST90029070	C-reactive protein levels	C-reactive protein levels || ||
rs4257531	3	2086167	-0.0028	0.0032	575531	0.375	NA	G	A	C-reactive protein levels || id:ebi-a-GCST90029070	ebi-a-GCST90029070	C-reactive protein levels	C-reactive protein levels || ||
rs1667315	2	232408743	0.0003	0.002	575531	0.8829	NA	G	A	C-reactive protein levels || id:ebi-a-GCST90029070	ebi-a-GCST90029070	C-reactive protein levels	C-reactive protein levels || ||
rs2191834	2	229942951	0.0036	0.0023	575531	0.1242	NA	T	G	C-reactive protein levels || id:ebi-a-GCST90029070	ebi-a-GCST90029070	C-reactive protein levels	C-reactive protein levels || ||
rs80124826	2	239936384	-0.0088	0.0047	575531	0.0602504	NA	T	C	C-reactive protein levels || id:ebi-a-GCST90029070	ebi-a-GCST90029070	C-reactive protein levels	C-reactive protein levels || ||
rs6706173	2	167986992	-0.0023	0.0029	575531	0.4198	NA	A	C	C-reactive protein levels || id:ebi-a-GCST90029070	ebi-a-GCST90029070	C-reactive protein levels	C-reactive protein levels || ||
rs2686790	7	48090746	0.0006	0.0029	575531	0.8333	NA	C	T	C-reactive protein levels || id:ebi-a-GCST90029070	ebi-a-GCST90029070	C-reactive protein levels	C-reactive protein levels || ||
rs76904847	7	137968010	0.0015	0.0029	575531	0.5988	NA	G	A	C-reactive protein levels || id:ebi-a-GCST90029070	ebi-a-GCST90029070	C-reactive protein levels	C-reactive protein levels || ||
rs72756943	5	26531908	-0.0018	0.004	575531	0.6503	NA	G	A	C-reactive protein levels || id:ebi-a-GCST90029070	ebi-a-GCST90029070	C-reactive protein levels	C-reactive protein levels || ||
rs7742829	6	105089665	0.0039	0.002	575531	0.05546	NA	C	T	C-reactive protein levels || id:ebi-a-GCST90029070	ebi-a-GCST90029070	C-reactive protein levels	C-reactive protein levels || ||
rs56203279	7	111501524	-0.0017	0.0021	575531	0.4266	NA	T	C	C-reactive protein levels || id:ebi-a-GCST90029070	ebi-a-GCST90029070	C-reactive protein levels	C-reactive protein levels || ||
rs62532512	9	14158854	-0.0057	0.002	575531	0.00512201	NA	A	C	C-reactive protein levels || id:ebi-a-GCST90029070	ebi-a-GCST90029070	C-reactive protein levels	C-reactive protein levels || ||
rs34187114	8	138623633	0.0039	0.0029	575531	0.1713	NA	C	A	C-reactive protein levels || id:ebi-a-GCST90029070	ebi-a-GCST90029070	C-reactive protein levels	C-reactive protein levels || ||
rs6474958	9	1582701	0.0018	0.002	575531	0.3767	NA	G	A	C-reactive protein levels || id:ebi-a-GCST90029070	ebi-a-GCST90029070	C-reactive protein levels	C-reactive protein levels || ||
rs16934185	9	1798324	0.0031	0.0036	575531	0.3843	NA	A	G	C-reactive protein levels || id:ebi-a-GCST90029070	ebi-a-GCST90029070	C-reactive protein levels	C-reactive protein levels || ||
rs7860714	9	1866537	-0.0027	0.0024	575531	0.2692	NA	G	A	C-reactive protein levels || id:ebi-a-GCST90029070	ebi-a-GCST90029070	C-reactive protein levels	C-reactive protein levels || ||
rs60884758	9	2217340	-0.0014	0.0027	575531	0.6106	NA	C	T	C-reactive protein levels || id:ebi-a-GCST90029070	ebi-a-GCST90029070	C-reactive protein levels	C-reactive protein levels || ||
rs12380890	9	38002256	0.0001	0.002	575531	0.9608	NA	G	A	C-reactive protein levels || id:ebi-a-GCST90029070	ebi-a-GCST90029070	C-reactive protein levels	C-reactive protein levels || ||
rs78191726	6	67655320	0.0026	0.0036	575531	0.4656	NA	T	C	C-reactive protein levels || id:ebi-a-GCST90029070	ebi-a-GCST90029070	C-reactive protein levels	C-reactive protein levels || ||
rs3005511	6	74605806	-0.0001	0.0021	575531	0.9627	NA	G	A	C-reactive protein levels || id:ebi-a-GCST90029070	ebi-a-GCST90029070	C-reactive protein levels	C-reactive protein levels || ||
rs4236095	6	47368687	-0.0067	0.003	575531	0.02326	NA	A	G	C-reactive protein levels || id:ebi-a-GCST90029070	ebi-a-GCST90029070	C-reactive protein levels	C-reactive protein levels || ||
rs62403464	6	24220160	0.006	0.0027	575531	0.0290603	NA	T	C	C-reactive protein levels || id:ebi-a-GCST90029070	ebi-a-GCST90029070	C-reactive protein levels	C-reactive protein levels || ||
rs13207588	6	41519430	0.0027	0.0026	575531	0.3077	NA	A	G	C-reactive protein levels || id:ebi-a-GCST90029070	ebi-a-GCST90029070	C-reactive protein levels	C-reactive protein levels || ||
rs2444793	6	81318836	0.0013	0.002	575531	0.5232	NA	T	C	C-reactive protein levels || id:ebi-a-GCST90029070	ebi-a-GCST90029070	C-reactive protein levels	C-reactive protein levels || ||
rs13279148	8	127905865	0.0013	0.0029	575531	0.6484	NA	G	A	C-reactive protein levels || id:ebi-a-GCST90029070	ebi-a-GCST90029070	C-reactive protein levels	C-reactive protein levels || ||
rs12002250	9	19682558	-0.0037	0.0045	575531	0.4088	NA	A	C	C-reactive protein levels || id:ebi-a-GCST90029070	ebi-a-GCST90029070	C-reactive protein levels	C-reactive protein levels || ||
rs4990837	8	3580757	0.0008	0.0029	575531	0.778999	NA	G	A	C-reactive protein levels || id:ebi-a-GCST90029070	ebi-a-GCST90029070	C-reactive protein levels	C-reactive protein levels || ||
rs7832116	8	4842929	0.0051	0.003	575531	0.0841105	NA	A	G	C-reactive protein levels || id:ebi-a-GCST90029070	ebi-a-GCST90029070	C-reactive protein levels	C-reactive protein levels || ||
rs7827125	8	4954912	-0.0009	0.0022	575531	0.6878	NA	C	T	C-reactive protein levels || id:ebi-a-GCST90029070	ebi-a-GCST90029070	C-reactive protein levels	C-reactive protein levels || ||
rs2733072	8	5433699	0.001	0.0021	575531	0.64	NA	G	A	C-reactive protein levels || id:ebi-a-GCST90029070	ebi-a-GCST90029070	C-reactive protein levels	C-reactive protein levels || ||
rs11990279	8	11116314	-0.0129	0.0023	575531	3.61e-08	NA	T	C	C-reactive protein levels || id:ebi-a-GCST90029070	ebi-a-GCST90029070	C-reactive protein levels	C-reactive protein levels || ||
rs79585701	8	13110185	-0.004	0.0029	575531	0.1606	NA	A	C	C-reactive protein levels || id:ebi-a-GCST90029070	ebi-a-GCST90029070	C-reactive protein levels	C-reactive protein levels || ||
rs112381107	9	15269705	-0.0042	0.0047	575531	0.3698	NA	C	T	C-reactive protein levels || id:ebi-a-GCST90029070	ebi-a-GCST90029070	C-reactive protein levels	C-reactive protein levels || ||
rs72706624	9	15518852	-0.0051	0.0035	575531	0.1407	NA	G	T	C-reactive protein levels || id:ebi-a-GCST90029070	ebi-a-GCST90029070	C-reactive protein levels	C-reactive protein levels || ||
rs7832304	8	134444155	0.0036	0.0031	575531	0.2385	NA	T	G	C-reactive protein levels || id:ebi-a-GCST90029070	ebi-a-GCST90029070	C-reactive protein levels	C-reactive protein levels || ||
rs2944282	7	57589803	-0.0002	0.0022	575531	0.9289	NA	T	C	C-reactive protein levels || id:ebi-a-GCST90029070	ebi-a-GCST90029070	C-reactive protein levels	C-reactive protein levels || ||
rs10263623	7	64894137	-0.0003	0.0035	575531	0.9309	NA	C	T	C-reactive protein levels || id:ebi-a-GCST90029070	ebi-a-GCST90029070	C-reactive protein levels	C-reactive protein levels || ||
rs34985298	7	93746275	0.0033	0.0022	575531	0.1407	NA	G	A	C-reactive protein levels || id:ebi-a-GCST90029070	ebi-a-GCST90029070	C-reactive protein levels	C-reactive protein levels || ||
rs35156985	7	99451715	-0.0079	0.0044	575531	0.0711607	NA	T	C	C-reactive protein levels || id:ebi-a-GCST90029070	ebi-a-GCST90029070	C-reactive protein levels	C-reactive protein levels || ||
rs56212330	7	101268877	0.0049	0.0021	575531	0.02192	NA	A	G	C-reactive protein levels || id:ebi-a-GCST90029070	ebi-a-GCST90029070	C-reactive protein levels	C-reactive protein levels || ||
rs6969323	7	104214487	-0.0022	0.0024	575531	0.3679	NA	A	C	C-reactive protein levels || id:ebi-a-GCST90029070	ebi-a-GCST90029070	C-reactive protein levels	C-reactive protein levels || ||
rs11769002	7	62443498	-0.0018	0.0021	575531	0.3999	NA	G	A	C-reactive protein levels || id:ebi-a-GCST90029070	ebi-a-GCST90029070	C-reactive protein levels	C-reactive protein levels || ||
rs72684847	4	102616869	-0.0129	0.0043	575531	0.00255499	NA	T	C	C-reactive protein levels || id:ebi-a-GCST90029070	ebi-a-GCST90029070	C-reactive protein levels	C-reactive protein levels || ||
rs78869071	4	126382122	-0.0045	0.0041	575531	0.2692	NA	C	T	C-reactive protein levels || id:ebi-a-GCST90029070	ebi-a-GCST90029070	C-reactive protein levels	C-reactive protein levels || ||
rs609430	4	169178315	-0.0017	0.0021	575531	0.4266	NA	T	G	C-reactive protein levels || id:ebi-a-GCST90029070	ebi-a-GCST90029070	C-reactive protein levels	C-reactive protein levels || ||
rs6837275	4	187842232	-0.0005	0.0023	575531	0.8309	NA	A	G	C-reactive protein levels || id:ebi-a-GCST90029070	ebi-a-GCST90029070	C-reactive protein levels	C-reactive protein levels || ||
rs62285697	3	176407911	-0.0025	0.0025	575531	0.326	NA	C	T	C-reactive protein levels || id:ebi-a-GCST90029070	ebi-a-GCST90029070	C-reactive protein levels	C-reactive protein levels || ||
rs7616165	3	190415145	0.007	0.0049	575531	0.152	NA	G	T	C-reactive protein levels || id:ebi-a-GCST90029070	ebi-a-GCST90029070	C-reactive protein levels	C-reactive protein levels || ||
rs13100746	3	165846506	-0.0045	0.0021	575531	0.0353199	NA	C	T	C-reactive protein levels || id:ebi-a-GCST90029070	ebi-a-GCST90029070	C-reactive protein levels	C-reactive protein levels || ||
rs12638134	3	101334609	0.0012	0.002	575531	0.555699	NA	T	G	C-reactive protein levels || id:ebi-a-GCST90029070	ebi-a-GCST90029070	C-reactive protein levels	C-reactive protein levels || ||
rs61508842	3	158653545	0.0047	0.0034	575531	0.1619	NA	T	C	C-reactive protein levels || id:ebi-a-GCST90029070	ebi-a-GCST90029070	C-reactive protein levels	C-reactive protein levels || ||
rs12634070	3	180544880	0.0023	0.0025	575531	0.3662	NA	T	C	C-reactive protein levels || id:ebi-a-GCST90029070	ebi-a-GCST90029070	C-reactive protein levels	C-reactive protein levels || ||
rs11941716	4	7649861	0.0006	0.003	575531	0.839	NA	A	G	C-reactive protein levels || id:ebi-a-GCST90029070	ebi-a-GCST90029070	C-reactive protein levels	C-reactive protein levels || ||
rs2276875	4	5730954	-0.0053	0.0024	575531	0.0300802	NA	A	G	C-reactive protein levels || id:ebi-a-GCST90029070	ebi-a-GCST90029070	C-reactive protein levels	C-reactive protein levels || ||
rs115043014	1	175757311	0.0025	0.005	575531	0.6163	NA	G	A	C-reactive protein levels || id:ebi-a-GCST90029070	ebi-a-GCST90029070	C-reactive protein levels	C-reactive protein levels || ||
rs16843578	1	171903885	0.0007	0.0035	575531	0.8397	NA	C	T	C-reactive protein levels || id:ebi-a-GCST90029070	ebi-a-GCST90029070	C-reactive protein levels	C-reactive protein levels || ||
rs302266	1	194183650	0.0024	0.0032	575531	0.447	NA	T	C	C-reactive protein levels || id:ebi-a-GCST90029070	ebi-a-GCST90029070	C-reactive protein levels	C-reactive protein levels || ||
rs2692012	1	203991605	-0.002	0.0042	575531	0.631899	NA	G	A	C-reactive protein levels || id:ebi-a-GCST90029070	ebi-a-GCST90029070	C-reactive protein levels	C-reactive protein levels || ||
rs12144792	1	27418225	-0.0016	0.002	575531	0.432	NA	C	T	C-reactive protein levels || id:ebi-a-GCST90029070	ebi-a-GCST90029070	C-reactive protein levels	C-reactive protein levels || ||
rs1010560	1	30400301	-0.0029	0.0022	575531	0.1954	NA	C	A	C-reactive protein levels || id:ebi-a-GCST90029070	ebi-a-GCST90029070	C-reactive protein levels	C-reactive protein levels || ||
rs4869133	5	95717619	-0.0102	0.0038	575531	0.00677595	NA	G	A	C-reactive protein levels || id:ebi-a-GCST90029070	ebi-a-GCST90029070	C-reactive protein levels	C-reactive protein levels || ||
rs62285313	3	177470032	0.0016	0.0035	575531	0.643899	NA	A	G	C-reactive protein levels || id:ebi-a-GCST90029070	ebi-a-GCST90029070	C-reactive protein levels	C-reactive protein levels || ||
rs76193507	3	161749981	-0.0018	0.0049	575531	0.7126	NA	A	G	C-reactive protein levels || id:ebi-a-GCST90029070	ebi-a-GCST90029070	C-reactive protein levels	C-reactive protein levels || ||
rs6550770	3	23663416	0.0095	0.0052	575531	0.0673194	NA	C	T	C-reactive protein levels || id:ebi-a-GCST90029070	ebi-a-GCST90029070	C-reactive protein levels	C-reactive protein levels || ||
rs62241835	3	15013348	-0.0012	0.0035	575531	0.7289	NA	G	T	C-reactive protein levels || id:ebi-a-GCST90029070	ebi-a-GCST90029070	C-reactive protein levels	C-reactive protein levels || ||
rs11597285	10	8589813	0.0021	0.002	575531	0.3024	NA	G	T	C-reactive protein levels || id:ebi-a-GCST90029070	ebi-a-GCST90029070	C-reactive protein levels	C-reactive protein levels || ||
rs3995795	10	11389614	-0.0012	0.0022	575531	0.5921	NA	C	T	C-reactive protein levels || id:ebi-a-GCST90029070	ebi-a-GCST90029070	C-reactive protein levels	C-reactive protein levels || ||
rs11599763	10	11855599	-0.0041	0.0021	575531	0.0551595	NA	C	T	C-reactive protein levels || id:ebi-a-GCST90029070	ebi-a-GCST90029070	C-reactive protein levels	C-reactive protein levels || ||
rs2104588	10	12497581	-0.0024	0.0033	575531	0.4613	NA	C	T	C-reactive protein levels || id:ebi-a-GCST90029070	ebi-a-GCST90029070	C-reactive protein levels	C-reactive protein levels || ||
rs142855850	10	22587900	-0.0004	0.0039	575531	0.9177	NA	A	G	C-reactive protein levels || id:ebi-a-GCST90029070	ebi-a-GCST90029070	C-reactive protein levels	C-reactive protein levels || ||
rs2032031	10	130170270	0.0025	0.002	575531	0.2195	NA	G	A	C-reactive protein levels || id:ebi-a-GCST90029070	ebi-a-GCST90029070	C-reactive protein levels	C-reactive protein levels || ||
rs28568391	10	125628540	-0.0018	0.0022	575531	0.4216	NA	A	G	C-reactive protein levels || id:ebi-a-GCST90029070	ebi-a-GCST90029070	C-reactive protein levels	C-reactive protein levels || ||
rs10794359	11	1051715	0.0008	0.0021	575531	0.7083	NA	C	T	C-reactive protein levels || id:ebi-a-GCST90029070	ebi-a-GCST90029070	C-reactive protein levels	C-reactive protein levels || ||
rs75140805	11	12148588	0.0002	0.0033	575531	0.9511	NA	T	G	C-reactive protein levels || id:ebi-a-GCST90029070	ebi-a-GCST90029070	C-reactive protein levels	C-reactive protein levels || ||
rs10750258	11	123997498	-0.0018	0.0021	575531	0.3999	NA	C	A	C-reactive protein levels || id:ebi-a-GCST90029070	ebi-a-GCST90029070	C-reactive protein levels	C-reactive protein levels || ||
rs7303158	12	5275540	0.0014	0.002	575531	0.4917	NA	C	T	C-reactive protein levels || id:ebi-a-GCST90029070	ebi-a-GCST90029070	C-reactive protein levels	C-reactive protein levels || ||
rs11054680	12	12242455	-0.0023	0.0031	575531	0.4514	NA	T	C	C-reactive protein levels || id:ebi-a-GCST90029070	ebi-a-GCST90029070	C-reactive protein levels	C-reactive protein levels || ||
rs1784405	11	102470454	-0.0034	0.002	575531	0.0949795	NA	G	T	C-reactive protein levels || id:ebi-a-GCST90029070	ebi-a-GCST90029070	C-reactive protein levels	C-reactive protein levels || ||
rs116974815	11	111712942	0.0085	0.005	575531	0.0884199	NA	C	A	C-reactive protein levels || id:ebi-a-GCST90029070	ebi-a-GCST90029070	C-reactive protein levels	C-reactive protein levels || ||
rs2187447	11	79332972	0.0028	0.0042	575531	0.5024	NA	A	C	C-reactive protein levels || id:ebi-a-GCST90029070	ebi-a-GCST90029070	C-reactive protein levels	C-reactive protein levels || ||
rs3862635	11	126582578	-0.0016	0.0041	575531	0.6944	NA	C	T	C-reactive protein levels || id:ebi-a-GCST90029070	ebi-a-GCST90029070	C-reactive protein levels	C-reactive protein levels || ||
rs10793103	11	74391775	-0.0026	0.0022	575531	0.2457	NA	T	C	C-reactive protein levels || id:ebi-a-GCST90029070	ebi-a-GCST90029070	C-reactive protein levels	C-reactive protein levels || ||
rs10898797	11	87588698	0.0029	0.0029	575531	0.309	NA	C	T	C-reactive protein levels || id:ebi-a-GCST90029070	ebi-a-GCST90029070	C-reactive protein levels	C-reactive protein levels || ||
rs2155352	11	95357209	-0.0014	0.0024	575531	0.5667	NA	A	G	C-reactive protein levels || id:ebi-a-GCST90029070	ebi-a-GCST90029070	C-reactive protein levels	C-reactive protein levels || ||
rs1918540	11	131649446	0.0008	0.0023	575531	0.7326	NA	A	G	C-reactive protein levels || id:ebi-a-GCST90029070	ebi-a-GCST90029070	C-reactive protein levels	C-reactive protein levels || ||
rs79113084	12	29634919	0.0053	0.0027	575531	0.0538605	NA	C	T	C-reactive protein levels || id:ebi-a-GCST90029070	ebi-a-GCST90029070	C-reactive protein levels	C-reactive protein levels || ||
rs2090816	6	137615592	-0.0003	0.0027	575531	0.9131	NA	C	A	C-reactive protein levels || id:ebi-a-GCST90029070	ebi-a-GCST90029070	C-reactive protein levels	C-reactive protein levels || ||
rs113593397	8	123973840	0.0071	0.0038	575531	0.0594703	NA	A	G	C-reactive protein levels || id:ebi-a-GCST90029070	ebi-a-GCST90029070	C-reactive protein levels	C-reactive protein levels || ||
rs2853179	8	105462047	0.0006	0.0024	575531	0.806	NA	T	C	C-reactive protein levels || id:ebi-a-GCST90029070	ebi-a-GCST90029070	C-reactive protein levels	C-reactive protein levels || ||
rs116500994	13	81685543	0.0041	0.0041	575531	0.3141	NA	G	T	C-reactive protein levels || id:ebi-a-GCST90029070	ebi-a-GCST90029070	C-reactive protein levels	C-reactive protein levels || ||
rs57079348	13	87920450	0.0018	0.0033	575531	0.5806	NA	T	G	C-reactive protein levels || id:ebi-a-GCST90029070	ebi-a-GCST90029070	C-reactive protein levels	C-reactive protein levels || ||
rs9522712	13	90441578	-0.0004	0.0027	575531	0.8843	NA	T	C	C-reactive protein levels || id:ebi-a-GCST90029070	ebi-a-GCST90029070	C-reactive protein levels	C-reactive protein levels || ||
rs61972390	13	100566758	-0.0024	0.0032	575531	0.447	NA	T	C	C-reactive protein levels || id:ebi-a-GCST90029070	ebi-a-GCST90029070	C-reactive protein levels	C-reactive protein levels || ||
rs35110698	12	28018998	0.0043	0.0027	575531	0.1178	NA	T	C	C-reactive protein levels || id:ebi-a-GCST90029070	ebi-a-GCST90029070	C-reactive protein levels	C-reactive protein levels || ||
rs11052069	12	32713919	0.0007	0.002	575531	0.730999	NA	C	T	C-reactive protein levels || id:ebi-a-GCST90029070	ebi-a-GCST90029070	C-reactive protein levels	C-reactive protein levels || ||
rs9573934	13	77338074	-0.001	0.0025	575531	0.6944	NA	C	T	C-reactive protein levels || id:ebi-a-GCST90029070	ebi-a-GCST90029070	C-reactive protein levels	C-reactive protein levels || ||
rs2585520	13	78785141	0.0037	0.0037	575531	0.3127	NA	G	T	C-reactive protein levels || id:ebi-a-GCST90029070	ebi-a-GCST90029070	C-reactive protein levels	C-reactive protein levels || ||
rs78720113	3	41982393	0.001	0.0045	575531	0.8234	NA	A	G	C-reactive protein levels || id:ebi-a-GCST90029070	ebi-a-GCST90029070	C-reactive protein levels	C-reactive protein levels || ||
rs949971	3	110283389	0.0006	0.0021	575531	0.778999	NA	T	G	C-reactive protein levels || id:ebi-a-GCST90029070	ebi-a-GCST90029070	C-reactive protein levels	C-reactive protein levels || ||
rs72706335	1	157495438	-0.0064	0.0047	575531	0.1718	NA	T	C	C-reactive protein levels || id:ebi-a-GCST90029070	ebi-a-GCST90029070	C-reactive protein levels	C-reactive protein levels || ||
rs12079579	1	161880482	-0.004	0.0036	575531	0.2616	NA	A	G	C-reactive protein levels || id:ebi-a-GCST90029070	ebi-a-GCST90029070	C-reactive protein levels	C-reactive protein levels || ||
rs638542	1	109845252	-0.0009	0.0022	575531	0.6878	NA	A	G	C-reactive protein levels || id:ebi-a-GCST90029070	ebi-a-GCST90029070	C-reactive protein levels	C-reactive protein levels || ||
rs143694765	1	116082909	0.0026	0.0035	575531	0.4526	NA	T	C	C-reactive protein levels || id:ebi-a-GCST90029070	ebi-a-GCST90029070	C-reactive protein levels	C-reactive protein levels || ||
rs1928341	1	153240013	0.0007	0.002	575531	0.730999	NA	G	A	C-reactive protein levels || id:ebi-a-GCST90029070	ebi-a-GCST90029070	C-reactive protein levels	C-reactive protein levels || ||
rs2798105	1	48961903	-0.0023	0.0034	575531	0.4936	NA	A	G	C-reactive protein levels || id:ebi-a-GCST90029070	ebi-a-GCST90029070	C-reactive protein levels	C-reactive protein levels || ||
rs76724913	1	24473669	0.0032	0.0041	575531	0.432	NA	T	G	C-reactive protein levels || id:ebi-a-GCST90029070	ebi-a-GCST90029070	C-reactive protein levels	C-reactive protein levels || ||
rs9887954	1	164800873	0.0033	0.002	575531	0.1051	NA	G	A	C-reactive protein levels || id:ebi-a-GCST90029070	ebi-a-GCST90029070	C-reactive protein levels	C-reactive protein levels || ||
rs71428626	2	83093264	0.003	0.0041	575531	0.4613	NA	G	T	C-reactive protein levels || id:ebi-a-GCST90029070	ebi-a-GCST90029070	C-reactive protein levels	C-reactive protein levels || ||
rs7573569	2	141897042	0.0082	0.0043	575531	0.0551595	NA	T	C	C-reactive protein levels || id:ebi-a-GCST90029070	ebi-a-GCST90029070	C-reactive protein levels	C-reactive protein levels || ||
rs62181700	2	189805784	0.0032	0.0022	575531	0.1531	NA	G	A	C-reactive protein levels || id:ebi-a-GCST90029070	ebi-a-GCST90029070	C-reactive protein levels	C-reactive protein levels || ||
rs10084203	2	191304149	0.0025	0.0023	575531	0.2857	NA	G	A	C-reactive protein levels || id:ebi-a-GCST90029070	ebi-a-GCST90029070	C-reactive protein levels	C-reactive protein levels || ||
rs12990744	2	178000949	0.0052	0.0033	575531	0.1105	NA	C	T	C-reactive protein levels || id:ebi-a-GCST90029070	ebi-a-GCST90029070	C-reactive protein levels	C-reactive protein levels || ||
rs12512543	4	9608445	-0.0004	0.0036	575531	0.9106	NA	A	C	C-reactive protein levels || id:ebi-a-GCST90029070	ebi-a-GCST90029070	C-reactive protein levels	C-reactive protein levels || ||
rs2159863	4	10245354	0.0007	0.0025	575531	0.7833	NA	A	G	C-reactive protein levels || id:ebi-a-GCST90029070	ebi-a-GCST90029070	C-reactive protein levels	C-reactive protein levels || ||
rs12649930	4	3656291	0.0013	0.0037	575531	0.7228	NA	T	G	C-reactive protein levels || id:ebi-a-GCST90029070	ebi-a-GCST90029070	C-reactive protein levels	C-reactive protein levels || ||
rs73232831	4	17413426	-0.0058	0.0045	575531	0.1954	NA	G	A	C-reactive protein levels || id:ebi-a-GCST90029070	ebi-a-GCST90029070	C-reactive protein levels	C-reactive protein levels || ||
rs73802842	4	18824860	-0.0037	0.0029	575531	0.1943	NA	C	A	C-reactive protein levels || id:ebi-a-GCST90029070	ebi-a-GCST90029070	C-reactive protein levels	C-reactive protein levels || ||
rs57646748	4	37452858	0.0018	0.004	575531	0.6503	NA	G	A	C-reactive protein levels || id:ebi-a-GCST90029070	ebi-a-GCST90029070	C-reactive protein levels	C-reactive protein levels || ||
rs2817172	1	3041519	0.0035	0.0021	575531	0.1016	NA	C	T	C-reactive protein levels || id:ebi-a-GCST90029070	ebi-a-GCST90029070	C-reactive protein levels	C-reactive protein levels || ||
rs78848836	1	53773248	0.0009	0.0036	575531	0.8006	NA	A	G	C-reactive protein levels || id:ebi-a-GCST90029070	ebi-a-GCST90029070	C-reactive protein levels	C-reactive protein levels || ||
rs6656451	1	65990422	0.0524	0.002	575531	4.95e-146	NA	T	C	C-reactive protein levels || id:ebi-a-GCST90029070	ebi-a-GCST90029070	C-reactive protein levels	C-reactive protein levels || ||
rs7538034	1	71391694	0.0028	0.0024	575531	0.2518	NA	T	G	C-reactive protein levels || id:ebi-a-GCST90029070	ebi-a-GCST90029070	C-reactive protein levels	C-reactive protein levels || ||
rs290833	1	97457427	-0.0011	0.0021	575531	0.6069	NA	T	G	C-reactive protein levels || id:ebi-a-GCST90029070	ebi-a-GCST90029070	C-reactive protein levels	C-reactive protein levels || ||
rs6681678	1	100248591	-0.0026	0.0045	575531	0.561699	NA	T	C	C-reactive protein levels || id:ebi-a-GCST90029070	ebi-a-GCST90029070	C-reactive protein levels	C-reactive protein levels || ||
rs7148504	14	100168298	0.0028	0.0021	575531	0.1903	NA	T	G	C-reactive protein levels || id:ebi-a-GCST90029070	ebi-a-GCST90029070	C-reactive protein levels	C-reactive protein levels || ||
rs10138457	14	102458052	-0.0057	0.0041	575531	0.1616	NA	T	C	C-reactive protein levels || id:ebi-a-GCST90029070	ebi-a-GCST90029070	C-reactive protein levels	C-reactive protein levels || ||
rs60775321	15	97318671	0.0053	0.0022	575531	0.0179701	NA	T	C	C-reactive protein levels || id:ebi-a-GCST90029070	ebi-a-GCST90029070	C-reactive protein levels	C-reactive protein levels || ||
rs56030423	15	90780618	0.0034	0.0039	575531	0.3795	NA	G	A	C-reactive protein levels || id:ebi-a-GCST90029070	ebi-a-GCST90029070	C-reactive protein levels	C-reactive protein levels || ||
rs35398954	15	93006765	-0.004	0.0033	575531	0.2195	NA	A	G	C-reactive protein levels || id:ebi-a-GCST90029070	ebi-a-GCST90029070	C-reactive protein levels	C-reactive protein levels || ||
rs12908520	15	97570657	0.002	0.002	575531	0.326	NA	G	A	C-reactive protein levels || id:ebi-a-GCST90029070	ebi-a-GCST90029070	C-reactive protein levels	C-reactive protein levels || ||
rs28480294	15	71522509	0.0004	0.0021	575531	0.8516	NA	C	T	C-reactive protein levels || id:ebi-a-GCST90029070	ebi-a-GCST90029070	C-reactive protein levels	C-reactive protein levels || ||
rs45498998	21	27368994	0.0043	0.0026	575531	0.1043	NA	G	A	C-reactive protein levels || id:ebi-a-GCST90029070	ebi-a-GCST90029070	C-reactive protein levels	C-reactive protein levels || ||
rs17830032	20	57995506	-0.0014	0.0047	575531	0.764999	NA	G	A	C-reactive protein levels || id:ebi-a-GCST90029070	ebi-a-GCST90029070	C-reactive protein levels	C-reactive protein levels || ||
rs77599476	20	61394262	0.0039	0.0047	575531	0.405	NA	A	G	C-reactive protein levels || id:ebi-a-GCST90029070	ebi-a-GCST90029070	C-reactive protein levels	C-reactive protein levels || ||
rs75344046	21	31861790	-0.0013	0.0054	575531	0.8096	NA	C	T	C-reactive protein levels || id:ebi-a-GCST90029070	ebi-a-GCST90029070	C-reactive protein levels	C-reactive protein levels || ||
rs6087811	20	30596130	-0.0041	0.0039	575531	0.2893	NA	T	G	C-reactive protein levels || id:ebi-a-GCST90029070	ebi-a-GCST90029070	C-reactive protein levels	C-reactive protein levels || ||
rs2206482	20	9771109	-0.0016	0.002	575531	0.432	NA	T	G	C-reactive protein levels || id:ebi-a-GCST90029070	ebi-a-GCST90029070	C-reactive protein levels	C-reactive protein levels || ||
rs136761	22	49796014	0.0005	0.0021	575531	0.8151	NA	A	G	C-reactive protein levels || id:ebi-a-GCST90029070	ebi-a-GCST90029070	C-reactive protein levels	C-reactive protein levels || ||
rs11181912	12	43572952	-0.005	0.0021	575531	0.0193602	NA	G	A	C-reactive protein levels || id:ebi-a-GCST90029070	ebi-a-GCST90029070	C-reactive protein levels	C-reactive protein levels || ||
rs75882962	12	53098742	-0.0006	0.003	575531	0.839	NA	T	C	C-reactive protein levels || id:ebi-a-GCST90029070	ebi-a-GCST90029070	C-reactive protein levels	C-reactive protein levels || ||
rs62640857	12	69332975	0.0008	0.0026	575531	0.7625	NA	A	G	C-reactive protein levels || id:ebi-a-GCST90029070	ebi-a-GCST90029070	C-reactive protein levels	C-reactive protein levels || ||
rs7975087	12	21404832	0.0017	0.0023	575531	0.4679	NA	C	A	C-reactive protein levels || id:ebi-a-GCST90029070	ebi-a-GCST90029070	C-reactive protein levels	C-reactive protein levels || ||
rs12304031	12	129438771	0.0007	0.0031	575531	0.8187	NA	G	A	C-reactive protein levels || id:ebi-a-GCST90029070	ebi-a-GCST90029070	C-reactive protein levels	C-reactive protein levels || ||
rs12585793	13	27018240	-0.0046	0.0051	575531	0.3662	NA	T	C	C-reactive protein levels || id:ebi-a-GCST90029070	ebi-a-GCST90029070	C-reactive protein levels	C-reactive protein levels || ||
rs3890996	22	20301800	0.0001	0.0021	575531	0.9627	NA	G	T	C-reactive protein levels || id:ebi-a-GCST90029070	ebi-a-GCST90029070	C-reactive protein levels	C-reactive protein levels || ||
rs356049	17	6450532	0.003	0.0032	575531	0.3419	NA	G	A	C-reactive protein levels || id:ebi-a-GCST90029070	ebi-a-GCST90029070	C-reactive protein levels	C-reactive protein levels || ||
rs11150408	16	81803497	-0.0027	0.0021	575531	0.2067	NA	G	T	C-reactive protein levels || id:ebi-a-GCST90029070	ebi-a-GCST90029070	C-reactive protein levels	C-reactive protein levels || ||
rs9928243	16	71541641	0.0044	0.002	575531	0.03071	NA	C	A	C-reactive protein levels || id:ebi-a-GCST90029070	ebi-a-GCST90029070	C-reactive protein levels	C-reactive protein levels || ||
rs4636956	17	26792621	0.0017	0.002	575531	0.4038	NA	A	G	C-reactive protein levels || id:ebi-a-GCST90029070	ebi-a-GCST90029070	C-reactive protein levels	C-reactive protein levels || ||
rs1550196	17	32786955	0.0063	0.0035	575531	0.0687702	NA	A	G	C-reactive protein levels || id:ebi-a-GCST90029070	ebi-a-GCST90029070	C-reactive protein levels	C-reactive protein levels || ||
rs13336560	16	88554243	-0.0026	0.0024	575531	0.2873	NA	C	T	C-reactive protein levels || id:ebi-a-GCST90029070	ebi-a-GCST90029070	C-reactive protein levels	C-reactive protein levels || ||
rs2016057	15	52105282	-0.0077	0.002	575531	0.000155901	NA	C	A	C-reactive protein levels || id:ebi-a-GCST90029070	ebi-a-GCST90029070	C-reactive protein levels	C-reactive protein levels || ||
rs77845139	15	59704208	-0.0009	0.0023	575531	0.7007	NA	A	G	C-reactive protein levels || id:ebi-a-GCST90029070	ebi-a-GCST90029070	C-reactive protein levels	C-reactive protein levels || ||
rs6494306	15	62394540	0.0091	0.0024	575531	0.000196002	NA	A	G	C-reactive protein levels || id:ebi-a-GCST90029070	ebi-a-GCST90029070	C-reactive protein levels	C-reactive protein levels || ||
rs9895557	17	61363540	0.0012	0.002	575531	0.555699	NA	T	C	C-reactive protein levels || id:ebi-a-GCST90029070	ebi-a-GCST90029070	C-reactive protein levels	C-reactive protein levels || ||
rs11651545	17	53379732	0.0021	0.0024	575531	0.3901	NA	T	C	C-reactive protein levels || id:ebi-a-GCST90029070	ebi-a-GCST90029070	C-reactive protein levels	C-reactive protein levels || ||
rs34181676	18	75016549	0.0019	0.0036	575531	0.5939	NA	G	T	C-reactive protein levels || id:ebi-a-GCST90029070	ebi-a-GCST90029070	C-reactive protein levels	C-reactive protein levels || ||
rs9613013	22	26152738	-0.0011	0.0031	575531	0.718701	NA	G	A	C-reactive protein levels || id:ebi-a-GCST90029070	ebi-a-GCST90029070	C-reactive protein levels	C-reactive protein levels || ||
rs112205261	1	9136139	-0.0042	0.0041	575531	0.3024	NA	T	C	C-reactive protein levels || id:ebi-a-GCST90029070	ebi-a-GCST90029070	C-reactive protein levels	C-reactive protein levels || ||
rs72640280	1	11943792	0.0047	0.0043	575531	0.2717	NA	A	G	C-reactive protein levels || id:ebi-a-GCST90029070	ebi-a-GCST90029070	C-reactive protein levels	C-reactive protein levels || ||
rs16861661	1	18501459	-0.0018	0.004	575531	0.6503	NA	G	A	C-reactive protein levels || id:ebi-a-GCST90029070	ebi-a-GCST90029070	C-reactive protein levels	C-reactive protein levels || ||
rs550351	1	18676399	0.0016	0.0026	575531	0.5456	NA	A	C	C-reactive protein levels || id:ebi-a-GCST90029070	ebi-a-GCST90029070	C-reactive protein levels	C-reactive protein levels || ||
rs710230	1	42333631	0.0114	0.004	575531	0.00409204	NA	C	T	C-reactive protein levels || id:ebi-a-GCST90029070	ebi-a-GCST90029070	C-reactive protein levels	C-reactive protein levels || ||
rs66753613	1	39212021	-0.0002	0.0025	575531	0.9374	NA	G	A	C-reactive protein levels || id:ebi-a-GCST90029070	ebi-a-GCST90029070	C-reactive protein levels	C-reactive protein levels || ||
rs2105937	1	20552072	-0.0076	0.0021	575531	0.000378599	NA	G	A	C-reactive protein levels || id:ebi-a-GCST90029070	ebi-a-GCST90029070	C-reactive protein levels	C-reactive protein levels || ||
rs61791565	4	24655463	-0.0057	0.002	575531	0.00512201	NA	T	C	C-reactive protein levels || id:ebi-a-GCST90029070	ebi-a-GCST90029070	C-reactive protein levels	C-reactive protein levels || ||
rs3761728	4	48990885	-0.0029	0.0022	575531	0.1954	NA	G	T	C-reactive protein levels || id:ebi-a-GCST90029070	ebi-a-GCST90029070	C-reactive protein levels	C-reactive protein levels || ||
rs7629954	3	154242406	-0.0057	0.004	575531	0.1511	NA	A	G	C-reactive protein levels || id:ebi-a-GCST90029070	ebi-a-GCST90029070	C-reactive protein levels	C-reactive protein levels || ||
rs2276760	3	150620956	0.0021	0.0025	575531	0.4094	NA	A	G	C-reactive protein levels || id:ebi-a-GCST90029070	ebi-a-GCST90029070	C-reactive protein levels	C-reactive protein levels || ||
rs115414803	4	88163243	-0.002	0.0049	575531	0.6824	NA	A	C	C-reactive protein levels || id:ebi-a-GCST90029070	ebi-a-GCST90029070	C-reactive protein levels	C-reactive protein levels || ||
rs6818880	4	94712747	0.0024	0.002	575531	0.2385	NA	G	A	C-reactive protein levels || id:ebi-a-GCST90029070	ebi-a-GCST90029070	C-reactive protein levels	C-reactive protein levels || ||
rs35740166	4	105068883	0.003	0.0036	575531	0.3999	NA	C	T	C-reactive protein levels || id:ebi-a-GCST90029070	ebi-a-GCST90029070	C-reactive protein levels	C-reactive protein levels || ||
rs35418758	4	112011125	0.0031	0.0037	575531	0.3977	NA	A	C	C-reactive protein levels || id:ebi-a-GCST90029070	ebi-a-GCST90029070	C-reactive protein levels	C-reactive protein levels || ||
rs74354280	4	134192918	-0.0038	0.0027	575531	0.1669	NA	C	T	C-reactive protein levels || id:ebi-a-GCST90029070	ebi-a-GCST90029070	C-reactive protein levels	C-reactive protein levels || ||
rs7693984	4	4268322	0.0072	0.0042	575531	0.084559	NA	G	A	C-reactive protein levels || id:ebi-a-GCST90029070	ebi-a-GCST90029070	C-reactive protein levels	C-reactive protein levels || ||
rs73199919	4	6856564	0.0055	0.0047	575531	0.2403	NA	T	C	C-reactive protein levels || id:ebi-a-GCST90029070	ebi-a-GCST90029070	C-reactive protein levels	C-reactive protein levels || ||
rs6856150	4	11907559	-0.0064	0.0035	575531	0.0644793	NA	A	G	C-reactive protein levels || id:ebi-a-GCST90029070	ebi-a-GCST90029070	C-reactive protein levels	C-reactive protein levels || ||
rs3932485	3	184193482	-0.0009	0.002	575531	0.6585	NA	C	T	C-reactive protein levels || id:ebi-a-GCST90029070	ebi-a-GCST90029070	C-reactive protein levels	C-reactive protein levels || ||
rs71315246	3	101352439	0.0062	0.0027	575531	0.0241102	NA	A	G	C-reactive protein levels || id:ebi-a-GCST90029070	ebi-a-GCST90029070	C-reactive protein levels	C-reactive protein levels || ||
rs55719207	3	105355971	0.0001	0.0021	575531	0.9627	NA	G	A	C-reactive protein levels || id:ebi-a-GCST90029070	ebi-a-GCST90029070	C-reactive protein levels	C-reactive protein levels || ||
rs2442778	3	11654412	-0.0039	0.0047	575531	0.405	NA	A	G	C-reactive protein levels || id:ebi-a-GCST90029070	ebi-a-GCST90029070	C-reactive protein levels	C-reactive protein levels || ||
rs6442336	3	12870886	-0.0066	0.0024	575531	0.00691305	NA	T	C	C-reactive protein levels || id:ebi-a-GCST90029070	ebi-a-GCST90029070	C-reactive protein levels	C-reactive protein levels || ||
rs615997	3	23037786	0.0027	0.002	575531	0.1849	NA	T	C	C-reactive protein levels || id:ebi-a-GCST90029070	ebi-a-GCST90029070	C-reactive protein levels	C-reactive protein levels || ||
rs186073	3	31133401	0.0013	0.0021	575531	0.5432	NA	T	C	C-reactive protein levels || id:ebi-a-GCST90029070	ebi-a-GCST90029070	C-reactive protein levels	C-reactive protein levels || ||
rs13070736	3	20807454	0.0008	0.003	575531	0.786401	NA	A	C	C-reactive protein levels || id:ebi-a-GCST90029070	ebi-a-GCST90029070	C-reactive protein levels	C-reactive protein levels || ||
rs967319	3	60615680	-0.0018	0.0023	575531	0.4421	NA	T	C	C-reactive protein levels || id:ebi-a-GCST90029070	ebi-a-GCST90029070	C-reactive protein levels	C-reactive protein levels || ||
rs4506496	1	247145690	-0.0003	0.0021	575531	0.8884	NA	A	G	C-reactive protein levels || id:ebi-a-GCST90029070	ebi-a-GCST90029070	C-reactive protein levels	C-reactive protein levels || ||
rs3851328	2	45453805	0.0023	0.0024	575531	0.3466	NA	G	T	C-reactive protein levels || id:ebi-a-GCST90029070	ebi-a-GCST90029070	C-reactive protein levels	C-reactive protein levels || ||
rs73052258	2	195739311	0.0003	0.0035	575531	0.9309	NA	G	A	C-reactive protein levels || id:ebi-a-GCST90029070	ebi-a-GCST90029070	C-reactive protein levels	C-reactive protein levels || ||
rs995642	2	134854659	0.0002	0.0022	575531	0.9289	NA	C	T	C-reactive protein levels || id:ebi-a-GCST90029070	ebi-a-GCST90029070	C-reactive protein levels	C-reactive protein levels || ||
rs2396460	2	228018671	-0.0021	0.002	575531	0.3024	NA	C	T	C-reactive protein levels || id:ebi-a-GCST90029070	ebi-a-GCST90029070	C-reactive protein levels	C-reactive protein levels || ||
rs76767978	3	131371980	-0.0032	0.0033	575531	0.326	NA	G	A	C-reactive protein levels || id:ebi-a-GCST90029070	ebi-a-GCST90029070	C-reactive protein levels	C-reactive protein levels || ||
rs73139353	3	97972214	0.0016	0.005	575531	0.7484	NA	A	C	C-reactive protein levels || id:ebi-a-GCST90029070	ebi-a-GCST90029070	C-reactive protein levels	C-reactive protein levels || ||
rs212393	6	159485742	-0.0044	0.0022	575531	0.0494903	NA	A	G	C-reactive protein levels || id:ebi-a-GCST90029070	ebi-a-GCST90029070	C-reactive protein levels	C-reactive protein levels || ||
rs584122	6	48288456	-0.0009	0.004	575531	0.8207	NA	T	C	C-reactive protein levels || id:ebi-a-GCST90029070	ebi-a-GCST90029070	C-reactive protein levels	C-reactive protein levels || ||
rs2546432	5	180579462	-0.0025	0.002	575531	0.2195	NA	C	T	C-reactive protein levels || id:ebi-a-GCST90029070	ebi-a-GCST90029070	C-reactive protein levels	C-reactive protein levels || ||
rs6930661	6	12774611	0.0063	0.0039	575531	0.1034	NA	C	T	C-reactive protein levels || id:ebi-a-GCST90029070	ebi-a-GCST90029070	C-reactive protein levels	C-reactive protein levels || ||
rs857444	6	14617591	-0.007	0.0021	575531	0.00106101	NA	C	T	C-reactive protein levels || id:ebi-a-GCST90029070	ebi-a-GCST90029070	C-reactive protein levels	C-reactive protein levels || ||
rs3804326	6	24292185	-0.0025	0.004	575531	0.529	NA	A	G	C-reactive protein levels || id:ebi-a-GCST90029070	ebi-a-GCST90029070	C-reactive protein levels	C-reactive protein levels || ||
rs1569853	6	38550301	-0.0009	0.0029	575531	0.752199	NA	T	C	C-reactive protein levels || id:ebi-a-GCST90029070	ebi-a-GCST90029070	C-reactive protein levels	C-reactive protein levels || ||
rs9382510	6	55448491	0.0037	0.0024	575531	0.13	NA	C	T	C-reactive protein levels || id:ebi-a-GCST90029070	ebi-a-GCST90029070	C-reactive protein levels	C-reactive protein levels || ||
rs6910935	6	131587157	0.0043	0.0045	575531	0.3371	NA	G	A	C-reactive protein levels || id:ebi-a-GCST90029070	ebi-a-GCST90029070	C-reactive protein levels	C-reactive protein levels || ||
rs11961899	6	132887921	-0.0015	0.0022	575531	0.5031	NA	G	A	C-reactive protein levels || id:ebi-a-GCST90029070	ebi-a-GCST90029070	C-reactive protein levels	C-reactive protein levels || ||
rs35011108	6	133007480	0.0004	0.005	575531	0.9361	NA	A	G	C-reactive protein levels || id:ebi-a-GCST90029070	ebi-a-GCST90029070	C-reactive protein levels	C-reactive protein levels || ||
rs9460691	6	10422207	0.0015	0.0024	575531	0.539299	NA	C	A	C-reactive protein levels || id:ebi-a-GCST90029070	ebi-a-GCST90029070	C-reactive protein levels	C-reactive protein levels || ||
rs209813	6	11953633	0.0062	0.0031	575531	0.0423701	NA	G	A	C-reactive protein levels || id:ebi-a-GCST90029070	ebi-a-GCST90029070	C-reactive protein levels	C-reactive protein levels || ||
rs1475330	6	67262102	-0.0006	0.0023	575531	0.7978	NA	C	T	C-reactive protein levels || id:ebi-a-GCST90029070	ebi-a-GCST90029070	C-reactive protein levels	C-reactive protein levels || ||
rs10065321	5	141857415	0.0014	0.002	575531	0.4917	NA	T	C	C-reactive protein levels || id:ebi-a-GCST90029070	ebi-a-GCST90029070	C-reactive protein levels	C-reactive protein levels || ||
rs3756315	5	149544722	0.0018	0.0021	575531	0.3999	NA	A	G	C-reactive protein levels || id:ebi-a-GCST90029070	ebi-a-GCST90029070	C-reactive protein levels	C-reactive protein levels || ||
rs59805249	5	90289997	-0.0038	0.0043	575531	0.3742	NA	T	C	C-reactive protein levels || id:ebi-a-GCST90029070	ebi-a-GCST90029070	C-reactive protein levels	C-reactive protein levels || ||
rs2116427	5	121182996	0.0021	0.0023	575531	0.3698	NA	A	G	C-reactive protein levels || id:ebi-a-GCST90029070	ebi-a-GCST90029070	C-reactive protein levels	C-reactive protein levels || ||
rs76528319	5	117799448	-0.0013	0.005	575531	0.7944	NA	G	T	C-reactive protein levels || id:ebi-a-GCST90029070	ebi-a-GCST90029070	C-reactive protein levels	C-reactive protein levels || ||
rs6595770	5	126751728	-0.0042	0.0025	575531	0.0989305	NA	T	G	C-reactive protein levels || id:ebi-a-GCST90029070	ebi-a-GCST90029070	C-reactive protein levels	C-reactive protein levels || ||
rs12186441	5	132646303	0.006	0.0047	575531	0.2002	NA	G	A	C-reactive protein levels || id:ebi-a-GCST90029070	ebi-a-GCST90029070	C-reactive protein levels	C-reactive protein levels || ||
rs114873521	5	168218403	-0.0053	0.0045	575531	0.2368	NA	C	T	C-reactive protein levels || id:ebi-a-GCST90029070	ebi-a-GCST90029070	C-reactive protein levels	C-reactive protein levels || ||
rs12467198	2	124872681	-0.0035	0.0021	575531	0.1016	NA	C	T	C-reactive protein levels || id:ebi-a-GCST90029070	ebi-a-GCST90029070	C-reactive protein levels	C-reactive protein levels || ||
rs1376754	2	161611969	0.0046	0.002	575531	0.0238798	NA	G	A	C-reactive protein levels || id:ebi-a-GCST90029070	ebi-a-GCST90029070	C-reactive protein levels	C-reactive protein levels || ||
rs66494181	2	174484907	-0.004	0.0027	575531	0.1456	NA	T	G	C-reactive protein levels || id:ebi-a-GCST90029070	ebi-a-GCST90029070	C-reactive protein levels	C-reactive protein levels || ||
rs16863365	2	198089911	-0.0008	0.0031	575531	0.7934	NA	A	G	C-reactive protein levels || id:ebi-a-GCST90029070	ebi-a-GCST90029070	C-reactive protein levels	C-reactive protein levels || ||
rs12693845	2	199312684	0.0004	0.0021	575531	0.8516	NA	C	T	C-reactive protein levels || id:ebi-a-GCST90029070	ebi-a-GCST90029070	C-reactive protein levels	C-reactive protein levels || ||
rs28479800	1	206216607	-0.0032	0.0037	575531	0.3826	NA	A	T	C-reactive protein levels || id:ebi-a-GCST90029070	ebi-a-GCST90029070	C-reactive protein levels	C-reactive protein levels || ||
rs6445851	3	57116228	0.0013	0.002	575531	0.5232	NA	A	G	C-reactive protein levels || id:ebi-a-GCST90029070	ebi-a-GCST90029070	C-reactive protein levels	C-reactive protein levels || ||
rs17065783	3	62035586	-0.0003	0.0023	575531	0.8981	NA	A	G	C-reactive protein levels || id:ebi-a-GCST90029070	ebi-a-GCST90029070	C-reactive protein levels	C-reactive protein levels || ||
rs35947731	7	69979141	0.0047	0.004	575531	0.2365	NA	C	T	C-reactive protein levels || id:ebi-a-GCST90029070	ebi-a-GCST90029070	C-reactive protein levels	C-reactive protein levels || ||
rs4717843	7	73334987	0.0038	0.0024	575531	0.1199	NA	G	T	C-reactive protein levels || id:ebi-a-GCST90029070	ebi-a-GCST90029070	C-reactive protein levels	C-reactive protein levels || ||
rs1135612	7	75609677	0.0025	0.0023	575531	0.2857	NA	G	A	C-reactive protein levels || id:ebi-a-GCST90029070	ebi-a-GCST90029070	C-reactive protein levels	C-reactive protein levels || ||
rs2051957	7	89709883	0.0049	0.0023	575531	0.0363999	NA	C	T	C-reactive protein levels || id:ebi-a-GCST90029070	ebi-a-GCST90029070	C-reactive protein levels	C-reactive protein levels || ||
rs1007475	6	148403405	0.0008	0.0022	575531	0.721	NA	G	T	C-reactive protein levels || id:ebi-a-GCST90029070	ebi-a-GCST90029070	C-reactive protein levels	C-reactive protein levels || ||
rs262812	6	158647999	-0.0038	0.0023	575531	0.1046	NA	T	C	C-reactive protein levels || id:ebi-a-GCST90029070	ebi-a-GCST90029070	C-reactive protein levels	C-reactive protein levels || ||
rs6923695	6	70956815	-0.0014	0.0039	575531	0.7175	NA	T	G	C-reactive protein levels || id:ebi-a-GCST90029070	ebi-a-GCST90029070	C-reactive protein levels	C-reactive protein levels || ||
rs7680684	4	171281359	-0.0016	0.0022	575531	0.475	NA	T	C	C-reactive protein levels || id:ebi-a-GCST90029070	ebi-a-GCST90029070	C-reactive protein levels	C-reactive protein levels || ||
rs62273907	3	156550415	0.0088	0.0047	575531	0.0602504	NA	A	G	C-reactive protein levels || id:ebi-a-GCST90029070	ebi-a-GCST90029070	C-reactive protein levels	C-reactive protein levels || ||
rs999857	4	178291192	0.0004	0.0029	575531	0.8884	NA	G	A	C-reactive protein levels || id:ebi-a-GCST90029070	ebi-a-GCST90029070	C-reactive protein levels	C-reactive protein levels || ||
rs17074066	4	183709536	0.0089	0.0038	575531	0.0181501	NA	T	C	C-reactive protein levels || id:ebi-a-GCST90029070	ebi-a-GCST90029070	C-reactive protein levels	C-reactive protein levels || ||
rs13173038	5	58499183	-0.0005	0.0025	575531	0.8443	NA	A	G	C-reactive protein levels || id:ebi-a-GCST90029070	ebi-a-GCST90029070	C-reactive protein levels	C-reactive protein levels || ||
rs118526	5	79863544	0.0001	0.002	575531	0.9608	NA	A	C	C-reactive protein levels || id:ebi-a-GCST90029070	ebi-a-GCST90029070	C-reactive protein levels	C-reactive protein levels || ||
rs7341608	8	56839500	-0.002	0.0026	575531	0.4499	NA	T	C	C-reactive protein levels || id:ebi-a-GCST90029070	ebi-a-GCST90029070	C-reactive protein levels	C-reactive protein levels || ||
rs7119679	11	94681786	0.0017	0.003	575531	0.5648	NA	G	A	C-reactive protein levels || id:ebi-a-GCST90029070	ebi-a-GCST90029070	C-reactive protein levels	C-reactive protein levels || ||
rs10890671	11	107123199	0.0013	0.002	575531	0.5232	NA	C	T	C-reactive protein levels || id:ebi-a-GCST90029070	ebi-a-GCST90029070	C-reactive protein levels	C-reactive protein levels || ||
rs78169027	11	108439087	0.0008	0.0036	575531	0.8224	NA	A	G	C-reactive protein levels || id:ebi-a-GCST90029070	ebi-a-GCST90029070	C-reactive protein levels	C-reactive protein levels || ||
rs607327	11	111695709	0.0036	0.0021	575531	0.0922295	NA	T	C	C-reactive protein levels || id:ebi-a-GCST90029070	ebi-a-GCST90029070	C-reactive protein levels	C-reactive protein levels || ||
rs6589457	11	114701288	-0.0034	0.0046	575531	0.457999	NA	G	A	C-reactive protein levels || id:ebi-a-GCST90029070	ebi-a-GCST90029070	C-reactive protein levels	C-reactive protein levels || ||
rs11607472	11	43344751	0.0001	0.0033	575531	0.9755	NA	A	G	C-reactive protein levels || id:ebi-a-GCST90029070	ebi-a-GCST90029070	C-reactive protein levels	C-reactive protein levels || ||
rs2880566	17	30016653	0.0006	0.0025	575531	0.8136	NA	T	C	C-reactive protein levels || id:ebi-a-GCST90029070	ebi-a-GCST90029070	C-reactive protein levels	C-reactive protein levels || ||
rs7225245	17	48379615	-0.0027	0.0021	575531	0.2067	NA	A	G	C-reactive protein levels || id:ebi-a-GCST90029070	ebi-a-GCST90029070	C-reactive protein levels	C-reactive protein levels || ||
rs4968431	17	59421778	0.0008	0.0021	575531	0.7083	NA	G	T	C-reactive protein levels || id:ebi-a-GCST90029070	ebi-a-GCST90029070	C-reactive protein levels	C-reactive protein levels || ||
rs4968759	17	61298020	0.0015	0.002	575531	0.4613	NA	A	G	C-reactive protein levels || id:ebi-a-GCST90029070	ebi-a-GCST90029070	C-reactive protein levels	C-reactive protein levels || ||
rs35233670	17	63750903	-0.0025	0.002	575531	0.2195	NA	T	C	C-reactive protein levels || id:ebi-a-GCST90029070	ebi-a-GCST90029070	C-reactive protein levels	C-reactive protein levels || ||
rs28678345	17	53906328	0.0033	0.0047	575531	0.4811	NA	T	C	C-reactive protein levels || id:ebi-a-GCST90029070	ebi-a-GCST90029070	C-reactive protein levels	C-reactive protein levels || ||
rs8901	17	74267010	-0.0018	0.0021	575531	0.3999	NA	C	T	C-reactive protein levels || id:ebi-a-GCST90029070	ebi-a-GCST90029070	C-reactive protein levels	C-reactive protein levels || ||
rs61267978	18	6348227	0.0011	0.003	575531	0.709499	NA	T	C	C-reactive protein levels || id:ebi-a-GCST90029070	ebi-a-GCST90029070	C-reactive protein levels	C-reactive protein levels || ||
rs12604884	18	22573834	0.0009	0.0026	575531	0.7339	NA	G	T	C-reactive protein levels || id:ebi-a-GCST90029070	ebi-a-GCST90029070	C-reactive protein levels	C-reactive protein levels || ||
rs73952017	18	1779609	0.0104	0.0036	575531	0.00351698	NA	C	T	C-reactive protein levels || id:ebi-a-GCST90029070	ebi-a-GCST90029070	C-reactive protein levels	C-reactive protein levels || ||
rs7242694	18	10338470	0.0044	0.0026	575531	0.0964806	NA	C	T	C-reactive protein levels || id:ebi-a-GCST90029070	ebi-a-GCST90029070	C-reactive protein levels	C-reactive protein levels || ||
rs17781867	17	71256018	0.0037	0.0039	575531	0.3389	NA	C	T	C-reactive protein levels || id:ebi-a-GCST90029070	ebi-a-GCST90029070	C-reactive protein levels	C-reactive protein levels || ||
rs11263806	17	35240097	0.0008	0.0022	575531	0.721	NA	A	G	C-reactive protein levels || id:ebi-a-GCST90029070	ebi-a-GCST90029070	C-reactive protein levels	C-reactive protein levels || ||
rs10873449	14	94630731	-0.0045	0.0027	575531	0.1016	NA	C	T	C-reactive protein levels || id:ebi-a-GCST90029070	ebi-a-GCST90029070	C-reactive protein levels	C-reactive protein levels || ||
rs72700702	15	35278445	0.0029	0.0031	575531	0.3424	NA	T	C	C-reactive protein levels || id:ebi-a-GCST90029070	ebi-a-GCST90029070	C-reactive protein levels	C-reactive protein levels || ||
rs6494922	15	33459867	-0.0059	0.0039	575531	0.1273	NA	A	G	C-reactive protein levels || id:ebi-a-GCST90029070	ebi-a-GCST90029070	C-reactive protein levels	C-reactive protein levels || ||
rs57466170	15	37859065	0.0087	0.0037	575531	0.01761	NA	C	T	C-reactive protein levels || id:ebi-a-GCST90029070	ebi-a-GCST90029070	C-reactive protein levels	C-reactive protein levels || ||
rs73512608	13	70522683	0.0018	0.0047	575531	0.7007	NA	G	A	C-reactive protein levels || id:ebi-a-GCST90029070	ebi-a-GCST90029070	C-reactive protein levels	C-reactive protein levels || ||
rs55773148	13	70523029	0.0018	0.0047	575531	0.7007	NA	G	A	C-reactive protein levels || id:ebi-a-GCST90029070	ebi-a-GCST90029070	C-reactive protein levels	C-reactive protein levels || ||
rs806808	10	32381186	0.0017	0.002	575531	0.4038	NA	C	T	C-reactive protein levels || id:ebi-a-GCST90029070	ebi-a-GCST90029070	C-reactive protein levels	C-reactive protein levels || ||
rs16934069	9	119693164	-0.0011	0.0025	575531	0.6656	NA	T	C	C-reactive protein levels || id:ebi-a-GCST90029070	ebi-a-GCST90029070	C-reactive protein levels	C-reactive protein levels || ||
rs10082444	10	11907982	0.0034	0.0025	575531	0.1816	NA	C	T	C-reactive protein levels || id:ebi-a-GCST90029070	ebi-a-GCST90029070	C-reactive protein levels	C-reactive protein levels || ||
rs2913110	10	22892667	-0.002	0.002	575531	0.326	NA	T	C	C-reactive protein levels || id:ebi-a-GCST90029070	ebi-a-GCST90029070	C-reactive protein levels	C-reactive protein levels || ||
rs4747450	10	23199653	-0.0012	0.0023	575531	0.6083	NA	C	A	C-reactive protein levels || id:ebi-a-GCST90029070	ebi-a-GCST90029070	C-reactive protein levels	C-reactive protein levels || ||
rs76784716	2	169033340	0.0026	0.004	575531	0.5126	NA	A	G	C-reactive protein levels || id:ebi-a-GCST90029070	ebi-a-GCST90029070	C-reactive protein levels	C-reactive protein levels || ||
rs75949021	2	175403951	-0.0084	0.0046	575531	0.0667406	NA	T	C	C-reactive protein levels || id:ebi-a-GCST90029070	ebi-a-GCST90029070	C-reactive protein levels	C-reactive protein levels || ||
rs4848741	2	122818391	-0.0065	0.0021	575531	0.00236499	NA	G	A	C-reactive protein levels || id:ebi-a-GCST90029070	ebi-a-GCST90029070	C-reactive protein levels	C-reactive protein levels || ||
rs56080211	2	110260993	0.0012	0.0045	575531	0.7888	NA	T	C	C-reactive protein levels || id:ebi-a-GCST90029070	ebi-a-GCST90029070	C-reactive protein levels	C-reactive protein levels || ||
rs12938514	17	6460281	0.0012	0.0095	575531	0.8992	NA	A	G	C-reactive protein levels || id:ebi-a-GCST90029070	ebi-a-GCST90029070	C-reactive protein levels	C-reactive protein levels || ||
rs2012708	16	84790559	-0.0034	0.0021	575531	0.1118	NA	G	A	C-reactive protein levels || id:ebi-a-GCST90029070	ebi-a-GCST90029070	C-reactive protein levels	C-reactive protein levels || ||
rs955844	16	84992314	-0.001	0.0029	575531	0.7258	NA	A	C	C-reactive protein levels || id:ebi-a-GCST90029070	ebi-a-GCST90029070	C-reactive protein levels	C-reactive protein levels || ||
rs7499539	16	85038065	-0.0035	0.0022	575531	0.1182	NA	A	G	C-reactive protein levels || id:ebi-a-GCST90029070	ebi-a-GCST90029070	C-reactive protein levels	C-reactive protein levels || ||
rs123059	17	2699935	0.0033	0.0024	575531	0.1769	NA	C	T	C-reactive protein levels || id:ebi-a-GCST90029070	ebi-a-GCST90029070	C-reactive protein levels	C-reactive protein levels || ||
rs71386687	16	2767894	-0.0089	0.0042	575531	0.0329997	NA	T	G	C-reactive protein levels || id:ebi-a-GCST90029070	ebi-a-GCST90029070	C-reactive protein levels	C-reactive protein levels || ||
rs7221249	17	10177708	0.0003	0.002	575531	0.8829	NA	G	A	C-reactive protein levels || id:ebi-a-GCST90029070	ebi-a-GCST90029070	C-reactive protein levels	C-reactive protein levels || ||
rs11080344	17	26104511	-0.0005	0.002	575531	0.806	NA	C	T	C-reactive protein levels || id:ebi-a-GCST90029070	ebi-a-GCST90029070	C-reactive protein levels	C-reactive protein levels || ||
rs1467258	17	38216487	0.0074	0.003	575531	0.0122	NA	G	A	C-reactive protein levels || id:ebi-a-GCST90029070	ebi-a-GCST90029070	C-reactive protein levels	C-reactive protein levels || ||
rs2314294	16	9336862	0.0008	0.003	575531	0.786401	NA	T	C	C-reactive protein levels || id:ebi-a-GCST90029070	ebi-a-GCST90029070	C-reactive protein levels	C-reactive protein levels || ||
rs35362464	4	36478011	-0.0027	0.0027	575531	0.326	NA	C	A	C-reactive protein levels || id:ebi-a-GCST90029070	ebi-a-GCST90029070	C-reactive protein levels	C-reactive protein levels || ||
rs3821998	4	38694566	0.0029	0.0037	575531	0.4288	NA	C	A	C-reactive protein levels || id:ebi-a-GCST90029070	ebi-a-GCST90029070	C-reactive protein levels	C-reactive protein levels || ||
rs2861203	3	172950553	0.0003	0.0023	575531	0.8981	NA	G	A	C-reactive protein levels || id:ebi-a-GCST90029070	ebi-a-GCST90029070	C-reactive protein levels	C-reactive protein levels || ||
rs12634826	3	182984048	-0.0034	0.0022	575531	0.129	NA	T	G	C-reactive protein levels || id:ebi-a-GCST90029070	ebi-a-GCST90029070	C-reactive protein levels	C-reactive protein levels || ||
rs1899291	4	60992340	0.0027	0.0031	575531	0.3767	NA	T	C	C-reactive protein levels || id:ebi-a-GCST90029070	ebi-a-GCST90029070	C-reactive protein levels	C-reactive protein levels || ||
rs60486012	4	37466353	0.0013	0.004	575531	0.743401	NA	G	A	C-reactive protein levels || id:ebi-a-GCST90029070	ebi-a-GCST90029070	C-reactive protein levels	C-reactive protein levels || ||
rs149302	5	14159925	-0.0009	0.0024	575531	0.7126	NA	T	C	C-reactive protein levels || id:ebi-a-GCST90029070	ebi-a-GCST90029070	C-reactive protein levels	C-reactive protein levels || ||
rs7706512	5	17443654	-0.0007	0.002	575531	0.730999	NA	A	G	C-reactive protein levels || id:ebi-a-GCST90029070	ebi-a-GCST90029070	C-reactive protein levels	C-reactive protein levels || ||
rs320161	9	104899117	-0.0008	0.0023	575531	0.7326	NA	G	A	C-reactive protein levels || id:ebi-a-GCST90029070	ebi-a-GCST90029070	C-reactive protein levels	C-reactive protein levels || ||
rs10093861	8	121244406	0.0006	0.002	575531	0.7683	NA	G	A	C-reactive protein levels || id:ebi-a-GCST90029070	ebi-a-GCST90029070	C-reactive protein levels	C-reactive protein levels || ||
rs112893842	9	8786663	0.0019	0.0032	575531	0.5472	NA	T	C	C-reactive protein levels || id:ebi-a-GCST90029070	ebi-a-GCST90029070	C-reactive protein levels	C-reactive protein levels || ||
rs2900503	9	112657543	-0.0014	0.0027	575531	0.6106	NA	T	G	C-reactive protein levels || id:ebi-a-GCST90029070	ebi-a-GCST90029070	C-reactive protein levels	C-reactive protein levels || ||
rs9534068	13	45802607	0.0026	0.0021	575531	0.224	NA	A	G	C-reactive protein levels || id:ebi-a-GCST90029070	ebi-a-GCST90029070	C-reactive protein levels	C-reactive protein levels || ||
rs17586763	13	50932063	-0.0025	0.005	575531	0.6163	NA	T	C	C-reactive protein levels || id:ebi-a-GCST90029070	ebi-a-GCST90029070	C-reactive protein levels	C-reactive protein levels || ||
rs9603208	13	38044689	-0.0012	0.0033	575531	0.7126	NA	G	T	C-reactive protein levels || id:ebi-a-GCST90029070	ebi-a-GCST90029070	C-reactive protein levels	C-reactive protein levels || ||
rs76029318	13	41963791	-0.0006	0.004	575531	0.8799	NA	T	C	C-reactive protein levels || id:ebi-a-GCST90029070	ebi-a-GCST90029070	C-reactive protein levels	C-reactive protein levels || ||
rs12863463	13	47512191	-0.0004	0.0039	575531	0.9177	NA	G	A	C-reactive protein levels || id:ebi-a-GCST90029070	ebi-a-GCST90029070	C-reactive protein levels	C-reactive protein levels || ||
rs4936098	11	130280667	-0.001	0.0021	575531	0.64	NA	G	A	C-reactive protein levels || id:ebi-a-GCST90029070	ebi-a-GCST90029070	C-reactive protein levels	C-reactive protein levels || ||
rs589368	11	86252317	-0.008	0.0046	575531	0.0807904	NA	G	A	C-reactive protein levels || id:ebi-a-GCST90029070	ebi-a-GCST90029070	C-reactive protein levels	C-reactive protein levels || ||
rs11606187	11	91589600	0.0021	0.0034	575531	0.532	NA	A	G	C-reactive protein levels || id:ebi-a-GCST90029070	ebi-a-GCST90029070	C-reactive protein levels	C-reactive protein levels || ||
rs145020347	11	114526679	0.0039	0.0034	575531	0.2457	NA	A	G	C-reactive protein levels || id:ebi-a-GCST90029070	ebi-a-GCST90029070	C-reactive protein levels	C-reactive protein levels || ||
rs478972	11	125663184	0.0062	0.0046	575531	0.176	NA	C	T	C-reactive protein levels || id:ebi-a-GCST90029070	ebi-a-GCST90029070	C-reactive protein levels	C-reactive protein levels || ||
rs4766410	12	1765779	0.0008	0.0025	575531	0.7533	NA	T	C	C-reactive protein levels || id:ebi-a-GCST90029070	ebi-a-GCST90029070	C-reactive protein levels	C-reactive protein levels || ||
rs1154904	11	134774845	0.0017	0.002	575531	0.4038	NA	G	A	C-reactive protein levels || id:ebi-a-GCST90029070	ebi-a-GCST90029070	C-reactive protein levels	C-reactive protein levels || ||
rs8039785	15	67316307	-0.0052	0.002	575531	0.0106601	NA	G	T	C-reactive protein levels || id:ebi-a-GCST90029070	ebi-a-GCST90029070	C-reactive protein levels	C-reactive protein levels || ||
rs111745969	15	93110222	-0.0025	0.0036	575531	0.483	NA	A	G	C-reactive protein levels || id:ebi-a-GCST90029070	ebi-a-GCST90029070	C-reactive protein levels	C-reactive protein levels || ||
rs12904405	15	94105415	0.0022	0.0036	575531	0.537	NA	A	G	C-reactive protein levels || id:ebi-a-GCST90029070	ebi-a-GCST90029070	C-reactive protein levels	C-reactive protein levels || ||
rs72767435	15	94852795	-0.0054	0.0052	575531	0.2984	NA	T	C	C-reactive protein levels || id:ebi-a-GCST90029070	ebi-a-GCST90029070	C-reactive protein levels	C-reactive protein levels || ||
rs75242906	15	56786407	0.0025	0.0045	575531	0.5768	NA	C	T	C-reactive protein levels || id:ebi-a-GCST90029070	ebi-a-GCST90029070	C-reactive protein levels	C-reactive protein levels || ||
rs289410	15	85563483	-0.0002	0.0023	575531	0.9319	NA	A	G	C-reactive protein levels || id:ebi-a-GCST90029070	ebi-a-GCST90029070	C-reactive protein levels	C-reactive protein levels || ||
rs55858165	15	86512809	-0.0069	0.0048	575531	0.1493	NA	A	C	C-reactive protein levels || id:ebi-a-GCST90029070	ebi-a-GCST90029070	C-reactive protein levels	C-reactive protein levels || ||
rs4327025	15	92446683	-0.0033	0.0024	575531	0.1769	NA	G	A	C-reactive protein levels || id:ebi-a-GCST90029070	ebi-a-GCST90029070	C-reactive protein levels	C-reactive protein levels || ||
rs7400877	14	76403542	0.0014	0.0024	575531	0.5667	NA	C	T	C-reactive protein levels || id:ebi-a-GCST90029070	ebi-a-GCST90029070	C-reactive protein levels	C-reactive protein levels || ||
rs113271346	14	78062644	-0.0052	0.0034	575531	0.1217	NA	C	T	C-reactive protein levels || id:ebi-a-GCST90029070	ebi-a-GCST90029070	C-reactive protein levels	C-reactive protein levels || ||
rs9602779	13	86162420	0.0076	0.0026	575531	0.00409204	NA	A	C	C-reactive protein levels || id:ebi-a-GCST90029070	ebi-a-GCST90029070	C-reactive protein levels	C-reactive protein levels || ||
rs56970041	14	80357610	-0.0016	0.0033	575531	0.6234	NA	T	G	C-reactive protein levels || id:ebi-a-GCST90029070	ebi-a-GCST90029070	C-reactive protein levels	C-reactive protein levels || ||
rs74474130	14	90270821	0.0036	0.0049	575531	0.4613	NA	T	G	C-reactive protein levels || id:ebi-a-GCST90029070	ebi-a-GCST90029070	C-reactive protein levels	C-reactive protein levels || ||
rs10147907	14	89484373	0.0057	0.0037	575531	0.1199	NA	T	G	C-reactive protein levels || id:ebi-a-GCST90029070	ebi-a-GCST90029070	C-reactive protein levels	C-reactive protein levels || ||
rs10501370	11	58040621	-0.0026	0.0047	575531	0.578801	NA	C	T	C-reactive protein levels || id:ebi-a-GCST90029070	ebi-a-GCST90029070	C-reactive protein levels	C-reactive protein levels || ||
rs11228830	11	56664962	-0.0026	0.004	575531	0.5126	NA	A	G	C-reactive protein levels || id:ebi-a-GCST90029070	ebi-a-GCST90029070	C-reactive protein levels	C-reactive protein levels || ||
rs3017103	11	62174193	-0.004	0.0026	575531	0.1308	NA	G	A	C-reactive protein levels || id:ebi-a-GCST90029070	ebi-a-GCST90029070	C-reactive protein levels	C-reactive protein levels || ||
rs4945008	11	71221248	-0.0003	0.0024	575531	0.9023	NA	G	A	C-reactive protein levels || id:ebi-a-GCST90029070	ebi-a-GCST90029070	C-reactive protein levels	C-reactive protein levels || ||
rs694949	15	58738075	-0.0072	0.0034	575531	0.0321203	NA	A	G	C-reactive protein levels || id:ebi-a-GCST90029070	ebi-a-GCST90029070	C-reactive protein levels	C-reactive protein levels || ||
rs898577	15	68705697	-0.0126	0.0043	575531	0.00321299	NA	C	T	C-reactive protein levels || id:ebi-a-GCST90029070	ebi-a-GCST90029070	C-reactive protein levels	C-reactive protein levels || ||
rs6493760	15	55439182	0.0057	0.0021	575531	0.00767697	NA	T	C	C-reactive protein levels || id:ebi-a-GCST90029070	ebi-a-GCST90029070	C-reactive protein levels	C-reactive protein levels || ||
rs62190261	2	230943099	-0.001	0.004	575531	0.8012	NA	A	C	C-reactive protein levels || id:ebi-a-GCST90029070	ebi-a-GCST90029070	C-reactive protein levels	C-reactive protein levels || ||
rs76373661	3	3771148	0.0074	0.003	575531	0.0122	NA	G	A	C-reactive protein levels || id:ebi-a-GCST90029070	ebi-a-GCST90029070	C-reactive protein levels	C-reactive protein levels || ||
rs76898927	3	81595477	0.0061	0.0049	575531	0.212	NA	G	A	C-reactive protein levels || id:ebi-a-GCST90029070	ebi-a-GCST90029070	C-reactive protein levels	C-reactive protein levels || ||
rs922773	3	66318042	-0.0016	0.003	575531	0.587899	NA	C	T	C-reactive protein levels || id:ebi-a-GCST90029070	ebi-a-GCST90029070	C-reactive protein levels	C-reactive protein levels || ||
rs6797343	3	89268714	0.0068	0.0027	575531	0.01337	NA	T	G	C-reactive protein levels || id:ebi-a-GCST90029070	ebi-a-GCST90029070	C-reactive protein levels	C-reactive protein levels || ||
rs1031599	3	66725825	0.0009	0.0038	575531	0.8112	NA	T	G	C-reactive protein levels || id:ebi-a-GCST90029070	ebi-a-GCST90029070	C-reactive protein levels	C-reactive protein levels || ||
rs13069367	3	71801830	0.0011	0.0021	575531	0.6069	NA	A	C	C-reactive protein levels || id:ebi-a-GCST90029070	ebi-a-GCST90029070	C-reactive protein levels	C-reactive protein levels || ||
rs1990708	2	206654123	0.0002	0.003	575531	0.946	NA	A	C	C-reactive protein levels || id:ebi-a-GCST90029070	ebi-a-GCST90029070	C-reactive protein levels	C-reactive protein levels || ||
rs12151423	2	218237281	0.0049	0.002	575531	0.0161102	NA	G	A	C-reactive protein levels || id:ebi-a-GCST90029070	ebi-a-GCST90029070	C-reactive protein levels	C-reactive protein levels || ||
rs16866708	2	226631165	0.0001	0.0029	575531	0.972	NA	G	A	C-reactive protein levels || id:ebi-a-GCST90029070	ebi-a-GCST90029070	C-reactive protein levels	C-reactive protein levels || ||
rs62277846	2	228100140	-0.0004	0.0025	575531	0.8751	NA	C	T	C-reactive protein levels || id:ebi-a-GCST90029070	ebi-a-GCST90029070	C-reactive protein levels	C-reactive protein levels || ||
rs6431586	2	234119635	0.0031	0.0034	575531	0.3562	NA	A	G	C-reactive protein levels || id:ebi-a-GCST90029070	ebi-a-GCST90029070	C-reactive protein levels	C-reactive protein levels || ||
rs12731	2	239087912	0.0001	0.002	575531	0.9608	NA	A	G	C-reactive protein levels || id:ebi-a-GCST90029070	ebi-a-GCST90029070	C-reactive protein levels	C-reactive protein levels || ||
rs7586445	2	239509030	0.0048	0.0029	575531	0.0922295	NA	G	A	C-reactive protein levels || id:ebi-a-GCST90029070	ebi-a-GCST90029070	C-reactive protein levels	C-reactive protein levels || ||
rs149744580	2	63366962	-0.0003	0.0044	575531	0.9454	NA	A	G	C-reactive protein levels || id:ebi-a-GCST90029070	ebi-a-GCST90029070	C-reactive protein levels	C-reactive protein levels || ||
rs2192926	2	75512668	0.0059	0.0024	575531	0.01575	NA	A	G	C-reactive protein levels || id:ebi-a-GCST90029070	ebi-a-GCST90029070	C-reactive protein levels	C-reactive protein levels || ||
rs138460696	2	66396776	-0.0016	0.004	575531	0.687	NA	A	G	C-reactive protein levels || id:ebi-a-GCST90029070	ebi-a-GCST90029070	C-reactive protein levels	C-reactive protein levels || ||
rs7572229	2	72235444	-0.0006	0.002	575531	0.7683	NA	A	G	C-reactive protein levels || id:ebi-a-GCST90029070	ebi-a-GCST90029070	C-reactive protein levels	C-reactive protein levels || ||
rs11126423	2	74195551	-0.009	0.0036	575531	0.0115499	NA	T	C	C-reactive protein levels || id:ebi-a-GCST90029070	ebi-a-GCST90029070	C-reactive protein levels	C-reactive protein levels || ||
rs78613526	2	65925212	0.0026	0.0051	575531	0.6095	NA	G	A	C-reactive protein levels || id:ebi-a-GCST90029070	ebi-a-GCST90029070	C-reactive protein levels	C-reactive protein levels || ||
rs148376875	3	170126707	-0.004	0.0033	575531	0.2195	NA	T	G	C-reactive protein levels || id:ebi-a-GCST90029070	ebi-a-GCST90029070	C-reactive protein levels	C-reactive protein levels || ||
rs114567323	3	52354847	-0.0215	0.005	575531	1.64e-05	NA	T	C	C-reactive protein levels || id:ebi-a-GCST90029070	ebi-a-GCST90029070	C-reactive protein levels	C-reactive protein levels || ||
rs10937802	4	7302344	0.0069	0.0034	575531	0.0400101	NA	A	G	C-reactive protein levels || id:ebi-a-GCST90029070	ebi-a-GCST90029070	C-reactive protein levels	C-reactive protein levels || ||
rs4459992	4	7431487	-0.0014	0.0022	575531	0.532	NA	T	C	C-reactive protein levels || id:ebi-a-GCST90029070	ebi-a-GCST90029070	C-reactive protein levels	C-reactive protein levels || ||
rs2175069	4	23317124	0.0009	0.0021	575531	0.6738	NA	G	A	C-reactive protein levels || id:ebi-a-GCST90029070	ebi-a-GCST90029070	C-reactive protein levels	C-reactive protein levels || ||
rs35228298	3	85392882	-0.0041	0.0025	575531	0.1072	NA	G	A	C-reactive protein levels || id:ebi-a-GCST90029070	ebi-a-GCST90029070	C-reactive protein levels	C-reactive protein levels || ||
rs59987323	22	37976422	-0.0013	0.0024	575531	0.5947	NA	C	T	C-reactive protein levels || id:ebi-a-GCST90029070	ebi-a-GCST90029070	C-reactive protein levels	C-reactive protein levels || ||
rs881532	22	47806774	-0.0015	0.002	575531	0.4613	NA	G	A	C-reactive protein levels || id:ebi-a-GCST90029070	ebi-a-GCST90029070	C-reactive protein levels	C-reactive protein levels || ||
rs45497800	20	61991833	0.0134	0.004	575531	0.000738992	NA	T	C	C-reactive protein levels || id:ebi-a-GCST90029070	ebi-a-GCST90029070	C-reactive protein levels	C-reactive protein levels || ||
rs133832	22	44834707	0.0011	0.0022	575531	0.6234	NA	A	C	C-reactive protein levels || id:ebi-a-GCST90029070	ebi-a-GCST90029070	C-reactive protein levels	C-reactive protein levels || ||
rs58850151	18	39835030	0.0033	0.0027	575531	0.23	NA	T	C	C-reactive protein levels || id:ebi-a-GCST90029070	ebi-a-GCST90029070	C-reactive protein levels	C-reactive protein levels || ||
rs1484873	18	43206985	-0.0028	0.0045	575531	0.532	NA	G	A	C-reactive protein levels || id:ebi-a-GCST90029070	ebi-a-GCST90029070	C-reactive protein levels	C-reactive protein levels || ||
rs79795896	18	48185248	-0.0016	0.0048	575531	0.7381	NA	A	G	C-reactive protein levels || id:ebi-a-GCST90029070	ebi-a-GCST90029070	C-reactive protein levels	C-reactive protein levels || ||
rs7237249	18	71992502	0.0059	0.0026	575531	0.0258297	NA	C	T	C-reactive protein levels || id:ebi-a-GCST90029070	ebi-a-GCST90029070	C-reactive protein levels	C-reactive protein levels || ||
rs1926302	1	65153340	0.0086	0.0031	575531	0.004869	NA	G	A	C-reactive protein levels || id:ebi-a-GCST90029070	ebi-a-GCST90029070	C-reactive protein levels	C-reactive protein levels || ||
rs1887048	1	65170838	-0.0025	0.0024	575531	0.3063	NA	G	A	C-reactive protein levels || id:ebi-a-GCST90029070	ebi-a-GCST90029070	C-reactive protein levels	C-reactive protein levels || ||
rs12031543	1	68664315	-0.0013	0.0043	575531	0.7611	NA	T	C	C-reactive protein levels || id:ebi-a-GCST90029070	ebi-a-GCST90029070	C-reactive protein levels	C-reactive protein levels || ||
rs6664405	1	69444163	0.0022	0.0029	575531	0.4403	NA	T	C	C-reactive protein levels || id:ebi-a-GCST90029070	ebi-a-GCST90029070	C-reactive protein levels	C-reactive protein levels || ||
rs12049454	1	85228325	-0.0015	0.0021	575531	0.483	NA	T	C	C-reactive protein levels || id:ebi-a-GCST90029070	ebi-a-GCST90029070	C-reactive protein levels	C-reactive protein levels || ||
rs6657302	1	85585609	0.0015	0.0043	575531	0.7258	NA	T	C	C-reactive protein levels || id:ebi-a-GCST90029070	ebi-a-GCST90029070	C-reactive protein levels	C-reactive protein levels || ||
rs10801803	1	90818872	-0.0003	0.003	575531	0.9191	NA	G	A	C-reactive protein levels || id:ebi-a-GCST90029070	ebi-a-GCST90029070	C-reactive protein levels	C-reactive protein levels || ||
rs72714493	1	92206218	-0.0029	0.0023	575531	0.2156	NA	A	G	C-reactive protein levels || id:ebi-a-GCST90029070	ebi-a-GCST90029070	C-reactive protein levels	C-reactive protein levels || ||
rs9729514	1	219901055	-0.0001	0.0035	575531	0.977	NA	G	A	C-reactive protein levels || id:ebi-a-GCST90029070	ebi-a-GCST90029070	C-reactive protein levels	C-reactive protein levels || ||
rs10797540	1	234530370	-0.0019	0.002	575531	0.3508	NA	A	G	C-reactive protein levels || id:ebi-a-GCST90029070	ebi-a-GCST90029070	C-reactive protein levels	C-reactive protein levels || ||
rs10916131	1	227563126	-0.0037	0.0027	575531	0.1783	NA	C	T	C-reactive protein levels || id:ebi-a-GCST90029070	ebi-a-GCST90029070	C-reactive protein levels	C-reactive protein levels || ||
rs3010848	1	221945123	-0.0024	0.0021	575531	0.2616	NA	G	A	C-reactive protein levels || id:ebi-a-GCST90029070	ebi-a-GCST90029070	C-reactive protein levels	C-reactive protein levels || ||
rs12127733	1	234157721	-0.0018	0.0026	575531	0.4965	NA	G	A	C-reactive protein levels || id:ebi-a-GCST90029070	ebi-a-GCST90029070	C-reactive protein levels	C-reactive protein levels || ||
rs11811696	1	237351354	-0.0029	0.0035	575531	0.4022	NA	T	C	C-reactive protein levels || id:ebi-a-GCST90029070	ebi-a-GCST90029070	C-reactive protein levels	C-reactive protein levels || ||
rs12030302	1	77887835	0.0084	0.002	575531	3.7e-05	NA	G	A	C-reactive protein levels || id:ebi-a-GCST90029070	ebi-a-GCST90029070	C-reactive protein levels	C-reactive protein levels || ||
rs11586410	1	157338888	0.0008	0.0033	575531	0.806	NA	G	A	C-reactive protein levels || id:ebi-a-GCST90029070	ebi-a-GCST90029070	C-reactive protein levels	C-reactive protein levels || ||
rs6677933	1	112139008	0.0066	0.0024	575531	0.00691305	NA	C	T	C-reactive protein levels || id:ebi-a-GCST90029070	ebi-a-GCST90029070	C-reactive protein levels	C-reactive protein levels || ||
rs78250280	1	147291928	-0.0022	0.003	575531	0.4562	NA	G	A	C-reactive protein levels || id:ebi-a-GCST90029070	ebi-a-GCST90029070	C-reactive protein levels	C-reactive protein levels || ||
rs79656633	1	111036827	-0.0103	0.0047	575531	0.0278599	NA	T	C	C-reactive protein levels || id:ebi-a-GCST90029070	ebi-a-GCST90029070	C-reactive protein levels	C-reactive protein levels || ||
rs75987356	2	16066705	0.006	0.0045	575531	0.1805	NA	G	A	C-reactive protein levels || id:ebi-a-GCST90029070	ebi-a-GCST90029070	C-reactive protein levels	C-reactive protein levels || ||
rs1519491	2	22079770	0.0017	0.002	575531	0.4038	NA	T	C	C-reactive protein levels || id:ebi-a-GCST90029070	ebi-a-GCST90029070	C-reactive protein levels	C-reactive protein levels || ||
rs2882478	2	49904589	0.0059	0.002	575531	0.00376201	NA	G	A	C-reactive protein levels || id:ebi-a-GCST90029070	ebi-a-GCST90029070	C-reactive protein levels	C-reactive protein levels || ||
rs17043770	2	53132960	0.0004	0.0045	575531	0.9289	NA	G	A	C-reactive protein levels || id:ebi-a-GCST90029070	ebi-a-GCST90029070	C-reactive protein levels	C-reactive protein levels || ||
rs2293361	2	54114864	-0.0006	0.0042	575531	0.8857	NA	C	T	C-reactive protein levels || id:ebi-a-GCST90029070	ebi-a-GCST90029070	C-reactive protein levels	C-reactive protein levels || ||
rs67832247	2	2649472	0.0006	0.0025	575531	0.8136	NA	C	T	C-reactive protein levels || id:ebi-a-GCST90029070	ebi-a-GCST90029070	C-reactive protein levels	C-reactive protein levels || ||
rs6726833	2	39351569	-0.0026	0.0039	575531	0.501601	NA	C	A	C-reactive protein levels || id:ebi-a-GCST90029070	ebi-a-GCST90029070	C-reactive protein levels	C-reactive protein levels || ||
rs56791201	2	57701660	-0.0024	0.002	575531	0.2385	NA	C	T	C-reactive protein levels || id:ebi-a-GCST90029070	ebi-a-GCST90029070	C-reactive protein levels	C-reactive protein levels || ||
rs1582238	1	118723685	0.0032	0.0021	575531	0.1345	NA	C	T	C-reactive protein levels || id:ebi-a-GCST90029070	ebi-a-GCST90029070	C-reactive protein levels	C-reactive protein levels || ||
rs74101919	1	95424321	0.0037	0.0026	575531	0.1622	NA	T	C	C-reactive protein levels || id:ebi-a-GCST90029070	ebi-a-GCST90029070	C-reactive protein levels	C-reactive protein levels || ||
rs12131224	1	166199362	0.0006	0.0036	575531	0.8663	NA	C	T	C-reactive protein levels || id:ebi-a-GCST90029070	ebi-a-GCST90029070	C-reactive protein levels	C-reactive protein levels || ||
rs6656807	1	178945043	-0.0017	0.0021	575531	0.4266	NA	G	A	C-reactive protein levels || id:ebi-a-GCST90029070	ebi-a-GCST90029070	C-reactive protein levels	C-reactive protein levels || ||
rs3842897	1	183503664	-0.0048	0.004	575531	0.2267	NA	G	A	C-reactive protein levels || id:ebi-a-GCST90029070	ebi-a-GCST90029070	C-reactive protein levels	C-reactive protein levels || ||
rs17159861	7	31085162	-0.0039	0.0032	575531	0.2166	NA	C	T	C-reactive protein levels || id:ebi-a-GCST90029070	ebi-a-GCST90029070	C-reactive protein levels	C-reactive protein levels || ||
rs4723021	7	30934659	0.0061	0.0044	575531	0.1635	NA	T	C	C-reactive protein levels || id:ebi-a-GCST90029070	ebi-a-GCST90029070	C-reactive protein levels	C-reactive protein levels || ||
rs4400279	7	16804578	-0.0014	0.0021	575531	0.5126	NA	A	G	C-reactive protein levels || id:ebi-a-GCST90029070	ebi-a-GCST90029070	C-reactive protein levels	C-reactive protein levels || ||
rs9648214	7	16380806	-0.0026	0.0031	575531	0.3946	NA	T	C	C-reactive protein levels || id:ebi-a-GCST90029070	ebi-a-GCST90029070	C-reactive protein levels	C-reactive protein levels || ||
rs7784330	7	32530997	0.0026	0.002	575531	0.2017	NA	A	G	C-reactive protein levels || id:ebi-a-GCST90029070	ebi-a-GCST90029070	C-reactive protein levels	C-reactive protein levels || ||
rs2240838	7	38335954	-0.0017	0.002	575531	0.4038	NA	G	A	C-reactive protein levels || id:ebi-a-GCST90029070	ebi-a-GCST90029070	C-reactive protein levels	C-reactive protein levels || ||
rs76982728	7	44312824	0.0099	0.0046	575531	0.03071	NA	T	C	C-reactive protein levels || id:ebi-a-GCST90029070	ebi-a-GCST90029070	C-reactive protein levels	C-reactive protein levels || ||
rs957755	7	46778653	-0.0027	0.0026	575531	0.3077	NA	T	G	C-reactive protein levels || id:ebi-a-GCST90029070	ebi-a-GCST90029070	C-reactive protein levels	C-reactive protein levels || ||
rs74811325	8	128664421	0.0003	0.0038	575531	0.9365	NA	G	A	C-reactive protein levels || id:ebi-a-GCST90029070	ebi-a-GCST90029070	C-reactive protein levels	C-reactive protein levels || ||
rs2166943	8	137090850	0.0052	0.002	575531	0.0106601	NA	C	A	C-reactive protein levels || id:ebi-a-GCST90029070	ebi-a-GCST90029070	C-reactive protein levels	C-reactive protein levels || ||
rs872501	8	139253064	-0.0034	0.0044	575531	0.4374	NA	G	A	C-reactive protein levels || id:ebi-a-GCST90029070	ebi-a-GCST90029070	C-reactive protein levels	C-reactive protein levels || ||
rs118104867	8	123977538	-0.0069	0.0047	575531	0.1407	NA	C	T	C-reactive protein levels || id:ebi-a-GCST90029070	ebi-a-GCST90029070	C-reactive protein levels	C-reactive protein levels || ||
rs11818408	10	96758467	0.0031	0.002	575531	0.1279	NA	G	A	C-reactive protein levels || id:ebi-a-GCST90029070	ebi-a-GCST90029070	C-reactive protein levels	C-reactive protein levels || ||
rs3127230	10	103392503	0.001	0.0021	575531	0.64	NA	C	T	C-reactive protein levels || id:ebi-a-GCST90029070	ebi-a-GCST90029070	C-reactive protein levels	C-reactive protein levels || ||
rs4278423	10	2670553	-0.0001	0.0032	575531	0.9747	NA	T	C	C-reactive protein levels || id:ebi-a-GCST90029070	ebi-a-GCST90029070	C-reactive protein levels	C-reactive protein levels || ||
rs17291611	10	109292487	-0.0031	0.0027	575531	0.2594	NA	A	G	C-reactive protein levels || id:ebi-a-GCST90029070	ebi-a-GCST90029070	C-reactive protein levels	C-reactive protein levels || ||
rs118170811	10	102366896	-0.0058	0.0048	575531	0.2255	NA	A	G	C-reactive protein levels || id:ebi-a-GCST90029070	ebi-a-GCST90029070	C-reactive protein levels	C-reactive protein levels || ||
rs1576241	6	72529277	0.0022	0.002	575531	0.28	NA	A	G	C-reactive protein levels || id:ebi-a-GCST90029070	ebi-a-GCST90029070	C-reactive protein levels	C-reactive protein levels || ||
rs17582787	4	149562638	0.0033	0.0029	575531	0.247	NA	A	G	C-reactive protein levels || id:ebi-a-GCST90029070	ebi-a-GCST90029070	C-reactive protein levels	C-reactive protein levels || ||
rs6815608	4	152131744	-0.0005	0.0045	575531	0.9111	NA	C	T	C-reactive protein levels || id:ebi-a-GCST90029070	ebi-a-GCST90029070	C-reactive protein levels	C-reactive protein levels || ||
rs10461257	4	156131004	0.0024	0.0024	575531	0.326	NA	A	G	C-reactive protein levels || id:ebi-a-GCST90029070	ebi-a-GCST90029070	C-reactive protein levels	C-reactive protein levels || ||
rs13147561	4	62227193	0.0033	0.0037	575531	0.3679	NA	A	G	C-reactive protein levels || id:ebi-a-GCST90029070	ebi-a-GCST90029070	C-reactive protein levels	C-reactive protein levels || ||
rs75764681	10	4494630	-0.0024	0.0054	575531	0.6565	NA	T	C	C-reactive protein levels || id:ebi-a-GCST90029070	ebi-a-GCST90029070	C-reactive protein levels	C-reactive protein levels || ||
rs4146653	10	4782841	-0.0048	0.0026	575531	0.0697895	NA	G	A	C-reactive protein levels || id:ebi-a-GCST90029070	ebi-a-GCST90029070	C-reactive protein levels	C-reactive protein levels || ||
rs12341505	9	136710881	0.0022	0.003	575531	0.4562	NA	G	A	C-reactive protein levels || id:ebi-a-GCST90029070	ebi-a-GCST90029070	C-reactive protein levels	C-reactive protein levels || ||
rs61249479	9	124912908	0.0031	0.0036	575531	0.3843	NA	A	C	C-reactive protein levels || id:ebi-a-GCST90029070	ebi-a-GCST90029070	C-reactive protein levels	C-reactive protein levels || ||
rs58681734	9	137557890	-0.0024	0.0029	575531	0.3999	NA	A	G	C-reactive protein levels || id:ebi-a-GCST90029070	ebi-a-GCST90029070	C-reactive protein levels	C-reactive protein levels || ||
rs11252894	10	5073050	-0.0009	0.0026	575531	0.7339	NA	A	C	C-reactive protein levels || id:ebi-a-GCST90029070	ebi-a-GCST90029070	C-reactive protein levels	C-reactive protein levels || ||
rs3999074	10	65563647	0.0012	0.002	575531	0.555699	NA	G	T	C-reactive protein levels || id:ebi-a-GCST90029070	ebi-a-GCST90029070	C-reactive protein levels	C-reactive protein levels || ||
rs7802841	7	138583840	-0.0012	0.0022	575531	0.5921	NA	A	C	C-reactive protein levels || id:ebi-a-GCST90029070	ebi-a-GCST90029070	C-reactive protein levels	C-reactive protein levels || ||
rs7826267	8	2954952	0.0105	0.0043	575531	0.0140699	NA	G	T	C-reactive protein levels || id:ebi-a-GCST90029070	ebi-a-GCST90029070	C-reactive protein levels	C-reactive protein levels || ||
rs9657374	8	4834406	0.0041	0.0022	575531	0.06718	NA	C	T	C-reactive protein levels || id:ebi-a-GCST90029070	ebi-a-GCST90029070	C-reactive protein levels	C-reactive protein levels || ||
rs57340348	6	130030114	0.0067	0.0026	575531	0.01137	NA	T	C	C-reactive protein levels || id:ebi-a-GCST90029070	ebi-a-GCST90029070	C-reactive protein levels	C-reactive protein levels || ||
rs2050185	6	147936781	0.002	0.0021	575531	0.3496	NA	A	G	C-reactive protein levels || id:ebi-a-GCST90029070	ebi-a-GCST90029070	C-reactive protein levels	C-reactive protein levels || ||
rs740358	7	112149857	0.0009	0.0042	575531	0.8293	NA	G	T	C-reactive protein levels || id:ebi-a-GCST90029070	ebi-a-GCST90029070	C-reactive protein levels	C-reactive protein levels || ||
rs10464997	8	20902693	0.0083	0.0031	575531	0.00658006	NA	G	A	C-reactive protein levels || id:ebi-a-GCST90029070	ebi-a-GCST90029070	C-reactive protein levels	C-reactive protein levels || ||
rs9500080	6	105737322	-0.001	0.0024	575531	0.6824	NA	C	T	C-reactive protein levels || id:ebi-a-GCST90029070	ebi-a-GCST90029070	C-reactive protein levels	C-reactive protein levels || ||
rs113513883	7	140678199	-0.0209	0.005	575531	2.8e-05	NA	A	G	C-reactive protein levels || id:ebi-a-GCST90029070	ebi-a-GCST90029070	C-reactive protein levels	C-reactive protein levels || ||
rs75200530	8	5088054	0.0005	0.0048	575531	0.9168	NA	T	G	C-reactive protein levels || id:ebi-a-GCST90029070	ebi-a-GCST90029070	C-reactive protein levels	C-reactive protein levels || ||
rs2952251	8	10143164	0.0082	0.0023	575531	0.000462296	NA	G	A	C-reactive protein levels || id:ebi-a-GCST90029070	ebi-a-GCST90029070	C-reactive protein levels	C-reactive protein levels || ||
rs74303178	8	14697544	-0.0002	0.0022	575531	0.9289	NA	T	C	C-reactive protein levels || id:ebi-a-GCST90029070	ebi-a-GCST90029070	C-reactive protein levels	C-reactive protein levels || ||
rs55756211	7	130972179	0.0034	0.0034	575531	0.3116	NA	T	C	C-reactive protein levels || id:ebi-a-GCST90029070	ebi-a-GCST90029070	C-reactive protein levels	C-reactive protein levels || ||
rs2347697	7	134388240	-0.0003	0.0021	575531	0.8884	NA	G	T	C-reactive protein levels || id:ebi-a-GCST90029070	ebi-a-GCST90029070	C-reactive protein levels	C-reactive protein levels || ||
rs11766971	7	155002747	0.0004	0.002	575531	0.8443	NA	C	T	C-reactive protein levels || id:ebi-a-GCST90029070	ebi-a-GCST90029070	C-reactive protein levels	C-reactive protein levels || ||
rs2172426	8	18229020	0.0004	0.002	575531	0.8443	NA	T	C	C-reactive protein levels || id:ebi-a-GCST90029070	ebi-a-GCST90029070	C-reactive protein levels	C-reactive protein levels || ||
rs4738679	8	59370320	-0.0017	0.0021	575531	0.4266	NA	A	G	C-reactive protein levels || id:ebi-a-GCST90029070	ebi-a-GCST90029070	C-reactive protein levels	C-reactive protein levels || ||
rs80083040	8	65654844	0.0048	0.0049	575531	0.326	NA	T	G	C-reactive protein levels || id:ebi-a-GCST90029070	ebi-a-GCST90029070	C-reactive protein levels	C-reactive protein levels || ||
rs72647089	8	57972916	0.001	0.0034	575531	0.766	NA	T	G	C-reactive protein levels || id:ebi-a-GCST90029070	ebi-a-GCST90029070	C-reactive protein levels	C-reactive protein levels || ||
rs3900776	9	13525082	0.0002	0.0041	575531	0.9608	NA	G	A	C-reactive protein levels || id:ebi-a-GCST90029070	ebi-a-GCST90029070	C-reactive protein levels	C-reactive protein levels || ||
rs10964441	9	20131746	0.003	0.0046	575531	0.5126	NA	G	A	C-reactive protein levels || id:ebi-a-GCST90029070	ebi-a-GCST90029070	C-reactive protein levels	C-reactive protein levels || ||
rs12346653	9	92267239	0.0044	0.0023	575531	0.0602504	NA	C	T	C-reactive protein levels || id:ebi-a-GCST90029070	ebi-a-GCST90029070	C-reactive protein levels	C-reactive protein levels || ||
rs540220	9	93331308	0.0063	0.0039	575531	0.1034	NA	C	T	C-reactive protein levels || id:ebi-a-GCST90029070	ebi-a-GCST90029070	C-reactive protein levels	C-reactive protein levels || ||
rs57254474	8	23071054	-0.0022	0.0024	575531	0.3679	NA	G	A	C-reactive protein levels || id:ebi-a-GCST90029070	ebi-a-GCST90029070	C-reactive protein levels	C-reactive protein levels || ||
rs17343978	22	27433885	-0.0013	0.0023	575531	0.578801	NA	A	C	C-reactive protein levels || id:ebi-a-GCST90029070	ebi-a-GCST90029070	C-reactive protein levels	C-reactive protein levels || ||
rs9958960	18	63018983	-0.003	0.003	575531	0.3096	NA	G	A	C-reactive protein levels || id:ebi-a-GCST90029070	ebi-a-GCST90029070	C-reactive protein levels	C-reactive protein levels || ||
rs17084793	18	69312914	0.0056	0.0029	575531	0.0494903	NA	G	A	C-reactive protein levels || id:ebi-a-GCST90029070	ebi-a-GCST90029070	C-reactive protein levels	C-reactive protein levels || ||
rs11666533	19	11864932	0.0018	0.0034	575531	0.5921	NA	C	T	C-reactive protein levels || id:ebi-a-GCST90029070	ebi-a-GCST90029070	C-reactive protein levels	C-reactive protein levels || ||
rs111509883	19	639161	0.0074	0.0047	575531	0.1141	NA	T	C	C-reactive protein levels || id:ebi-a-GCST90029070	ebi-a-GCST90029070	C-reactive protein levels	C-reactive protein levels || ||
rs67476743	19	1030320	-0.0018	0.0023	575531	0.4421	NA	T	G	C-reactive protein levels || id:ebi-a-GCST90029070	ebi-a-GCST90029070	C-reactive protein levels	C-reactive protein levels || ||
rs72973581	19	1043103	0.0021	0.0049	575531	0.6674	NA	A	G	C-reactive protein levels || id:ebi-a-GCST90029070	ebi-a-GCST90029070	C-reactive protein levels	C-reactive protein levels || ||
rs8141465	22	21358653	0.0004	0.002	575531	0.8443	NA	G	A	C-reactive protein levels || id:ebi-a-GCST90029070	ebi-a-GCST90029070	C-reactive protein levels	C-reactive protein levels || ||
rs79968837	20	41177956	0.0068	0.0037	575531	0.0635594	NA	A	G	C-reactive protein levels || id:ebi-a-GCST90029070	ebi-a-GCST90029070	C-reactive protein levels	C-reactive protein levels || ||
rs4810359	20	41191335	0.0048	0.0027	575531	0.0807904	NA	A	G	C-reactive protein levels || id:ebi-a-GCST90029070	ebi-a-GCST90029070	C-reactive protein levels	C-reactive protein levels || ||
rs6064552	20	56042866	-0.0017	0.0024	575531	0.4866	NA	T	C	C-reactive protein levels || id:ebi-a-GCST90029070	ebi-a-GCST90029070	C-reactive protein levels	C-reactive protein levels || ||
rs2103510	21	29355467	-0.0026	0.0031	575531	0.3946	NA	G	A	C-reactive protein levels || id:ebi-a-GCST90029070	ebi-a-GCST90029070	C-reactive protein levels	C-reactive protein levels || ||
rs6000536	22	37421469	0.0046	0.0025	575531	0.0707294	NA	C	T	C-reactive protein levels || id:ebi-a-GCST90029070	ebi-a-GCST90029070	C-reactive protein levels	C-reactive protein levels || ||
rs646327	19	49209851	0.0196	0.002	575531	6.24e-22	NA	G	A	C-reactive protein levels || id:ebi-a-GCST90029070	ebi-a-GCST90029070	C-reactive protein levels	C-reactive protein levels || ||
rs1205443	20	36876868	-0.0066	0.0021	575531	0.00202302	NA	A	G	C-reactive protein levels || id:ebi-a-GCST90029070	ebi-a-GCST90029070	C-reactive protein levels	C-reactive protein levels || ||
rs6082461	20	2210530	0.0025	0.0024	575531	0.3063	NA	C	A	C-reactive protein levels || id:ebi-a-GCST90029070	ebi-a-GCST90029070	C-reactive protein levels	C-reactive protein levels || ||
rs62200412	20	4618639	-0.0012	0.0029	575531	0.6738	NA	C	T	C-reactive protein levels || id:ebi-a-GCST90029070	ebi-a-GCST90029070	C-reactive protein levels	C-reactive protein levels || ||
rs6058181	20	33694801	-0.0081	0.0031	575531	0.00800405	NA	C	T	C-reactive protein levels || id:ebi-a-GCST90029070	ebi-a-GCST90029070	C-reactive protein levels	C-reactive protein levels || ||
rs78410648	19	52399401	0.0136	0.0035	575531	8.54e-05	NA	A	G	C-reactive protein levels || id:ebi-a-GCST90029070	ebi-a-GCST90029070	C-reactive protein levels	C-reactive protein levels || ||
rs281379	19	49214274	0.0191	0.002	575531	6.6e-21	NA	A	G	C-reactive protein levels || id:ebi-a-GCST90029070	ebi-a-GCST90029070	C-reactive protein levels	C-reactive protein levels || ||
rs62206502	20	18003390	0.0008	0.002	575531	0.6944	NA	A	C	C-reactive protein levels || id:ebi-a-GCST90029070	ebi-a-GCST90029070	C-reactive protein levels	C-reactive protein levels || ||
rs9536330	13	53567017	0.0009	0.0021	575531	0.6738	NA	T	C	C-reactive protein levels || id:ebi-a-GCST90029070	ebi-a-GCST90029070	C-reactive protein levels	C-reactive protein levels || ||
rs9542068	13	70306831	-0.0017	0.0022	575531	0.4479	NA	T	C	C-reactive protein levels || id:ebi-a-GCST90029070	ebi-a-GCST90029070	C-reactive protein levels	C-reactive protein levels || ||
rs173120	13	72876881	-0.0015	0.0023	575531	0.5218	NA	C	T	C-reactive protein levels || id:ebi-a-GCST90029070	ebi-a-GCST90029070	C-reactive protein levels	C-reactive protein levels || ||
rs4766997	12	113161438	0.0023	0.0022	575531	0.3045	NA	C	T	C-reactive protein levels || id:ebi-a-GCST90029070	ebi-a-GCST90029070	C-reactive protein levels	C-reactive protein levels || ||
rs9300744	13	103117486	0.0021	0.0024	575531	0.3901	NA	C	T	C-reactive protein levels || id:ebi-a-GCST90029070	ebi-a-GCST90029070	C-reactive protein levels	C-reactive protein levels || ||
rs11627628	14	21479605	-0.0019	0.0039	575531	0.6234	NA	T	C	C-reactive protein levels || id:ebi-a-GCST90029070	ebi-a-GCST90029070	C-reactive protein levels	C-reactive protein levels || ||
rs2017373	14	34431996	0.0006	0.0021	575531	0.778999	NA	C	T	C-reactive protein levels || id:ebi-a-GCST90029070	ebi-a-GCST90029070	C-reactive protein levels	C-reactive protein levels || ||
rs7294633	12	29024534	-0.0017	0.0022	575531	0.4479	NA	T	C	C-reactive protein levels || id:ebi-a-GCST90029070	ebi-a-GCST90029070	C-reactive protein levels	C-reactive protein levels || ||
rs10506058	12	30268485	-0.0004	0.002	575531	0.8443	NA	A	G	C-reactive protein levels || id:ebi-a-GCST90029070	ebi-a-GCST90029070	C-reactive protein levels	C-reactive protein levels || ||
rs17519472	12	30360954	-0.0017	0.0029	575531	0.551001	NA	C	T	C-reactive protein levels || id:ebi-a-GCST90029070	ebi-a-GCST90029070	C-reactive protein levels	C-reactive protein levels || ||
rs4753063	11	92267129	-0.0048	0.002	575531	0.0184098	NA	A	G	C-reactive protein levels || id:ebi-a-GCST90029070	ebi-a-GCST90029070	C-reactive protein levels	C-reactive protein levels || ||
rs12226153	11	94364293	0.0019	0.0044	575531	0.6643	NA	A	G	C-reactive protein levels || id:ebi-a-GCST90029070	ebi-a-GCST90029070	C-reactive protein levels	C-reactive protein levels || ||
rs11604400	11	98386085	-0.0048	0.0032	575531	0.1283	NA	C	T	C-reactive protein levels || id:ebi-a-GCST90029070	ebi-a-GCST90029070	C-reactive protein levels	C-reactive protein levels || ||
rs7322368	13	100213990	0.0008	0.0035	575531	0.8172	NA	C	T	C-reactive protein levels || id:ebi-a-GCST90029070	ebi-a-GCST90029070	C-reactive protein levels	C-reactive protein levels || ||
rs9555756	13	111703249	-0.0037	0.003	575531	0.2102	NA	A	C	C-reactive protein levels || id:ebi-a-GCST90029070	ebi-a-GCST90029070	C-reactive protein levels	C-reactive protein levels || ||
rs7322849	13	112859829	0.0022	0.0044	575531	0.6153	NA	T	C	C-reactive protein levels || id:ebi-a-GCST90029070	ebi-a-GCST90029070	C-reactive protein levels	C-reactive protein levels || ||
rs10131724	14	52219066	-0.0038	0.0045	575531	0.3963	NA	C	A	C-reactive protein levels || id:ebi-a-GCST90029070	ebi-a-GCST90029070	C-reactive protein levels	C-reactive protein levels || ||
rs7333521	13	81593016	0.0066	0.0045	575531	0.1407	NA	T	C	C-reactive protein levels || id:ebi-a-GCST90029070	ebi-a-GCST90029070	C-reactive protein levels	C-reactive protein levels || ||
rs1969793	13	103561362	-0.0029	0.0021	575531	0.175	NA	A	G	C-reactive protein levels || id:ebi-a-GCST90029070	ebi-a-GCST90029070	C-reactive protein levels	C-reactive protein levels || ||
rs1223978	13	108775162	-0.0017	0.002	575531	0.4038	NA	C	T	C-reactive protein levels || id:ebi-a-GCST90029070	ebi-a-GCST90029070	C-reactive protein levels	C-reactive protein levels || ||
rs79757635	13	110840418	-0.0028	0.003	575531	0.343	NA	C	A	C-reactive protein levels || id:ebi-a-GCST90029070	ebi-a-GCST90029070	C-reactive protein levels	C-reactive protein levels || ||
rs1384962	14	23060552	-0.003	0.0024	575531	0.2195	NA	G	A	C-reactive protein levels || id:ebi-a-GCST90029070	ebi-a-GCST90029070	C-reactive protein levels	C-reactive protein levels || ||
rs74315802	14	29872341	-0.0006	0.0033	575531	0.8539	NA	G	T	C-reactive protein levels || id:ebi-a-GCST90029070	ebi-a-GCST90029070	C-reactive protein levels	C-reactive protein levels || ||
rs73457410	13	41956181	-0.0002	0.0039	575531	0.9588	NA	A	G	C-reactive protein levels || id:ebi-a-GCST90029070	ebi-a-GCST90029070	C-reactive protein levels	C-reactive protein levels || ||
rs28417404	14	70944224	0.0037	0.0029	575531	0.1943	NA	A	G	C-reactive protein levels || id:ebi-a-GCST90029070	ebi-a-GCST90029070	C-reactive protein levels	C-reactive protein levels || ||
rs6586324	21	43942135	-0.0029	0.002	575531	0.1544	NA	T	C	C-reactive protein levels || id:ebi-a-GCST90029070	ebi-a-GCST90029070	C-reactive protein levels	C-reactive protein levels || ||
rs1002941	15	101242690	-0.0015	0.0023	575531	0.5218	NA	A	G	C-reactive protein levels || id:ebi-a-GCST90029070	ebi-a-GCST90029070	C-reactive protein levels	C-reactive protein levels || ||
rs11864644	16	433078	0.0109	0.0038	575531	0.00380996	NA	T	C	C-reactive protein levels || id:ebi-a-GCST90029070	ebi-a-GCST90029070	C-reactive protein levels	C-reactive protein levels || ||
rs9932954	16	1100633	0.0025	0.0021	575531	0.2423	NA	A	G	C-reactive protein levels || id:ebi-a-GCST90029070	ebi-a-GCST90029070	C-reactive protein levels	C-reactive protein levels || ||
rs2834977	21	36929643	0.0024	0.0029	575531	0.3999	NA	T	C	C-reactive protein levels || id:ebi-a-GCST90029070	ebi-a-GCST90029070	C-reactive protein levels	C-reactive protein levels || ||
rs112176119	16	73696771	0.0071	0.0041	575531	0.08127	NA	C	T	C-reactive protein levels || id:ebi-a-GCST90029070	ebi-a-GCST90029070	C-reactive protein levels	C-reactive protein levels || ||
rs8076666	17	78223817	0.0005	0.0033	575531	0.878	NA	G	A	C-reactive protein levels || id:ebi-a-GCST90029070	ebi-a-GCST90029070	C-reactive protein levels	C-reactive protein levels || ||
rs738193	22	25943322	-0.0016	0.0021	575531	0.4543	NA	T	C	C-reactive protein levels || id:ebi-a-GCST90029070	ebi-a-GCST90029070	C-reactive protein levels	C-reactive protein levels || ||
rs116847295	12	43485015	-0.0049	0.0043	575531	0.2518	NA	C	T	C-reactive protein levels || id:ebi-a-GCST90029070	ebi-a-GCST90029070	C-reactive protein levels	C-reactive protein levels || ||
rs76532867	12	94212918	-0.0029	0.0038	575531	0.4414	NA	T	C	C-reactive protein levels || id:ebi-a-GCST90029070	ebi-a-GCST90029070	C-reactive protein levels	C-reactive protein levels || ||
rs2371284	12	56256262	-0.0081	0.0024	575531	0.00091679	NA	C	T	C-reactive protein levels || id:ebi-a-GCST90029070	ebi-a-GCST90029070	C-reactive protein levels	C-reactive protein levels || ||
rs2520509	12	91006514	-0.0012	0.0021	575531	0.574601	NA	G	A	C-reactive protein levels || id:ebi-a-GCST90029070	ebi-a-GCST90029070	C-reactive protein levels	C-reactive protein levels || ||
rs11109097	12	97928437	-0.0016	0.0022	575531	0.475	NA	T	C	C-reactive protein levels || id:ebi-a-GCST90029070	ebi-a-GCST90029070	C-reactive protein levels	C-reactive protein levels || ||
rs11110282	12	100585559	0.0129	0.0041	575531	0.00153699	NA	A	G	C-reactive protein levels || id:ebi-a-GCST90029070	ebi-a-GCST90029070	C-reactive protein levels	C-reactive protein levels || ||
rs9581006	13	24973509	0.0065	0.0054	575531	0.2284	NA	T	C	C-reactive protein levels || id:ebi-a-GCST90029070	ebi-a-GCST90029070	C-reactive protein levels	C-reactive protein levels || ||
rs61944774	12	129539818	0.0032	0.0044	575531	0.4648	NA	A	G	C-reactive protein levels || id:ebi-a-GCST90029070	ebi-a-GCST90029070	C-reactive protein levels	C-reactive protein levels || ||
rs113127095	13	23253392	0.0009	0.0045	575531	0.8408	NA	A	G	C-reactive protein levels || id:ebi-a-GCST90029070	ebi-a-GCST90029070	C-reactive protein levels	C-reactive protein levels || ||
rs7999780	13	24963729	0.0048	0.0026	575531	0.0697895	NA	G	A	C-reactive protein levels || id:ebi-a-GCST90029070	ebi-a-GCST90029070	C-reactive protein levels	C-reactive protein levels || ||
rs111862613	12	130309670	0.0016	0.0032	575531	0.6122	NA	T	C	C-reactive protein levels || id:ebi-a-GCST90029070	ebi-a-GCST90029070	C-reactive protein levels	C-reactive protein levels || ||
rs182318	11	31098691	-0.0014	0.0038	575531	0.710201	NA	G	A	C-reactive protein levels || id:ebi-a-GCST90029070	ebi-a-GCST90029070	C-reactive protein levels	C-reactive protein levels || ||
rs10885477	10	115332413	0.0045	0.0042	575531	0.281	NA	T	C	C-reactive protein levels || id:ebi-a-GCST90029070	ebi-a-GCST90029070	C-reactive protein levels	C-reactive protein levels || ||
rs2532663	10	119247234	-0.0046	0.0044	575531	0.2934	NA	A	G	C-reactive protein levels || id:ebi-a-GCST90029070	ebi-a-GCST90029070	C-reactive protein levels	C-reactive protein levels || ||
rs10829821	10	132651293	-0.0022	0.0034	575531	0.5126	NA	T	C	C-reactive protein levels || id:ebi-a-GCST90029070	ebi-a-GCST90029070	C-reactive protein levels	C-reactive protein levels || ||
rs2884897	11	8129537	-0.0092	0.0049	575531	0.0597599	NA	A	G	C-reactive protein levels || id:ebi-a-GCST90029070	ebi-a-GCST90029070	C-reactive protein levels	C-reactive protein levels || ||
rs10832801	11	17589129	-0.0031	0.0023	575531	0.1856	NA	A	C	C-reactive protein levels || id:ebi-a-GCST90029070	ebi-a-GCST90029070	C-reactive protein levels	C-reactive protein levels || ||
rs7936267	11	10660816	-0.0031	0.0021	575531	0.1471	NA	A	G	C-reactive protein levels || id:ebi-a-GCST90029070	ebi-a-GCST90029070	C-reactive protein levels	C-reactive protein levels || ||
rs2804244	10	117383184	-0.0014	0.002	575531	0.4917	NA	G	A	C-reactive protein levels || id:ebi-a-GCST90029070	ebi-a-GCST90029070	C-reactive protein levels	C-reactive protein levels || ||
rs2290844	10	127787142	0.0074	0.0038	575531	0.0494903	NA	C	T	C-reactive protein levels || id:ebi-a-GCST90029070	ebi-a-GCST90029070	C-reactive protein levels	C-reactive protein levels || ||
rs74776516	11	20763367	-0.0032	0.0041	575531	0.432	NA	T	G	C-reactive protein levels || id:ebi-a-GCST90029070	ebi-a-GCST90029070	C-reactive protein levels	C-reactive protein levels || ||
rs2013594	11	44302154	-0.0025	0.0021	575531	0.2423	NA	C	T	C-reactive protein levels || id:ebi-a-GCST90029070	ebi-a-GCST90029070	C-reactive protein levels	C-reactive protein levels || ||
rs12555298	9	110489551	-0.0027	0.0026	575531	0.3077	NA	G	A	C-reactive protein levels || id:ebi-a-GCST90029070	ebi-a-GCST90029070	C-reactive protein levels	C-reactive protein levels || ||
rs1816223	12	11494021	-0.0004	0.0025	575531	0.8751	NA	G	A	C-reactive protein levels || id:ebi-a-GCST90029070	ebi-a-GCST90029070	C-reactive protein levels	C-reactive protein levels || ||
rs3008582	1	195971173	0.0014	0.0029	575531	0.6234	NA	T	C	C-reactive protein levels || id:ebi-a-GCST90029070	ebi-a-GCST90029070	C-reactive protein levels	C-reactive protein levels || ||
rs1032598	1	217548508	-0.0002	0.0024	575531	0.9348	NA	G	A	C-reactive protein levels || id:ebi-a-GCST90029070	ebi-a-GCST90029070	C-reactive protein levels	C-reactive protein levels || ||
rs61823518	1	223688236	0.0028	0.0035	575531	0.4186	NA	A	C	C-reactive protein levels || id:ebi-a-GCST90029070	ebi-a-GCST90029070	C-reactive protein levels	C-reactive protein levels || ||
rs989682	3	15564453	0.0027	0.0022	575531	0.228	NA	A	G	C-reactive protein levels || id:ebi-a-GCST90029070	ebi-a-GCST90029070	C-reactive protein levels	C-reactive protein levels || ||
rs9833771	3	32362998	0.0004	0.0021	575531	0.8516	NA	C	T	C-reactive protein levels || id:ebi-a-GCST90029070	ebi-a-GCST90029070	C-reactive protein levels	C-reactive protein levels || ||
rs147475196	3	26509287	0.0044	0.0051	575531	0.3874	NA	A	G	C-reactive protein levels || id:ebi-a-GCST90029070	ebi-a-GCST90029070	C-reactive protein levels	C-reactive protein levels || ||
rs4955951	3	55243531	-0.004	0.0033	575531	0.2195	NA	A	G	C-reactive protein levels || id:ebi-a-GCST90029070	ebi-a-GCST90029070	C-reactive protein levels	C-reactive protein levels || ||
rs11720857	3	113794507	-0.0058	0.0027	575531	0.0348698	NA	C	T	C-reactive protein levels || id:ebi-a-GCST90029070	ebi-a-GCST90029070	C-reactive protein levels	C-reactive protein levels || ||
rs13082419	3	107736434	0.0033	0.0029	575531	0.247	NA	C	T	C-reactive protein levels || id:ebi-a-GCST90029070	ebi-a-GCST90029070	C-reactive protein levels	C-reactive protein levels || ||
rs4490371	3	76205107	-0.001	0.0021	575531	0.64	NA	T	C	C-reactive protein levels || id:ebi-a-GCST90029070	ebi-a-GCST90029070	C-reactive protein levels	C-reactive protein levels || ||
rs62251337	3	44327429	0.0021	0.0024	575531	0.3901	NA	G	A	C-reactive protein levels || id:ebi-a-GCST90029070	ebi-a-GCST90029070	C-reactive protein levels	C-reactive protein levels || ||
rs4928024	3	54288503	0.0003	0.0035	575531	0.9309	NA	G	A	C-reactive protein levels || id:ebi-a-GCST90029070	ebi-a-GCST90029070	C-reactive protein levels	C-reactive protein levels || ||
rs4955932	3	55181375	-0.0012	0.0021	575531	0.574601	NA	T	C	C-reactive protein levels || id:ebi-a-GCST90029070	ebi-a-GCST90029070	C-reactive protein levels	C-reactive protein levels || ||
rs2278540	3	32408916	-0.002	0.0021	575531	0.3496	NA	G	A	C-reactive protein levels || id:ebi-a-GCST90029070	ebi-a-GCST90029070	C-reactive protein levels	C-reactive protein levels || ||
rs11715853	3	30163689	-0.0027	0.0022	575531	0.228	NA	G	A	C-reactive protein levels || id:ebi-a-GCST90029070	ebi-a-GCST90029070	C-reactive protein levels	C-reactive protein levels || ||
rs3733511	4	119955787	0.0009	0.0022	575531	0.6878	NA	A	G	C-reactive protein levels || id:ebi-a-GCST90029070	ebi-a-GCST90029070	C-reactive protein levels	C-reactive protein levels || ||
rs73218807	4	31057482	0.0008	0.0048	575531	0.8672	NA	G	A	C-reactive protein levels || id:ebi-a-GCST90029070	ebi-a-GCST90029070	C-reactive protein levels	C-reactive protein levels || ||
rs1643968	5	165266628	-0.0031	0.0022	575531	0.1664	NA	T	C	C-reactive protein levels || id:ebi-a-GCST90029070	ebi-a-GCST90029070	C-reactive protein levels	C-reactive protein levels || ||
rs13157098	5	176802250	0.0022	0.003	575531	0.4562	NA	A	G	C-reactive protein levels || id:ebi-a-GCST90029070	ebi-a-GCST90029070	C-reactive protein levels	C-reactive protein levels || ||
rs607782	6	4148609	-0.0006	0.0022	575531	0.7888	NA	C	T	C-reactive protein levels || id:ebi-a-GCST90029070	ebi-a-GCST90029070	C-reactive protein levels	C-reactive protein levels || ||
rs6923842	6	5723181	0.0027	0.0026	575531	0.3077	NA	T	C	C-reactive protein levels || id:ebi-a-GCST90029070	ebi-a-GCST90029070	C-reactive protein levels	C-reactive protein levels || ||
rs16892041	6	9298640	-0.0033	0.0027	575531	0.23	NA	T	C	C-reactive protein levels || id:ebi-a-GCST90029070	ebi-a-GCST90029070	C-reactive protein levels	C-reactive protein levels || ||
rs78753150	5	144135655	-0.0037	0.0043	575531	0.3869	NA	A	C	C-reactive protein levels || id:ebi-a-GCST90029070	ebi-a-GCST90029070	C-reactive protein levels	C-reactive protein levels || ||
rs7449320	5	154003091	-0.0011	0.0024	575531	0.6526	NA	C	A	C-reactive protein levels || id:ebi-a-GCST90029070	ebi-a-GCST90029070	C-reactive protein levels	C-reactive protein levels || ||
rs1442060	4	46366067	-0.0002	0.002	575531	0.9218	NA	A	G	C-reactive protein levels || id:ebi-a-GCST90029070	ebi-a-GCST90029070	C-reactive protein levels	C-reactive protein levels || ||
rs4270579	4	84698188	-0.0011	0.0022	575531	0.6234	NA	A	G	C-reactive protein levels || id:ebi-a-GCST90029070	ebi-a-GCST90029070	C-reactive protein levels	C-reactive protein levels || ||
rs1145877	6	82386821	-0.0039	0.0029	575531	0.1713	NA	G	A	C-reactive protein levels || id:ebi-a-GCST90029070	ebi-a-GCST90029070	C-reactive protein levels	C-reactive protein levels || ||
rs213863	6	97234939	0.0032	0.0022	575531	0.1531	NA	T	C	C-reactive protein levels || id:ebi-a-GCST90029070	ebi-a-GCST90029070	C-reactive protein levels	C-reactive protein levels || ||
rs7752361	6	111780705	0.0001	0.002	575531	0.9608	NA	G	A	C-reactive protein levels || id:ebi-a-GCST90029070	ebi-a-GCST90029070	C-reactive protein levels	C-reactive protein levels || ||
rs9348442	6	10303945	0.0001	0.0038	575531	0.9788	NA	C	T	C-reactive protein levels || id:ebi-a-GCST90029070	ebi-a-GCST90029070	C-reactive protein levels	C-reactive protein levels || ||
rs34962571	12	131103256	-0.002	0.0036	575531	0.574601	NA	A	C	C-reactive protein levels || id:ebi-a-GCST90029070	ebi-a-GCST90029070	C-reactive protein levels	C-reactive protein levels || ||
rs79535861	13	38326692	0.001	0.0036	575531	0.778999	NA	A	C	C-reactive protein levels || id:ebi-a-GCST90029070	ebi-a-GCST90029070	C-reactive protein levels	C-reactive protein levels || ||
rs9316536	13	51938576	-0.0022	0.0037	575531	0.548399	NA	T	G	C-reactive protein levels || id:ebi-a-GCST90029070	ebi-a-GCST90029070	C-reactive protein levels	C-reactive protein levels || ||
rs11110281	12	100584014	0.0128	0.0042	575531	0.00216701	NA	T	C	C-reactive protein levels || id:ebi-a-GCST90029070	ebi-a-GCST90029070	C-reactive protein levels	C-reactive protein levels || ||
rs4537857	13	27292666	0.0021	0.0022	575531	0.3485	NA	T	C	C-reactive protein levels || id:ebi-a-GCST90029070	ebi-a-GCST90029070	C-reactive protein levels	C-reactive protein levels || ||
rs9571849	13	68440424	0.0013	0.005	575531	0.7944	NA	T	C	C-reactive protein levels || id:ebi-a-GCST90029070	ebi-a-GCST90029070	C-reactive protein levels	C-reactive protein levels || ||
rs1997204	12	102046595	0.0047	0.0044	575531	0.283	NA	C	T	C-reactive protein levels || id:ebi-a-GCST90029070	ebi-a-GCST90029070	C-reactive protein levels	C-reactive protein levels || ||
rs9507307	13	24910476	0.0067	0.0026	575531	0.01137	NA	C	T	C-reactive protein levels || id:ebi-a-GCST90029070	ebi-a-GCST90029070	C-reactive protein levels	C-reactive protein levels || ||
rs58236560	11	121876913	0.0001	0.0035	575531	0.977	NA	G	T	C-reactive protein levels || id:ebi-a-GCST90029070	ebi-a-GCST90029070	C-reactive protein levels	C-reactive protein levels || ||
rs9586501	13	105075823	-0.0023	0.0022	575531	0.3045	NA	G	A	C-reactive protein levels || id:ebi-a-GCST90029070	ebi-a-GCST90029070	C-reactive protein levels	C-reactive protein levels || ||
rs4981345	14	21455973	0.0009	0.0021	575531	0.6738	NA	T	C	C-reactive protein levels || id:ebi-a-GCST90029070	ebi-a-GCST90029070	C-reactive protein levels	C-reactive protein levels || ||
rs12894272	14	40536481	0.0056	0.0021	575531	0.00881394	NA	G	A	C-reactive protein levels || id:ebi-a-GCST90029070	ebi-a-GCST90029070	C-reactive protein levels	C-reactive protein levels || ||
rs10140184	14	73181783	0.0038	0.0022	575531	0.0897904	NA	A	C	C-reactive protein levels || id:ebi-a-GCST90029070	ebi-a-GCST90029070	C-reactive protein levels	C-reactive protein levels || ||
rs413827	14	57985112	0.0057	0.0025	575531	0.0251299	NA	G	A	C-reactive protein levels || id:ebi-a-GCST90029070	ebi-a-GCST90029070	C-reactive protein levels	C-reactive protein levels || ||
rs11787826	9	34332382	-0.0016	0.002	575531	0.432	NA	C	A	C-reactive protein levels || id:ebi-a-GCST90029070	ebi-a-GCST90029070	C-reactive protein levels	C-reactive protein levels || ||
rs4923324	11	25962890	0.0032	0.0023	575531	0.1718	NA	G	A	C-reactive protein levels || id:ebi-a-GCST90029070	ebi-a-GCST90029070	C-reactive protein levels	C-reactive protein levels || ||
rs11034576	11	38085711	-0.0013	0.0039	575531	0.736901	NA	A	G	C-reactive protein levels || id:ebi-a-GCST90029070	ebi-a-GCST90029070	C-reactive protein levels	C-reactive protein levels || ||
rs4756632	11	41079703	-0.0014	0.0038	575531	0.710201	NA	G	T	C-reactive protein levels || id:ebi-a-GCST90029070	ebi-a-GCST90029070	C-reactive protein levels	C-reactive protein levels || ||
rs7129639	11	17511427	-0.0023	0.0021	575531	0.282	NA	A	C	C-reactive protein levels || id:ebi-a-GCST90029070	ebi-a-GCST90029070	C-reactive protein levels	C-reactive protein levels || ||
rs11195523	10	113086067	0.0006	0.0024	575531	0.806	NA	C	A	C-reactive protein levels || id:ebi-a-GCST90029070	ebi-a-GCST90029070	C-reactive protein levels	C-reactive protein levels || ||
rs2114677	10	125472937	-0.0124	0.0043	575531	0.00373396	NA	C	T	C-reactive protein levels || id:ebi-a-GCST90029070	ebi-a-GCST90029070	C-reactive protein levels	C-reactive protein levels || ||
rs2918132	10	133000320	0.0004	0.0022	575531	0.8583	NA	T	C	C-reactive protein levels || id:ebi-a-GCST90029070	ebi-a-GCST90029070	C-reactive protein levels	C-reactive protein levels || ||
rs12257723	10	109417101	-0.0012	0.0022	575531	0.5921	NA	A	C	C-reactive protein levels || id:ebi-a-GCST90029070	ebi-a-GCST90029070	C-reactive protein levels	C-reactive protein levels || ||
rs7898615	10	122413451	0.0013	0.0032	575531	0.6804	NA	T	G	C-reactive protein levels || id:ebi-a-GCST90029070	ebi-a-GCST90029070	C-reactive protein levels	C-reactive protein levels || ||
rs116969552	10	128214403	0.0022	0.0051	575531	0.6656	NA	A	G	C-reactive protein levels || id:ebi-a-GCST90029070	ebi-a-GCST90029070	C-reactive protein levels	C-reactive protein levels || ||
rs55807413	11	2956783	0.004	0.0032	575531	0.205	NA	A	G	C-reactive protein levels || id:ebi-a-GCST90029070	ebi-a-GCST90029070	C-reactive protein levels	C-reactive protein levels || ||
rs16910295	11	12009569	-0.0106	0.0041	575531	0.00924698	NA	T	C	C-reactive protein levels || id:ebi-a-GCST90029070	ebi-a-GCST90029070	C-reactive protein levels	C-reactive protein levels || ||
rs7104872	11	115165111	-0.0024	0.0026	575531	0.3646	NA	G	A	C-reactive protein levels || id:ebi-a-GCST90029070	ebi-a-GCST90029070	C-reactive protein levels	C-reactive protein levels || ||
rs7120052	11	86335459	0.0005	0.0026	575531	0.8502	NA	A	C	C-reactive protein levels || id:ebi-a-GCST90029070	ebi-a-GCST90029070	C-reactive protein levels	C-reactive protein levels || ||
rs11018566	11	89040226	-0.0036	0.005	575531	0.4705	NA	A	G	C-reactive protein levels || id:ebi-a-GCST90029070	ebi-a-GCST90029070	C-reactive protein levels	C-reactive protein levels || ||
rs2683313	8	19115604	0.0028	0.0021	575531	0.1903	NA	G	A	C-reactive protein levels || id:ebi-a-GCST90029070	ebi-a-GCST90029070	C-reactive protein levels	C-reactive protein levels || ||
rs4506202	8	21598077	0.0027	0.002	575531	0.1849	NA	G	A	C-reactive protein levels || id:ebi-a-GCST90029070	ebi-a-GCST90029070	C-reactive protein levels	C-reactive protein levels || ||
rs3812426	8	50822676	-0.0039	0.0024	575531	0.1105	NA	A	G	C-reactive protein levels || id:ebi-a-GCST90029070	ebi-a-GCST90029070	C-reactive protein levels	C-reactive protein levels || ||
rs72647048	8	57865378	0.0014	0.0032	575531	0.6574	NA	T	C	C-reactive protein levels || id:ebi-a-GCST90029070	ebi-a-GCST90029070	C-reactive protein levels	C-reactive protein levels || ||
rs12675596	8	69994816	0.0021	0.0023	575531	0.3698	NA	G	T	C-reactive protein levels || id:ebi-a-GCST90029070	ebi-a-GCST90029070	C-reactive protein levels	C-reactive protein levels || ||
rs2599390	8	70926204	-0.001	0.0026	575531	0.705601	NA	G	A	C-reactive protein levels || id:ebi-a-GCST90029070	ebi-a-GCST90029070	C-reactive protein levels	C-reactive protein levels || ||
rs76531781	7	21647735	0.0012	0.0047	575531	0.7978	NA	T	C	C-reactive protein levels || id:ebi-a-GCST90029070	ebi-a-GCST90029070	C-reactive protein levels	C-reactive protein levels || ||
rs1859797	7	22007303	0.0028	0.002	575531	0.1691	NA	G	A	C-reactive protein levels || id:ebi-a-GCST90029070	ebi-a-GCST90029070	C-reactive protein levels	C-reactive protein levels || ||
rs6972479	7	116918060	0.0002	0.0024	575531	0.9348	NA	A	G	C-reactive protein levels || id:ebi-a-GCST90029070	ebi-a-GCST90029070	C-reactive protein levels	C-reactive protein levels || ||
rs10233278	7	117496144	0.0025	0.002	575531	0.2195	NA	T	C	C-reactive protein levels || id:ebi-a-GCST90029070	ebi-a-GCST90029070	C-reactive protein levels	C-reactive protein levels || ||
rs10458299	7	135052348	0.0092	0.0037	575531	0.0120701	NA	T	C	C-reactive protein levels || id:ebi-a-GCST90029070	ebi-a-GCST90029070	C-reactive protein levels	C-reactive protein levels || ||
rs1264476	8	102434276	-0.0013	0.0025	575531	0.6095	NA	G	T	C-reactive protein levels || id:ebi-a-GCST90029070	ebi-a-GCST90029070	C-reactive protein levels	C-reactive protein levels || ||
rs56386628	8	112732674	0.0024	0.0025	575531	0.3457	NA	C	T	C-reactive protein levels || id:ebi-a-GCST90029070	ebi-a-GCST90029070	C-reactive protein levels	C-reactive protein levels || ||
rs16884680	8	114445055	0.0044	0.0036	575531	0.2169	NA	G	T	C-reactive protein levels || id:ebi-a-GCST90029070	ebi-a-GCST90029070	C-reactive protein levels	C-reactive protein levels || ||
rs1962916	8	137542651	0.003	0.002	575531	0.1407	NA	G	A	C-reactive protein levels || id:ebi-a-GCST90029070	ebi-a-GCST90029070	C-reactive protein levels	C-reactive protein levels || ||
rs16918863	10	19780463	-0.0022	0.0042	575531	0.598199	NA	A	C	C-reactive protein levels || id:ebi-a-GCST90029070	ebi-a-GCST90029070	C-reactive protein levels	C-reactive protein levels || ||
rs2047242	10	29201860	0.0018	0.0022	575531	0.4216	NA	A	G	C-reactive protein levels || id:ebi-a-GCST90029070	ebi-a-GCST90029070	C-reactive protein levels	C-reactive protein levels || ||
rs16936671	10	36394609	-0.0019	0.0031	575531	0.5339	NA	C	T	C-reactive protein levels || id:ebi-a-GCST90029070	ebi-a-GCST90029070	C-reactive protein levels	C-reactive protein levels || ||
rs11006576	10	61322015	-0.0001	0.002	575531	0.9608	NA	A	G	C-reactive protein levels || id:ebi-a-GCST90029070	ebi-a-GCST90029070	C-reactive protein levels	C-reactive protein levels || ||
rs7083431	10	72711156	0.0021	0.0021	575531	0.326	NA	A	C	C-reactive protein levels || id:ebi-a-GCST90029070	ebi-a-GCST90029070	C-reactive protein levels	C-reactive protein levels || ||
rs59427698	9	129425745	-0.0027	0.0024	575531	0.2692	NA	A	G	C-reactive protein levels || id:ebi-a-GCST90029070	ebi-a-GCST90029070	C-reactive protein levels	C-reactive protein levels || ||
rs62573205	9	137786999	0.0064	0.0025	575531	0.0119201	NA	G	A	C-reactive protein levels || id:ebi-a-GCST90029070	ebi-a-GCST90029070	C-reactive protein levels	C-reactive protein levels || ||
rs10858364	9	138076081	0.005	0.0026	575531	0.0589196	NA	G	T	C-reactive protein levels || id:ebi-a-GCST90029070	ebi-a-GCST90029070	C-reactive protein levels	C-reactive protein levels || ||
rs1272208	9	78630894	-0.0009	0.0024	575531	0.7126	NA	T	G	C-reactive protein levels || id:ebi-a-GCST90029070	ebi-a-GCST90029070	C-reactive protein levels	C-reactive protein levels || ||
rs602075	9	79110160	-0.0022	0.0023	575531	0.3475	NA	G	A	C-reactive protein levels || id:ebi-a-GCST90029070	ebi-a-GCST90029070	C-reactive protein levels	C-reactive protein levels || ||
rs7033353	9	104595848	0.0039	0.002	575531	0.05546	NA	G	T	C-reactive protein levels || id:ebi-a-GCST90029070	ebi-a-GCST90029070	C-reactive protein levels	C-reactive protein levels || ||
rs4129395	9	115975389	0.0054	0.002	575531	0.00800405	NA	G	A	C-reactive protein levels || id:ebi-a-GCST90029070	ebi-a-GCST90029070	C-reactive protein levels	C-reactive protein levels || ||
rs3124783	9	135838591	0.0027	0.003	575531	0.3605	NA	G	A	C-reactive protein levels || id:ebi-a-GCST90029070	ebi-a-GCST90029070	C-reactive protein levels	C-reactive protein levels || ||
rs62575403	9	136493820	-0.0005	0.0048	575531	0.9168	NA	C	T	C-reactive protein levels || id:ebi-a-GCST90029070	ebi-a-GCST90029070	C-reactive protein levels	C-reactive protein levels || ||
rs3025411	9	136512906	0.0026	0.004	575531	0.5126	NA	A	G	C-reactive protein levels || id:ebi-a-GCST90029070	ebi-a-GCST90029070	C-reactive protein levels	C-reactive protein levels || ||
rs4541991	9	105004835	0.002	0.0024	575531	0.4131	NA	T	C	C-reactive protein levels || id:ebi-a-GCST90029070	ebi-a-GCST90029070	C-reactive protein levels	C-reactive protein levels || ||
rs62467127	7	118096925	-0.0041	0.0045	575531	0.3601	NA	C	T	C-reactive protein levels || id:ebi-a-GCST90029070	ebi-a-GCST90029070	C-reactive protein levels	C-reactive protein levels || ||
rs13242616	7	122021518	-0.0046	0.0022	575531	0.0400101	NA	C	T	C-reactive protein levels || id:ebi-a-GCST90029070	ebi-a-GCST90029070	C-reactive protein levels	C-reactive protein levels || ||
rs2909242	8	129224680	0.0008	0.0021	575531	0.7083	NA	A	C	C-reactive protein levels || id:ebi-a-GCST90029070	ebi-a-GCST90029070	C-reactive protein levels	C-reactive protein levels || ||
rs7001029	8	131958403	-0.004	0.0035	575531	0.2479	NA	C	T	C-reactive protein levels || id:ebi-a-GCST90029070	ebi-a-GCST90029070	C-reactive protein levels	C-reactive protein levels || ||
rs11139361	9	72179847	0.0038	0.0021	575531	0.0755197	NA	C	T	C-reactive protein levels || id:ebi-a-GCST90029070	ebi-a-GCST90029070	C-reactive protein levels	C-reactive protein levels || ||
rs28540839	8	84735080	-0.001	0.002	575531	0.6234	NA	A	C	C-reactive protein levels || id:ebi-a-GCST90029070	ebi-a-GCST90029070	C-reactive protein levels	C-reactive protein levels || ||
rs2447496	8	99188924	0.0042	0.0024	575531	0.0856505	NA	A	G	C-reactive protein levels || id:ebi-a-GCST90029070	ebi-a-GCST90029070	C-reactive protein levels	C-reactive protein levels || ||
rs10098492	8	113109756	-0.0011	0.0036	575531	0.7576	NA	T	C	C-reactive protein levels || id:ebi-a-GCST90029070	ebi-a-GCST90029070	C-reactive protein levels	C-reactive protein levels || ||
rs35055552	8	114804024	-0.0013	0.0037	575531	0.7228	NA	T	C	C-reactive protein levels || id:ebi-a-GCST90029070	ebi-a-GCST90029070	C-reactive protein levels	C-reactive protein levels || ||
rs35909684	8	144441740	-0.0038	0.0036	575531	0.2863	NA	A	C	C-reactive protein levels || id:ebi-a-GCST90029070	ebi-a-GCST90029070	C-reactive protein levels	C-reactive protein levels || ||
rs8028558	15	62055753	0.0001	0.002	575531	0.9608	NA	A	G	C-reactive protein levels || id:ebi-a-GCST90029070	ebi-a-GCST90029070	C-reactive protein levels	C-reactive protein levels || ||
rs72739637	15	41663393	-0.012	0.0034	575531	0.000354797	NA	A	G	C-reactive protein levels || id:ebi-a-GCST90029070	ebi-a-GCST90029070	C-reactive protein levels	C-reactive protein levels || ||
rs58484246	15	29850991	-0.0011	0.0021	575531	0.6069	NA	T	C	C-reactive protein levels || id:ebi-a-GCST90029070	ebi-a-GCST90029070	C-reactive protein levels	C-reactive protein levels || ||
rs16959793	15	35071718	-0.0016	0.0023	575531	0.494399	NA	A	C	C-reactive protein levels || id:ebi-a-GCST90029070	ebi-a-GCST90029070	C-reactive protein levels	C-reactive protein levels || ||
rs17114848	15	25162535	0.0069	0.0033	575531	0.0341901	NA	G	A	C-reactive protein levels || id:ebi-a-GCST90029070	ebi-a-GCST90029070	C-reactive protein levels	C-reactive protein levels || ||
rs7540303	1	179629191	0.0002	0.002	575531	0.9218	NA	C	T	C-reactive protein levels || id:ebi-a-GCST90029070	ebi-a-GCST90029070	C-reactive protein levels	C-reactive protein levels || ||
rs12760724	1	214031969	-0.0003	0.002	575531	0.8829	NA	A	C	C-reactive protein levels || id:ebi-a-GCST90029070	ebi-a-GCST90029070	C-reactive protein levels	C-reactive protein levels || ||
rs13412653	2	30158494	-0.0006	0.0021	575531	0.778999	NA	A	C	C-reactive protein levels || id:ebi-a-GCST90029070	ebi-a-GCST90029070	C-reactive protein levels	C-reactive protein levels || ||
rs79895140	2	50797401	-0.0046	0.0027	575531	0.0942606	NA	T	C	C-reactive protein levels || id:ebi-a-GCST90029070	ebi-a-GCST90029070	C-reactive protein levels	C-reactive protein levels || ||
rs72793667	2	53946431	-0.003	0.0039	575531	0.4381	NA	A	G	C-reactive protein levels || id:ebi-a-GCST90029070	ebi-a-GCST90029070	C-reactive protein levels	C-reactive protein levels || ||
rs2418654	2	71247578	-0.0019	0.0021	575531	0.3742	NA	C	T	C-reactive protein levels || id:ebi-a-GCST90029070	ebi-a-GCST90029070	C-reactive protein levels	C-reactive protein levels || ||
rs72809222	2	57205854	-0.0056	0.0023	575531	0.0167799	NA	T	C	C-reactive protein levels || id:ebi-a-GCST90029070	ebi-a-GCST90029070	C-reactive protein levels	C-reactive protein levels || ||
rs11126162	2	68086034	0.0014	0.004	575531	0.724399	NA	T	C	C-reactive protein levels || id:ebi-a-GCST90029070	ebi-a-GCST90029070	C-reactive protein levels	C-reactive protein levels || ||
rs6676699	1	197978281	-0.0076	0.0025	575531	0.002828	NA	T	G	C-reactive protein levels || id:ebi-a-GCST90029070	ebi-a-GCST90029070	C-reactive protein levels	C-reactive protein levels || ||
rs182549	2	136616754	0.0078	0.0024	575531	0.00141198	NA	T	C	C-reactive protein levels || id:ebi-a-GCST90029070	ebi-a-GCST90029070	C-reactive protein levels	C-reactive protein levels || ||
rs6744030	2	174257127	0.0043	0.0031	575531	0.1592	NA	C	T	C-reactive protein levels || id:ebi-a-GCST90029070	ebi-a-GCST90029070	C-reactive protein levels	C-reactive protein levels || ||
rs10200320	2	197967710	0.001	0.0023	575531	0.6694	NA	T	C	C-reactive protein levels || id:ebi-a-GCST90029070	ebi-a-GCST90029070	C-reactive protein levels	C-reactive protein levels || ||
rs75586835	4	87891938	0.0041	0.0042	575531	0.326	NA	A	G	C-reactive protein levels || id:ebi-a-GCST90029070	ebi-a-GCST90029070	C-reactive protein levels	C-reactive protein levels || ||
rs78399089	3	146290310	-0.007	0.0037	575531	0.0561604	NA	T	C	C-reactive protein levels || id:ebi-a-GCST90029070	ebi-a-GCST90029070	C-reactive protein levels	C-reactive protein levels || ||
rs4680035	3	152805600	0.0006	0.002	575531	0.7683	NA	G	A	C-reactive protein levels || id:ebi-a-GCST90029070	ebi-a-GCST90029070	C-reactive protein levels	C-reactive protein levels || ||
rs28889936	4	89483300	0.0031	0.0038	575531	0.4106	NA	A	C	C-reactive protein levels || id:ebi-a-GCST90029070	ebi-a-GCST90029070	C-reactive protein levels	C-reactive protein levels || ||
rs2569953	3	144148905	-0.0006	0.002	575531	0.7683	NA	C	A	C-reactive protein levels || id:ebi-a-GCST90029070	ebi-a-GCST90029070	C-reactive protein levels	C-reactive protein levels || ||
rs12636310	3	185469491	0.0023	0.0024	575531	0.3466	NA	G	A	C-reactive protein levels || id:ebi-a-GCST90029070	ebi-a-GCST90029070	C-reactive protein levels	C-reactive protein levels || ||
rs985416	3	148269083	0.0013	0.0025	575531	0.6095	NA	T	C	C-reactive protein levels || id:ebi-a-GCST90029070	ebi-a-GCST90029070	C-reactive protein levels	C-reactive protein levels || ||
rs35177866	3	181589155	0.001	0.0035	575531	0.7727	NA	A	G	C-reactive protein levels || id:ebi-a-GCST90029070	ebi-a-GCST90029070	C-reactive protein levels	C-reactive protein levels || ||
rs1426266	3	188224096	0.0027	0.0022	575531	0.228	NA	C	T	C-reactive protein levels || id:ebi-a-GCST90029070	ebi-a-GCST90029070	C-reactive protein levels	C-reactive protein levels || ||
rs57199565	3	190223732	-0.0006	0.0033	575531	0.8539	NA	T	C	C-reactive protein levels || id:ebi-a-GCST90029070	ebi-a-GCST90029070	C-reactive protein levels	C-reactive protein levels || ||
rs2702387	4	179361262	0.0012	0.0021	575531	0.574601	NA	G	A	C-reactive protein levels || id:ebi-a-GCST90029070	ebi-a-GCST90029070	C-reactive protein levels	C-reactive protein levels || ||
rs6854026	4	169690814	0.001	0.002	575531	0.6234	NA	C	T	C-reactive protein levels || id:ebi-a-GCST90029070	ebi-a-GCST90029070	C-reactive protein levels	C-reactive protein levels || ||
rs72714787	4	136768501	-0.003	0.0035	575531	0.3861	NA	C	A	C-reactive protein levels || id:ebi-a-GCST90029070	ebi-a-GCST90029070	C-reactive protein levels	C-reactive protein levels || ||
rs6814436	4	161507301	-0.0009	0.003	575531	0.7605	NA	C	T	C-reactive protein levels || id:ebi-a-GCST90029070	ebi-a-GCST90029070	C-reactive protein levels	C-reactive protein levels || ||
rs10030408	4	165795724	-0.0001	0.002	575531	0.9608	NA	G	A	C-reactive protein levels || id:ebi-a-GCST90029070	ebi-a-GCST90029070	C-reactive protein levels	C-reactive protein levels || ||
rs12500663	4	147442492	0.0039	0.0029	575531	0.1713	NA	T	G	C-reactive protein levels || id:ebi-a-GCST90029070	ebi-a-GCST90029070	C-reactive protein levels	C-reactive protein levels || ||
rs10034695	4	151691575	-0.0054	0.0045	575531	0.228	NA	T	C	C-reactive protein levels || id:ebi-a-GCST90029070	ebi-a-GCST90029070	C-reactive protein levels	C-reactive protein levels || ||
rs77304857	4	134248015	-0.0044	0.003	575531	0.1362	NA	C	A	C-reactive protein levels || id:ebi-a-GCST90029070	ebi-a-GCST90029070	C-reactive protein levels	C-reactive protein levels || ||
rs959845	4	186906801	-0.0021	0.0021	575531	0.326	NA	T	C	C-reactive protein levels || id:ebi-a-GCST90029070	ebi-a-GCST90029070	C-reactive protein levels	C-reactive protein levels || ||
rs13163520	5	18662686	-0.0029	0.0027	575531	0.2915	NA	G	A	C-reactive protein levels || id:ebi-a-GCST90029070	ebi-a-GCST90029070	C-reactive protein levels	C-reactive protein levels || ||
rs12741784	1	50088819	-0.004	0.002	575531	0.0494903	NA	C	T	C-reactive protein levels || id:ebi-a-GCST90029070	ebi-a-GCST90029070	C-reactive protein levels	C-reactive protein levels || ||
rs61779207	1	41074472	-0.0007	0.0025	575531	0.7833	NA	G	A	C-reactive protein levels || id:ebi-a-GCST90029070	ebi-a-GCST90029070	C-reactive protein levels	C-reactive protein levels || ||
rs72939513	1	83136096	-0.0012	0.0044	575531	0.784	NA	A	G	C-reactive protein levels || id:ebi-a-GCST90029070	ebi-a-GCST90029070	C-reactive protein levels	C-reactive protein levels || ||
rs11207728	1	61827534	0.0046	0.0025	575531	0.0707294	NA	A	G	C-reactive protein levels || id:ebi-a-GCST90029070	ebi-a-GCST90029070	C-reactive protein levels	C-reactive protein levels || ||
rs10923018	1	88523399	0.0018	0.002	575531	0.3767	NA	G	A	C-reactive protein levels || id:ebi-a-GCST90029070	ebi-a-GCST90029070	C-reactive protein levels	C-reactive protein levels || ||
rs12057990	1	99470269	0.006	0.0023	575531	0.0103999	NA	C	T	C-reactive protein levels || id:ebi-a-GCST90029070	ebi-a-GCST90029070	C-reactive protein levels	C-reactive protein levels || ||
rs1241171	1	103299921	0.0026	0.0024	575531	0.2873	NA	G	A	C-reactive protein levels || id:ebi-a-GCST90029070	ebi-a-GCST90029070	C-reactive protein levels	C-reactive protein levels || ||
rs12125734	1	103732214	-0.0041	0.0034	575531	0.2224	NA	G	T	C-reactive protein levels || id:ebi-a-GCST90029070	ebi-a-GCST90029070	C-reactive protein levels	C-reactive protein levels || ||
rs12072562	1	105287469	-0.006	0.0043	575531	0.1606	NA	T	C	C-reactive protein levels || id:ebi-a-GCST90029070	ebi-a-GCST90029070	C-reactive protein levels	C-reactive protein levels || ||
rs12406309	1	108074445	0.004	0.0025	575531	0.1161	NA	A	C	C-reactive protein levels || id:ebi-a-GCST90029070	ebi-a-GCST90029070	C-reactive protein levels	C-reactive protein levels || ||
rs9426473	1	4210455	0.0016	0.0024	575531	0.5126	NA	A	G	C-reactive protein levels || id:ebi-a-GCST90029070	ebi-a-GCST90029070	C-reactive protein levels	C-reactive protein levels || ||
rs67705352	1	19790706	0.0012	0.002	575531	0.555699	NA	T	G	C-reactive protein levels || id:ebi-a-GCST90029070	ebi-a-GCST90029070	C-reactive protein levels	C-reactive protein levels || ||
rs115807074	5	84997131	0.0041	0.005	575531	0.4112	NA	A	G	C-reactive protein levels || id:ebi-a-GCST90029070	ebi-a-GCST90029070	C-reactive protein levels	C-reactive protein levels || ||
rs1304512	5	63736025	-0.0035	0.0024	575531	0.152	NA	G	A	C-reactive protein levels || id:ebi-a-GCST90029070	ebi-a-GCST90029070	C-reactive protein levels	C-reactive protein levels || ||
rs13165831	5	79470160	-0.001	0.0023	575531	0.6694	NA	A	G	C-reactive protein levels || id:ebi-a-GCST90029070	ebi-a-GCST90029070	C-reactive protein levels	C-reactive protein levels || ||
rs160061	5	6116659	0.0007	0.002	575531	0.730999	NA	G	A	C-reactive protein levels || id:ebi-a-GCST90029070	ebi-a-GCST90029070	C-reactive protein levels	C-reactive protein levels || ||
rs4957061	5	521096	-0.0045	0.0022	575531	0.04454	NA	T	C	C-reactive protein levels || id:ebi-a-GCST90029070	ebi-a-GCST90029070	C-reactive protein levels	C-reactive protein levels || ||
rs78572139	5	15944587	0.0061	0.0044	575531	0.1635	NA	G	A	C-reactive protein levels || id:ebi-a-GCST90029070	ebi-a-GCST90029070	C-reactive protein levels	C-reactive protein levels || ||
rs62348779	5	17460096	-0.0013	0.004	575531	0.743401	NA	T	C	C-reactive protein levels || id:ebi-a-GCST90029070	ebi-a-GCST90029070	C-reactive protein levels	C-reactive protein levels || ||
rs114731706	2	19611953	0.0033	0.0045	575531	0.4613	NA	T	G	C-reactive protein levels || id:ebi-a-GCST90029070	ebi-a-GCST90029070	C-reactive protein levels	C-reactive protein levels || ||
rs61702987	2	31211657	0.0001	0.0026	575531	0.9699	NA	T	C	C-reactive protein levels || id:ebi-a-GCST90029070	ebi-a-GCST90029070	C-reactive protein levels	C-reactive protein levels || ||
rs7561370	2	57810406	-0.0055	0.0031	575531	0.0717497	NA	C	T	C-reactive protein levels || id:ebi-a-GCST90029070	ebi-a-GCST90029070	C-reactive protein levels	C-reactive protein levels || ||
rs12740451	1	95178974	-0.0016	0.003	575531	0.587899	NA	T	C	C-reactive protein levels || id:ebi-a-GCST90029070	ebi-a-GCST90029070	C-reactive protein levels	C-reactive protein levels || ||
rs74919520	2	32242452	0.0004	0.0032	575531	0.8992	NA	G	A	C-reactive protein levels || id:ebi-a-GCST90029070	ebi-a-GCST90029070	C-reactive protein levels	C-reactive protein levels || ||
rs57872228	1	200418805	-0.0094	0.0027	575531	0.000627393	NA	C	T	C-reactive protein levels || id:ebi-a-GCST90029070	ebi-a-GCST90029070	C-reactive protein levels	C-reactive protein levels || ||
rs111373036	1	204056176	0.001	0.0025	575531	0.6944	NA	A	G	C-reactive protein levels || id:ebi-a-GCST90029070	ebi-a-GCST90029070	C-reactive protein levels	C-reactive protein levels || ||
rs3768491	1	109965986	-0.0009	0.0022	575531	0.6878	NA	G	A	C-reactive protein levels || id:ebi-a-GCST90029070	ebi-a-GCST90029070	C-reactive protein levels	C-reactive protein levels || ||
rs12724320	1	179370499	0.0002	0.0021	575531	0.9255	NA	C	T	C-reactive protein levels || id:ebi-a-GCST90029070	ebi-a-GCST90029070	C-reactive protein levels	C-reactive protein levels || ||
rs9494710	6	137612554	0.0014	0.0021	575531	0.5126	NA	C	T	C-reactive protein levels || id:ebi-a-GCST90029070	ebi-a-GCST90029070	C-reactive protein levels	C-reactive protein levels || ||
rs9403580	6	145006780	-0.0004	0.0034	575531	0.9052	NA	C	T	C-reactive protein levels || id:ebi-a-GCST90029070	ebi-a-GCST90029070	C-reactive protein levels	C-reactive protein levels || ||
rs4076564	6	169640257	0.0018	0.0055	575531	0.743401	NA	G	A	C-reactive protein levels || id:ebi-a-GCST90029070	ebi-a-GCST90029070	C-reactive protein levels	C-reactive protein levels || ||
rs62422654	6	170474630	0.0021	0.0032	575531	0.5058	NA	C	T	C-reactive protein levels || id:ebi-a-GCST90029070	ebi-a-GCST90029070	C-reactive protein levels	C-reactive protein levels || ||
rs12210583	6	170862029	-0.0038	0.0045	575531	0.3963	NA	T	G	C-reactive protein levels || id:ebi-a-GCST90029070	ebi-a-GCST90029070	C-reactive protein levels	C-reactive protein levels || ||
rs9389714	6	100244667	-0.0068	0.0029	575531	0.01706	NA	C	T	C-reactive protein levels || id:ebi-a-GCST90029070	ebi-a-GCST90029070	C-reactive protein levels	C-reactive protein levels || ||
rs78609301	6	63236747	-0.0005	0.0025	575531	0.8443	NA	A	G	C-reactive protein levels || id:ebi-a-GCST90029070	ebi-a-GCST90029070	C-reactive protein levels	C-reactive protein levels || ||
rs6909981	6	75534152	0.0014	0.0025	575531	0.5823	NA	C	T	C-reactive protein levels || id:ebi-a-GCST90029070	ebi-a-GCST90029070	C-reactive protein levels	C-reactive protein levels || ||
rs199035	6	23435415	-0.0026	0.002	575531	0.2017	NA	G	A	C-reactive protein levels || id:ebi-a-GCST90029070	ebi-a-GCST90029070	C-reactive protein levels	C-reactive protein levels || ||
rs34583783	6	67207371	-0.0037	0.0033	575531	0.2561	NA	G	T	C-reactive protein levels || id:ebi-a-GCST90029070	ebi-a-GCST90029070	C-reactive protein levels	C-reactive protein levels || ||
rs1492620	6	50405920	0.0055	0.0036	575531	0.1227	NA	T	C	C-reactive protein levels || id:ebi-a-GCST90029070	ebi-a-GCST90029070	C-reactive protein levels	C-reactive protein levels || ||
rs72866977	6	56160483	-0.0124	0.0041	575531	0.00232798	NA	A	C	C-reactive protein levels || id:ebi-a-GCST90029070	ebi-a-GCST90029070	C-reactive protein levels	C-reactive protein levels || ||
rs768830	7	18970607	-0.0044	0.0031	575531	0.1497	NA	A	G	C-reactive protein levels || id:ebi-a-GCST90029070	ebi-a-GCST90029070	C-reactive protein levels	C-reactive protein levels || ||
rs113258194	2	180020849	-0.0056	0.0038	575531	0.1371	NA	A	G	C-reactive protein levels || id:ebi-a-GCST90029070	ebi-a-GCST90029070	C-reactive protein levels	C-reactive protein levels || ||
rs7627405	3	9968555	-0.0028	0.0029	575531	0.326	NA	C	T	C-reactive protein levels || id:ebi-a-GCST90029070	ebi-a-GCST90029070	C-reactive protein levels	C-reactive protein levels || ||
rs62240188	3	10611142	0.0076	0.0041	575531	0.0620197	NA	G	A	C-reactive protein levels || id:ebi-a-GCST90029070	ebi-a-GCST90029070	C-reactive protein levels	C-reactive protein levels || ||
rs9823439	3	17187502	0.0001	0.0021	575531	0.9627	NA	C	T	C-reactive protein levels || id:ebi-a-GCST90029070	ebi-a-GCST90029070	C-reactive protein levels	C-reactive protein levels || ||
rs712981	3	129686434	-0.0028	0.002	575531	0.1691	NA	A	C	C-reactive protein levels || id:ebi-a-GCST90029070	ebi-a-GCST90029070	C-reactive protein levels	C-reactive protein levels || ||
rs6795673	3	10593224	0.0038	0.002	575531	0.0620197	NA	C	T	C-reactive protein levels || id:ebi-a-GCST90029070	ebi-a-GCST90029070	C-reactive protein levels	C-reactive protein levels || ||
rs6704822	2	203661779	-0.0024	0.003	575531	0.4163	NA	G	A	C-reactive protein levels || id:ebi-a-GCST90029070	ebi-a-GCST90029070	C-reactive protein levels	C-reactive protein levels || ||
rs4685827	3	4864877	0.0023	0.0025	575531	0.3662	NA	T	C	C-reactive protein levels || id:ebi-a-GCST90029070	ebi-a-GCST90029070	C-reactive protein levels	C-reactive protein levels || ||
rs7635189	3	15591607	-0.0011	0.0023	575531	0.6385	NA	A	G	C-reactive protein levels || id:ebi-a-GCST90029070	ebi-a-GCST90029070	C-reactive protein levels	C-reactive protein levels || ||
rs76973485	3	9534657	0.0096	0.0046	575531	0.0361402	NA	G	T	C-reactive protein levels || id:ebi-a-GCST90029070	ebi-a-GCST90029070	C-reactive protein levels	C-reactive protein levels || ||
rs11730038	4	98049499	0.002	0.0024	575531	0.4131	NA	G	A	C-reactive protein levels || id:ebi-a-GCST90029070	ebi-a-GCST90029070	C-reactive protein levels	C-reactive protein levels || ||
rs894996	4	104418307	-0.0059	0.0038	575531	0.1173	NA	C	A	C-reactive protein levels || id:ebi-a-GCST90029070	ebi-a-GCST90029070	C-reactive protein levels	C-reactive protein levels || ||
rs62314653	4	109896462	0.0052	0.0046	575531	0.2564	NA	C	A	C-reactive protein levels || id:ebi-a-GCST90029070	ebi-a-GCST90029070	C-reactive protein levels	C-reactive protein levels || ||
rs79795328	4	114546595	-0.0043	0.003	575531	0.1453	NA	A	G	C-reactive protein levels || id:ebi-a-GCST90029070	ebi-a-GCST90029070	C-reactive protein levels	C-reactive protein levels || ||
rs2300774	3	195793712	0.0038	0.002	575531	0.0620197	NA	A	G	C-reactive protein levels || id:ebi-a-GCST90029070	ebi-a-GCST90029070	C-reactive protein levels	C-reactive protein levels || ||
rs12485353	3	197049996	-0.0012	0.0025	575531	0.6373	NA	G	A	C-reactive protein levels || id:ebi-a-GCST90029070	ebi-a-GCST90029070	C-reactive protein levels	C-reactive protein levels || ||
rs9818949	3	197683751	0.0003	0.0026	575531	0.9098	NA	T	G	C-reactive protein levels || id:ebi-a-GCST90029070	ebi-a-GCST90029070	C-reactive protein levels	C-reactive protein levels || ||
rs12508214	4	7426937	-0.0019	0.0022	575531	0.3963	NA	C	T	C-reactive protein levels || id:ebi-a-GCST90029070	ebi-a-GCST90029070	C-reactive protein levels	C-reactive protein levels || ||
rs11684166	2	111817641	-0.005	0.0027	575531	0.0689303	NA	A	G	C-reactive protein levels || id:ebi-a-GCST90029070	ebi-a-GCST90029070	C-reactive protein levels	C-reactive protein levels || ||
rs72846345	2	134186590	-0.0017	0.0032	575531	0.590101	NA	T	C	C-reactive protein levels || id:ebi-a-GCST90029070	ebi-a-GCST90029070	C-reactive protein levels	C-reactive protein levels || ||
rs6430926	2	141337454	0.0009	0.002	575531	0.6585	NA	T	C	C-reactive protein levels || id:ebi-a-GCST90029070	ebi-a-GCST90029070	C-reactive protein levels	C-reactive protein levels || ||
rs4493272	2	118910912	0.0017	0.002	575531	0.4038	NA	T	C	C-reactive protein levels || id:ebi-a-GCST90029070	ebi-a-GCST90029070	C-reactive protein levels	C-reactive protein levels || ||
rs16840310	1	240694163	-0.0013	0.0021	575531	0.5432	NA	G	A	C-reactive protein levels || id:ebi-a-GCST90029070	ebi-a-GCST90029070	C-reactive protein levels	C-reactive protein levels || ||
rs6126494	20	50800275	0.0005	0.0043	575531	0.9069	NA	G	T	C-reactive protein levels || id:ebi-a-GCST90029070	ebi-a-GCST90029070	C-reactive protein levels	C-reactive protein levels || ||
rs6092361	20	55339620	-0.0019	0.0021	575531	0.3742	NA	A	G	C-reactive protein levels || id:ebi-a-GCST90029070	ebi-a-GCST90029070	C-reactive protein levels	C-reactive protein levels || ||
rs6516833	21	29651882	-0.0013	0.0045	575531	0.771699	NA	A	G	C-reactive protein levels || id:ebi-a-GCST90029070	ebi-a-GCST90029070	C-reactive protein levels	C-reactive protein levels || ||
rs2833528	21	33193567	0.004	0.0021	575531	0.0613705	NA	T	C	C-reactive protein levels || id:ebi-a-GCST90029070	ebi-a-GCST90029070	C-reactive protein levels	C-reactive protein levels || ||
rs2833828	21	33811886	0.0012	0.002	575531	0.555699	NA	G	A	C-reactive protein levels || id:ebi-a-GCST90029070	ebi-a-GCST90029070	C-reactive protein levels	C-reactive protein levels || ||
rs11700976	21	35576123	0.0007	0.002	575531	0.730999	NA	C	A	C-reactive protein levels || id:ebi-a-GCST90029070	ebi-a-GCST90029070	C-reactive protein levels	C-reactive protein levels || ||
rs2154444	21	36053643	-0.001	0.0025	575531	0.6944	NA	G	T	C-reactive protein levels || id:ebi-a-GCST90029070	ebi-a-GCST90029070	C-reactive protein levels	C-reactive protein levels || ||
rs11666127	19	57828980	0.0013	0.0029	575531	0.6484	NA	A	G	C-reactive protein levels || id:ebi-a-GCST90029070	ebi-a-GCST90029070	C-reactive protein levels	C-reactive protein levels || ||
rs4113676	20	6218922	-0.001	0.0051	575531	0.8443	NA	A	C	C-reactive protein levels || id:ebi-a-GCST90029070	ebi-a-GCST90029070	C-reactive protein levels	C-reactive protein levels || ||
rs6105066	20	13258628	-0.0041	0.0025	575531	0.1072	NA	T	C	C-reactive protein levels || id:ebi-a-GCST90029070	ebi-a-GCST90029070	C-reactive protein levels	C-reactive protein levels || ||
rs746764	20	21470713	-0.0053	0.0026	575531	0.0452699	NA	T	C	C-reactive protein levels || id:ebi-a-GCST90029070	ebi-a-GCST90029070	C-reactive protein levels	C-reactive protein levels || ||
rs4885016	13	73170489	0.0016	0.0029	575531	0.574601	NA	C	T	C-reactive protein levels || id:ebi-a-GCST90029070	ebi-a-GCST90029070	C-reactive protein levels	C-reactive protein levels || ||
rs2336448	12	50212628	0.0041	0.002	575531	0.0440595	NA	T	C	C-reactive protein levels || id:ebi-a-GCST90029070	ebi-a-GCST90029070	C-reactive protein levels	C-reactive protein levels || ||
rs876734	12	52423996	-0.0014	0.0023	575531	0.5499	NA	T	C	C-reactive protein levels || id:ebi-a-GCST90029070	ebi-a-GCST90029070	C-reactive protein levels	C-reactive protein levels || ||
rs6489992	12	115352769	-0.0023	0.0021	575531	0.282	NA	A	G	C-reactive protein levels || id:ebi-a-GCST90029070	ebi-a-GCST90029070	C-reactive protein levels	C-reactive protein levels || ||
rs77681628	13	91182556	-0.0091	0.0043	575531	0.0333304	NA	C	T	C-reactive protein levels || id:ebi-a-GCST90029070	ebi-a-GCST90029070	C-reactive protein levels	C-reactive protein levels || ||
rs11617697	13	98785900	-0.0049	0.0049	575531	0.316	NA	A	G	C-reactive protein levels || id:ebi-a-GCST90029070	ebi-a-GCST90029070	C-reactive protein levels	C-reactive protein levels || ||
rs11192447	10	83848397	0.0009	0.0043	575531	0.8333	NA	A	G	C-reactive protein levels || id:ebi-a-GCST90029070	ebi-a-GCST90029070	C-reactive protein levels	C-reactive protein levels || ||
rs55910161	10	71518643	-0.0038	0.0029	575531	0.1825	NA	C	T	C-reactive protein levels || id:ebi-a-GCST90029070	ebi-a-GCST90029070	C-reactive protein levels	C-reactive protein levels || ||
rs10762312	10	71571863	0.0006	0.0023	575531	0.7978	NA	A	G	C-reactive protein levels || id:ebi-a-GCST90029070	ebi-a-GCST90029070	C-reactive protein levels	C-reactive protein levels || ||
rs11166701	8	138295725	0.0022	0.002	575531	0.28	NA	G	A	C-reactive protein levels || id:ebi-a-GCST90029070	ebi-a-GCST90029070	C-reactive protein levels	C-reactive protein levels || ||
rs4263802	8	138319508	-0.0014	0.002	575531	0.4917	NA	A	G	C-reactive protein levels || id:ebi-a-GCST90029070	ebi-a-GCST90029070	C-reactive protein levels	C-reactive protein levels || ||
rs11597105	10	6512581	-0.0035	0.003	575531	0.2359	NA	A	G	C-reactive protein levels || id:ebi-a-GCST90029070	ebi-a-GCST90029070	C-reactive protein levels	C-reactive protein levels || ||
rs12781711	10	2219930	-0.0013	0.0021	575531	0.5432	NA	C	T	C-reactive protein levels || id:ebi-a-GCST90029070	ebi-a-GCST90029070	C-reactive protein levels	C-reactive protein levels || ||
rs10808115	7	100635375	-0.0016	0.002	575531	0.432	NA	C	A	C-reactive protein levels || id:ebi-a-GCST90029070	ebi-a-GCST90029070	C-reactive protein levels	C-reactive protein levels || ||
rs342302	7	106378229	0.0051	0.0031	575531	0.0949795	NA	A	G	C-reactive protein levels || id:ebi-a-GCST90029070	ebi-a-GCST90029070	C-reactive protein levels	C-reactive protein levels || ||
rs62496417	7	96965504	-0.0013	0.0024	575531	0.5947	NA	T	G	C-reactive protein levels || id:ebi-a-GCST90029070	ebi-a-GCST90029070	C-reactive protein levels	C-reactive protein levels || ||
rs2132128	8	15360718	-0.0013	0.0032	575531	0.6804	NA	G	A	C-reactive protein levels || id:ebi-a-GCST90029070	ebi-a-GCST90029070	C-reactive protein levels	C-reactive protein levels || ||
rs1455639	8	2259412	0.0004	0.0034	575531	0.9052	NA	A	G	C-reactive protein levels || id:ebi-a-GCST90029070	ebi-a-GCST90029070	C-reactive protein levels	C-reactive protein levels || ||
rs12539819	7	153487396	0.0038	0.0042	575531	0.3627	NA	C	T	C-reactive protein levels || id:ebi-a-GCST90029070	ebi-a-GCST90029070	C-reactive protein levels	C-reactive protein levels || ||
rs60983350	17	2850737	-0.0031	0.0026	575531	0.2416	NA	G	A	C-reactive protein levels || id:ebi-a-GCST90029070	ebi-a-GCST90029070	C-reactive protein levels	C-reactive protein levels || ||
rs2715439	15	99492313	0.0046	0.002	575531	0.0238798	NA	T	C	C-reactive protein levels || id:ebi-a-GCST90029070	ebi-a-GCST90029070	C-reactive protein levels	C-reactive protein levels || ||
rs75499067	16	6099863	-0.0012	0.0047	575531	0.7978	NA	C	T	C-reactive protein levels || id:ebi-a-GCST90029070	ebi-a-GCST90029070	C-reactive protein levels	C-reactive protein levels || ||
rs12452946	17	17253288	0.0003	0.002	575531	0.8829	NA	A	G	C-reactive protein levels || id:ebi-a-GCST90029070	ebi-a-GCST90029070	C-reactive protein levels	C-reactive protein levels || ||
rs12603364	17	43117476	-0.0066	0.0032	575531	0.0365199	NA	T	C	C-reactive protein levels || id:ebi-a-GCST90029070	ebi-a-GCST90029070	C-reactive protein levels	C-reactive protein levels || ||
rs78068103	17	13816159	-0.0123	0.0042	575531	0.00321299	NA	A	G	C-reactive protein levels || id:ebi-a-GCST90029070	ebi-a-GCST90029070	C-reactive protein levels	C-reactive protein levels || ||
rs112767262	16	3750623	0.0013	0.0026	575531	0.6234	NA	T	C	C-reactive protein levels || id:ebi-a-GCST90029070	ebi-a-GCST90029070	C-reactive protein levels	C-reactive protein levels || ||
rs36121075	20	43118017	0.0048	0.0034	575531	0.1531	NA	A	G	C-reactive protein levels || id:ebi-a-GCST90029070	ebi-a-GCST90029070	C-reactive protein levels	C-reactive protein levels || ||
rs6007642	22	47653347	0.0018	0.0035	575531	0.6031	NA	C	T	C-reactive protein levels || id:ebi-a-GCST90029070	ebi-a-GCST90029070	C-reactive protein levels	C-reactive protein levels || ||
rs5770862	22	50973113	0.0018	0.004	575531	0.6503	NA	T	C	C-reactive protein levels || id:ebi-a-GCST90029070	ebi-a-GCST90029070	C-reactive protein levels	C-reactive protein levels || ||
rs17109926	12	71978728	-0.0001	0.0026	575531	0.9699	NA	A	G	C-reactive protein levels || id:ebi-a-GCST90029070	ebi-a-GCST90029070	C-reactive protein levels	C-reactive protein levels || ||
rs7226487	18	74373125	-0.0036	0.002	575531	0.0770708	NA	A	G	C-reactive protein levels || id:ebi-a-GCST90029070	ebi-a-GCST90029070	C-reactive protein levels	C-reactive protein levels || ||
rs72991535	18	76018244	-0.0101	0.0047	575531	0.0310399	NA	T	G	C-reactive protein levels || id:ebi-a-GCST90029070	ebi-a-GCST90029070	C-reactive protein levels	C-reactive protein levels || ||
rs2074881	19	1970021	-0.0107	0.0029	575531	0.000174502	NA	T	C	C-reactive protein levels || id:ebi-a-GCST90029070	ebi-a-GCST90029070	C-reactive protein levels	C-reactive protein levels || ||
rs10417872	19	28767353	0.0006	0.0022	575531	0.7888	NA	G	T	C-reactive protein levels || id:ebi-a-GCST90029070	ebi-a-GCST90029070	C-reactive protein levels	C-reactive protein levels || ||
rs7249614	19	43637890	-0.0034	0.0021	575531	0.1118	NA	G	A	C-reactive protein levels || id:ebi-a-GCST90029070	ebi-a-GCST90029070	C-reactive protein levels	C-reactive protein levels || ||
rs62130338	19	49162501	0.0157	0.0025	575531	6.91e-10	NA	A	G	C-reactive protein levels || id:ebi-a-GCST90029070	ebi-a-GCST90029070	C-reactive protein levels	C-reactive protein levels || ||
rs12463378	19	54475808	0.0012	0.0021	575531	0.574601	NA	A	G	C-reactive protein levels || id:ebi-a-GCST90029070	ebi-a-GCST90029070	C-reactive protein levels	C-reactive protein levels || ||
rs6514318	20	1322594	-0.0033	0.0037	575531	0.3679	NA	T	C	C-reactive protein levels || id:ebi-a-GCST90029070	ebi-a-GCST90029070	C-reactive protein levels	C-reactive protein levels || ||
rs76502207	15	86522244	-0.0056	0.0046	575531	0.2216	NA	T	C	C-reactive protein levels || id:ebi-a-GCST90029070	ebi-a-GCST90029070	C-reactive protein levels	C-reactive protein levels || ||
rs72759041	15	89577376	-0.0003	0.0025	575531	0.9062	NA	G	T	C-reactive protein levels || id:ebi-a-GCST90029070	ebi-a-GCST90029070	C-reactive protein levels	C-reactive protein levels || ||
rs2114713	15	80528373	0.0008	0.002	575531	0.6944	NA	G	T	C-reactive protein levels || id:ebi-a-GCST90029070	ebi-a-GCST90029070	C-reactive protein levels	C-reactive protein levels || ||
rs12909713	15	87145913	-0.0034	0.002	575531	0.0949795	NA	C	T	C-reactive protein levels || id:ebi-a-GCST90029070	ebi-a-GCST90029070	C-reactive protein levels	C-reactive protein levels || ||
rs7170984	15	93819735	0.0013	0.0023	575531	0.578801	NA	T	C	C-reactive protein levels || id:ebi-a-GCST90029070	ebi-a-GCST90029070	C-reactive protein levels	C-reactive protein levels || ||
rs11637981	15	61289622	0.002	0.002	575531	0.326	NA	T	G	C-reactive protein levels || id:ebi-a-GCST90029070	ebi-a-GCST90029070	C-reactive protein levels	C-reactive protein levels || ||
rs6112314	20	19300846	0.005	0.002	575531	0.0140699	NA	A	C	C-reactive protein levels || id:ebi-a-GCST90029070	ebi-a-GCST90029070	C-reactive protein levels	C-reactive protein levels || ||
rs4429415	2	213756191	0.0081	0.0021	575531	0.0001516	NA	C	T	C-reactive protein levels || id:ebi-a-GCST90029070	ebi-a-GCST90029070	C-reactive protein levels	C-reactive protein levels || ||
rs3754624	2	225633812	-0.0045	0.0026	575531	0.0891395	NA	C	T	C-reactive protein levels || id:ebi-a-GCST90029070	ebi-a-GCST90029070	C-reactive protein levels	C-reactive protein levels || ||
rs4347804	2	218215847	0.0018	0.0051	575531	0.723601	NA	G	A	C-reactive protein levels || id:ebi-a-GCST90029070	ebi-a-GCST90029070	C-reactive protein levels	C-reactive protein levels || ||
rs17730011	6	84772845	0.0048	0.0026	575531	0.0697895	NA	G	A	C-reactive protein levels || id:ebi-a-GCST90029070	ebi-a-GCST90029070	C-reactive protein levels	C-reactive protein levels || ||
rs55736413	6	129231261	0.0027	0.0046	575531	0.555699	NA	C	T	C-reactive protein levels || id:ebi-a-GCST90029070	ebi-a-GCST90029070	C-reactive protein levels	C-reactive protein levels || ||
rs751183	1	76803093	-0.0037	0.0024	575531	0.13	NA	C	T	C-reactive protein levels || id:ebi-a-GCST90029070	ebi-a-GCST90029070	C-reactive protein levels	C-reactive protein levels || ||
rs2050911	1	82384407	-0.0002	0.0021	575531	0.9255	NA	G	A	C-reactive protein levels || id:ebi-a-GCST90029070	ebi-a-GCST90029070	C-reactive protein levels	C-reactive protein levels || ||
rs7583465	2	10533921	0.0038	0.002	575531	0.0620197	NA	C	T	C-reactive protein levels || id:ebi-a-GCST90029070	ebi-a-GCST90029070	C-reactive protein levels	C-reactive protein levels || ||
rs7555878	1	187906034	0.0008	0.0023	575531	0.7326	NA	G	A	C-reactive protein levels || id:ebi-a-GCST90029070	ebi-a-GCST90029070	C-reactive protein levels	C-reactive protein levels || ||
rs77455852	5	54107036	0.0012	0.0034	575531	0.721	NA	T	G	C-reactive protein levels || id:ebi-a-GCST90029070	ebi-a-GCST90029070	C-reactive protein levels	C-reactive protein levels || ||
rs7729080	5	52653978	-0.0058	0.0022	575531	0.00961391	NA	A	C	C-reactive protein levels || id:ebi-a-GCST90029070	ebi-a-GCST90029070	C-reactive protein levels	C-reactive protein levels || ||
rs10044993	5	58424440	-0.0007	0.003	575531	0.8126	NA	A	C	C-reactive protein levels || id:ebi-a-GCST90029070	ebi-a-GCST90029070	C-reactive protein levels	C-reactive protein levels || ||
rs79150079	5	29352420	-0.0017	0.0044	575531	0.6978	NA	C	A	C-reactive protein levels || id:ebi-a-GCST90029070	ebi-a-GCST90029070	C-reactive protein levels	C-reactive protein levels || ||
rs7712231	5	31406285	-0.0025	0.0029	575531	0.3805	NA	A	G	C-reactive protein levels || id:ebi-a-GCST90029070	ebi-a-GCST90029070	C-reactive protein levels	C-reactive protein levels || ||
rs6875357	5	32345671	-0.0008	0.005	575531	0.8726	NA	T	C	C-reactive protein levels || id:ebi-a-GCST90029070	ebi-a-GCST90029070	C-reactive protein levels	C-reactive protein levels || ||
rs113753996	5	32477664	-0.0031	0.0035	575531	0.3705	NA	T	C	C-reactive protein levels || id:ebi-a-GCST90029070	ebi-a-GCST90029070	C-reactive protein levels	C-reactive protein levels || ||
rs6894272	5	33114638	0.0062	0.0039	575531	0.109	NA	T	C	C-reactive protein levels || id:ebi-a-GCST90029070	ebi-a-GCST90029070	C-reactive protein levels	C-reactive protein levels || ||
rs6793291	3	194419531	-0.0044	0.0036	575531	0.2169	NA	A	C	C-reactive protein levels || id:ebi-a-GCST90029070	ebi-a-GCST90029070	C-reactive protein levels	C-reactive protein levels || ||
rs6806351	3	132058723	0.0052	0.0024	575531	0.0333304	NA	T	C	C-reactive protein levels || id:ebi-a-GCST90029070	ebi-a-GCST90029070	C-reactive protein levels	C-reactive protein levels || ||
rs12186080	3	132596627	0.0033	0.0027	575531	0.23	NA	G	A	C-reactive protein levels || id:ebi-a-GCST90029070	ebi-a-GCST90029070	C-reactive protein levels	C-reactive protein levels || ||
rs10938938	4	23294359	-0.0006	0.0025	575531	0.8136	NA	A	G	C-reactive protein levels || id:ebi-a-GCST90029070	ebi-a-GCST90029070	C-reactive protein levels	C-reactive protein levels || ||
rs882348	4	23325040	-0.0064	0.0035	575531	0.0644793	NA	A	G	C-reactive protein levels || id:ebi-a-GCST90029070	ebi-a-GCST90029070	C-reactive protein levels	C-reactive protein levels || ||
rs1153990	5	104233461	0.0001	0.0024	575531	0.9674	NA	A	G	C-reactive protein levels || id:ebi-a-GCST90029070	ebi-a-GCST90029070	C-reactive protein levels	C-reactive protein levels || ||
rs550843	6	165722832	-0.0002	0.0031	575531	0.9478	NA	T	C	C-reactive protein levels || id:ebi-a-GCST90029070	ebi-a-GCST90029070	C-reactive protein levels	C-reactive protein levels || ||
rs75127669	6	151027636	-0.0064	0.0038	575531	0.0893305	NA	C	A	C-reactive protein levels || id:ebi-a-GCST90029070	ebi-a-GCST90029070	C-reactive protein levels	C-reactive protein levels || ||
rs73068003	7	10773932	0.0037	0.0031	575531	0.2258	NA	G	T	C-reactive protein levels || id:ebi-a-GCST90029070	ebi-a-GCST90029070	C-reactive protein levels	C-reactive protein levels || ||
rs10950694	7	18026604	0.0076	0.002	575531	0.000189701	NA	C	T	C-reactive protein levels || id:ebi-a-GCST90029070	ebi-a-GCST90029070	C-reactive protein levels	C-reactive protein levels || ||
rs4617108	7	49423832	-0.0002	0.0044	575531	0.9636	NA	G	A	C-reactive protein levels || id:ebi-a-GCST90029070	ebi-a-GCST90029070	C-reactive protein levels	C-reactive protein levels || ||
rs6953849	7	69251692	0.0099	0.0029	575531	0.000515205	NA	A	G	C-reactive protein levels || id:ebi-a-GCST90029070	ebi-a-GCST90029070	C-reactive protein levels	C-reactive protein levels || ||
rs73139538	7	63323145	0.0025	0.0045	575531	0.5768	NA	G	A	C-reactive protein levels || id:ebi-a-GCST90029070	ebi-a-GCST90029070	C-reactive protein levels	C-reactive protein levels || ||
rs4073240	6	169224781	-0.002	0.0021	575531	0.3496	NA	G	A	C-reactive protein levels || id:ebi-a-GCST90029070	ebi-a-GCST90029070	C-reactive protein levels	C-reactive protein levels || ||
rs62435498	7	1794263	-0.0043	0.0044	575531	0.326	NA	C	A	C-reactive protein levels || id:ebi-a-GCST90029070	ebi-a-GCST90029070	C-reactive protein levels	C-reactive protein levels || ||
rs3860225	1	111161677	0.0031	0.003	575531	0.2938	NA	A	G	C-reactive protein levels || id:ebi-a-GCST90029070	ebi-a-GCST90029070	C-reactive protein levels	C-reactive protein levels || ||
rs11264403	1	155676492	0.0127	0.0049	575531	0.00935793	NA	G	A	C-reactive protein levels || id:ebi-a-GCST90029070	ebi-a-GCST90029070	C-reactive protein levels	C-reactive protein levels || ||
rs9428102	1	118852817	0.0034	0.0024	575531	0.1641	NA	A	G	C-reactive protein levels || id:ebi-a-GCST90029070	ebi-a-GCST90029070	C-reactive protein levels	C-reactive protein levels || ||
rs234108	1	184942671	0.0009	0.002	575531	0.6585	NA	A	G	C-reactive protein levels || id:ebi-a-GCST90029070	ebi-a-GCST90029070	C-reactive protein levels	C-reactive protein levels || ||
rs7514702	1	186914023	-0.001	0.0026	575531	0.705601	NA	T	C	C-reactive protein levels || id:ebi-a-GCST90029070	ebi-a-GCST90029070	C-reactive protein levels	C-reactive protein levels || ||
rs4079028	1	202299085	-0.0008	0.0024	575531	0.743401	NA	C	T	C-reactive protein levels || id:ebi-a-GCST90029070	ebi-a-GCST90029070	C-reactive protein levels	C-reactive protein levels || ||
rs12069354	1	216223782	-0.0029	0.0042	575531	0.4872	NA	C	T	C-reactive protein levels || id:ebi-a-GCST90029070	ebi-a-GCST90029070	C-reactive protein levels	C-reactive protein levels || ||
rs2788271	1	219117743	-0.0017	0.0026	575531	0.520701	NA	G	T	C-reactive protein levels || id:ebi-a-GCST90029070	ebi-a-GCST90029070	C-reactive protein levels	C-reactive protein levels || ||
rs10495392	1	237422989	0.008	0.0032	575531	0.01126	NA	T	C	C-reactive protein levels || id:ebi-a-GCST90029070	ebi-a-GCST90029070	C-reactive protein levels	C-reactive protein levels || ||
rs10791168	11	131659000	-0.0024	0.0029	575531	0.3999	NA	G	A	C-reactive protein levels || id:ebi-a-GCST90029070	ebi-a-GCST90029070	C-reactive protein levels	C-reactive protein levels || ||
rs4073731	11	132663147	-0.0086	0.0029	575531	0.00255499	NA	T	C	C-reactive protein levels || id:ebi-a-GCST90029070	ebi-a-GCST90029070	C-reactive protein levels	C-reactive protein levels || ||
rs10774377	12	5942519	-0.0033	0.0022	575531	0.1407	NA	G	A	C-reactive protein levels || id:ebi-a-GCST90029070	ebi-a-GCST90029070	C-reactive protein levels	C-reactive protein levels || ||
rs2098844	11	127703160	0.0011	0.002	575531	0.5891	NA	T	C	C-reactive protein levels || id:ebi-a-GCST90029070	ebi-a-GCST90029070	C-reactive protein levels	C-reactive protein levels || ||
rs1819812	7	151435722	0.0038	0.0034	575531	0.2581	NA	G	T	C-reactive protein levels || id:ebi-a-GCST90029070	ebi-a-GCST90029070	C-reactive protein levels	C-reactive protein levels || ||
rs12673420	7	71303007	0.0035	0.002	575531	0.0856505	NA	G	A	C-reactive protein levels || id:ebi-a-GCST90029070	ebi-a-GCST90029070	C-reactive protein levels	C-reactive protein levels || ||
rs941000	7	90714667	0.0037	0.002	575531	0.0692102	NA	T	C	C-reactive protein levels || id:ebi-a-GCST90029070	ebi-a-GCST90029070	C-reactive protein levels	C-reactive protein levels || ||
rs13307134	7	105084680	-0.0047	0.0024	575531	0.0544202	NA	T	C	C-reactive protein levels || id:ebi-a-GCST90029070	ebi-a-GCST90029070	C-reactive protein levels	C-reactive protein levels || ||
rs606117	9	2539358	0.0009	0.0022	575531	0.6878	NA	G	A	C-reactive protein levels || id:ebi-a-GCST90029070	ebi-a-GCST90029070	C-reactive protein levels	C-reactive protein levels || ||
rs1571225	9	4940871	0.0014	0.003	575531	0.6354	NA	T	C	C-reactive protein levels || id:ebi-a-GCST90029070	ebi-a-GCST90029070	C-reactive protein levels	C-reactive protein levels || ||
rs56105232	9	14363769	0.0015	0.0044	575531	0.7319	NA	G	A	C-reactive protein levels || id:ebi-a-GCST90029070	ebi-a-GCST90029070	C-reactive protein levels	C-reactive protein levels || ||
rs7077363	10	95286954	0.0027	0.0027	575531	0.326	NA	G	A	C-reactive protein levels || id:ebi-a-GCST90029070	ebi-a-GCST90029070	C-reactive protein levels	C-reactive protein levels || ||
rs2491158	10	126089703	0.0014	0.0026	575531	0.596901	NA	A	G	C-reactive protein levels || id:ebi-a-GCST90029070	ebi-a-GCST90029070	C-reactive protein levels	C-reactive protein levels || ||
rs2730183	8	40311885	0.0026	0.002	575531	0.2017	NA	G	A	C-reactive protein levels || id:ebi-a-GCST90029070	ebi-a-GCST90029070	C-reactive protein levels	C-reactive protein levels || ||
rs561239	12	18793583	-0.0022	0.0023	575531	0.3475	NA	A	G	C-reactive protein levels || id:ebi-a-GCST90029070	ebi-a-GCST90029070	C-reactive protein levels	C-reactive protein levels || ||
rs75088940	12	30245557	-0.0038	0.0037	575531	0.2999	NA	T	C	C-reactive protein levels || id:ebi-a-GCST90029070	ebi-a-GCST90029070	C-reactive protein levels	C-reactive protein levels || ||
rs1391597	12	61119266	0.0003	0.002	575531	0.8829	NA	C	T	C-reactive protein levels || id:ebi-a-GCST90029070	ebi-a-GCST90029070	C-reactive protein levels	C-reactive protein levels || ||
rs55793120	12	47384118	-0.0025	0.0046	575531	0.585301	NA	T	C	C-reactive protein levels || id:ebi-a-GCST90029070	ebi-a-GCST90029070	C-reactive protein levels	C-reactive protein levels || ||
rs7247191	19	22899585	-0.0038	0.0032	575531	0.2286	NA	T	C	C-reactive protein levels || id:ebi-a-GCST90029070	ebi-a-GCST90029070	C-reactive protein levels	C-reactive protein levels || ||
rs17067076	18	58229086	-0.0002	0.0045	575531	0.9644	NA	G	A	C-reactive protein levels || id:ebi-a-GCST90029070	ebi-a-GCST90029070	C-reactive protein levels	C-reactive protein levels || ||
rs504442	18	55145547	-0.0054	0.0033	575531	0.0974294	NA	T	G	C-reactive protein levels || id:ebi-a-GCST90029070	ebi-a-GCST90029070	C-reactive protein levels	C-reactive protein levels || ||
rs78143293	18	57672335	-0.0054	0.0029	575531	0.0581996	NA	A	G	C-reactive protein levels || id:ebi-a-GCST90029070	ebi-a-GCST90029070	C-reactive protein levels	C-reactive protein levels || ||
rs672217	18	60125134	0.0044	0.0031	575531	0.1497	NA	G	A	C-reactive protein levels || id:ebi-a-GCST90029070	ebi-a-GCST90029070	C-reactive protein levels	C-reactive protein levels || ||
rs59663348	18	4069710	0.0016	0.0025	575531	0.5296	NA	G	A	C-reactive protein levels || id:ebi-a-GCST90029070	ebi-a-GCST90029070	C-reactive protein levels	C-reactive protein levels || ||
rs1693340	18	30208691	0.0016	0.0032	575531	0.6122	NA	T	C	C-reactive protein levels || id:ebi-a-GCST90029070	ebi-a-GCST90029070	C-reactive protein levels	C-reactive protein levels || ||
rs1363769	19	17865305	-0.0061	0.0047	575531	0.1928	NA	C	T	C-reactive protein levels || id:ebi-a-GCST90029070	ebi-a-GCST90029070	C-reactive protein levels	C-reactive protein levels || ||
rs10424197	19	46439321	-0.0036	0.0021	575531	0.0922295	NA	A	G	C-reactive protein levels || id:ebi-a-GCST90029070	ebi-a-GCST90029070	C-reactive protein levels	C-reactive protein levels || ||
rs35866622	19	49218060	0.0191	0.002	575531	6.6e-21	NA	T	C	C-reactive protein levels || id:ebi-a-GCST90029070	ebi-a-GCST90029070	C-reactive protein levels	C-reactive protein levels || ||
rs73044693	19	51256120	0.0013	0.0043	575531	0.7611	NA	A	G	C-reactive protein levels || id:ebi-a-GCST90029070	ebi-a-GCST90029070	C-reactive protein levels	C-reactive protein levels || ||
rs789069	18	1008278	0.0018	0.0027	575531	0.5126	NA	A	C	C-reactive protein levels || id:ebi-a-GCST90029070	ebi-a-GCST90029070	C-reactive protein levels	C-reactive protein levels || ||
rs28846706	18	10256979	0.0003	0.0035	575531	0.9309	NA	A	G	C-reactive protein levels || id:ebi-a-GCST90029070	ebi-a-GCST90029070	C-reactive protein levels	C-reactive protein levels || ||
rs12964517	18	22460785	0.006	0.0021	575531	0.00501199	NA	G	A	C-reactive protein levels || id:ebi-a-GCST90029070	ebi-a-GCST90029070	C-reactive protein levels	C-reactive protein levels || ||
rs7234058	18	5830507	-0.0001	0.0035	575531	0.977	NA	T	C	C-reactive protein levels || id:ebi-a-GCST90029070	ebi-a-GCST90029070	C-reactive protein levels	C-reactive protein levels || ||
rs2907920	19	2600717	0.0124	0.0023	575531	1.19e-07	NA	G	A	C-reactive protein levels || id:ebi-a-GCST90029070	ebi-a-GCST90029070	C-reactive protein levels	C-reactive protein levels || ||
rs4926264	19	13420917	-0.0026	0.004	575531	0.5126	NA	T	C	C-reactive protein levels || id:ebi-a-GCST90029070	ebi-a-GCST90029070	C-reactive protein levels	C-reactive protein levels || ||
rs8104225	19	13962924	0.0004	0.0033	575531	0.9023	NA	A	G	C-reactive protein levels || id:ebi-a-GCST90029070	ebi-a-GCST90029070	C-reactive protein levels	C-reactive protein levels || ||
rs45480394	19	55857777	0.0021	0.0021	575531	0.326	NA	T	G	C-reactive protein levels || id:ebi-a-GCST90029070	ebi-a-GCST90029070	C-reactive protein levels	C-reactive protein levels || ||
rs8080469	17	14532347	-0.0011	0.002	575531	0.5891	NA	G	A	C-reactive protein levels || id:ebi-a-GCST90029070	ebi-a-GCST90029070	C-reactive protein levels	C-reactive protein levels || ||
rs12453000	17	16895873	-0.004	0.0025	575531	0.1161	NA	C	T	C-reactive protein levels || id:ebi-a-GCST90029070	ebi-a-GCST90029070	C-reactive protein levels	C-reactive protein levels || ||
rs7211194	17	13541941	-0.0007	0.002	575531	0.730999	NA	C	T	C-reactive protein levels || id:ebi-a-GCST90029070	ebi-a-GCST90029070	C-reactive protein levels	C-reactive protein levels || ||
rs4985746	17	17098213	-0.0025	0.0024	575531	0.3063	NA	A	G	C-reactive protein levels || id:ebi-a-GCST90029070	ebi-a-GCST90029070	C-reactive protein levels	C-reactive protein levels || ||
rs62215703	21	25873624	-0.0034	0.0025	575531	0.1816	NA	G	A	C-reactive protein levels || id:ebi-a-GCST90029070	ebi-a-GCST90029070	C-reactive protein levels	C-reactive protein levels || ||
rs4822728	22	26891808	0.0046	0.0021	575531	0.0314398	NA	T	C	C-reactive protein levels || id:ebi-a-GCST90029070	ebi-a-GCST90029070	C-reactive protein levels	C-reactive protein levels || ||
rs2825714	21	21023966	0.004	0.003	575531	0.1755	NA	A	G	C-reactive protein levels || id:ebi-a-GCST90029070	ebi-a-GCST90029070	C-reactive protein levels	C-reactive protein levels || ||
rs73208162	21	39324484	0.0009	0.0043	575531	0.8333	NA	A	G	C-reactive protein levels || id:ebi-a-GCST90029070	ebi-a-GCST90029070	C-reactive protein levels	C-reactive protein levels || ||
rs112334273	21	40703251	-0.0006	0.0025	575531	0.8136	NA	G	A	C-reactive protein levels || id:ebi-a-GCST90029070	ebi-a-GCST90029070	C-reactive protein levels	C-reactive protein levels || ||
rs3852931	20	54087963	-0.0014	0.0021	575531	0.5126	NA	T	C	C-reactive protein levels || id:ebi-a-GCST90029070	ebi-a-GCST90029070	C-reactive protein levels	C-reactive protein levels || ||
rs67561917	20	62072077	-0.0057	0.0032	575531	0.0709202	NA	A	G	C-reactive protein levels || id:ebi-a-GCST90029070	ebi-a-GCST90029070	C-reactive protein levels	C-reactive protein levels || ||
rs113054641	21	16550389	-0.007	0.0041	575531	0.0856505	NA	G	A	C-reactive protein levels || id:ebi-a-GCST90029070	ebi-a-GCST90029070	C-reactive protein levels	C-reactive protein levels || ||
rs34619204	21	40993008	0.0027	0.0026	575531	0.3077	NA	G	A	C-reactive protein levels || id:ebi-a-GCST90029070	ebi-a-GCST90029070	C-reactive protein levels	C-reactive protein levels || ||
rs10439674	21	42681392	0.0032	0.0025	575531	0.2087	NA	A	G	C-reactive protein levels || id:ebi-a-GCST90029070	ebi-a-GCST90029070	C-reactive protein levels	C-reactive protein levels || ||
rs130483	22	47942612	-0.0003	0.0022	575531	0.8935	NA	A	G	C-reactive protein levels || id:ebi-a-GCST90029070	ebi-a-GCST90029070	C-reactive protein levels	C-reactive protein levels || ||
rs1980561	14	63386516	-0.0043	0.0021	575531	0.0443098	NA	A	G	C-reactive protein levels || id:ebi-a-GCST90029070	ebi-a-GCST90029070	C-reactive protein levels	C-reactive protein levels || ||
rs72723662	14	76065563	0.0058	0.004	575531	0.1441	NA	C	T	C-reactive protein levels || id:ebi-a-GCST90029070	ebi-a-GCST90029070	C-reactive protein levels	C-reactive protein levels || ||
rs912860	14	33706908	0.0046	0.0064	575531	0.473301	NA	A	G	C-reactive protein levels || id:ebi-a-GCST90029070	ebi-a-GCST90029070	C-reactive protein levels	C-reactive protein levels || ||
rs7184125	16	15920394	0.0027	0.0024	575531	0.2692	NA	T	C	C-reactive protein levels || id:ebi-a-GCST90029070	ebi-a-GCST90029070	C-reactive protein levels	C-reactive protein levels || ||
rs11150282	16	80493705	0.0013	0.0022	575531	0.561699	NA	T	C	C-reactive protein levels || id:ebi-a-GCST90029070	ebi-a-GCST90029070	C-reactive protein levels	C-reactive protein levels || ||
rs61060922	16	72136154	-0.0079	0.0045	575531	0.0778198	NA	T	G	C-reactive protein levels || id:ebi-a-GCST90029070	ebi-a-GCST90029070	C-reactive protein levels	C-reactive protein levels || ||
rs62027366	16	24073806	-0.0001	0.0025	575531	0.9687	NA	T	C	C-reactive protein levels || id:ebi-a-GCST90029070	ebi-a-GCST90029070	C-reactive protein levels	C-reactive protein levels || ||
rs697771	16	54115200	-0.0016	0.002	575531	0.432	NA	A	G	C-reactive protein levels || id:ebi-a-GCST90029070	ebi-a-GCST90029070	C-reactive protein levels	C-reactive protein levels || ||
rs10148250	14	107061448	-0.0006	0.0021	575531	0.778999	NA	A	G	C-reactive protein levels || id:ebi-a-GCST90029070	ebi-a-GCST90029070	C-reactive protein levels	C-reactive protein levels || ||
rs12906958	15	36911598	0.0036	0.0022	575531	0.108	NA	C	T	C-reactive protein levels || id:ebi-a-GCST90029070	ebi-a-GCST90029070	C-reactive protein levels	C-reactive protein levels || ||
rs3098182	15	50802980	-0.0021	0.0021	575531	0.326	NA	T	G	C-reactive protein levels || id:ebi-a-GCST90029070	ebi-a-GCST90029070	C-reactive protein levels	C-reactive protein levels || ||
rs11630875	15	61775734	-0.0032	0.0026	575531	0.2267	NA	T	C	C-reactive protein levels || id:ebi-a-GCST90029070	ebi-a-GCST90029070	C-reactive protein levels	C-reactive protein levels || ||
rs4797169	18	462180	-0.0041	0.0023	575531	0.0799705	NA	T	C	C-reactive protein levels || id:ebi-a-GCST90029070	ebi-a-GCST90029070	C-reactive protein levels	C-reactive protein levels || ||
rs2846589	18	862477	-0.0032	0.0021	575531	0.1345	NA	T	G	C-reactive protein levels || id:ebi-a-GCST90029070	ebi-a-GCST90029070	C-reactive protein levels	C-reactive protein levels || ||
rs789029	18	1053252	-0.0007	0.0027	575531	0.799	NA	C	T	C-reactive protein levels || id:ebi-a-GCST90029070	ebi-a-GCST90029070	C-reactive protein levels	C-reactive protein levels || ||
rs16955299	17	52957210	0.0042	0.004	575531	0.2902	NA	G	A	C-reactive protein levels || id:ebi-a-GCST90029070	ebi-a-GCST90029070	C-reactive protein levels	C-reactive protein levels || ||
rs1864685	17	70721782	0.0089	0.002	575531	1.24e-05	NA	A	C	C-reactive protein levels || id:ebi-a-GCST90029070	ebi-a-GCST90029070	C-reactive protein levels	C-reactive protein levels || ||
rs4793307	17	70733523	-0.0029	0.0023	575531	0.2156	NA	C	T	C-reactive protein levels || id:ebi-a-GCST90029070	ebi-a-GCST90029070	C-reactive protein levels	C-reactive protein levels || ||
rs4793970	17	46763962	-0.0055	0.0022	575531	0.0140699	NA	A	G	C-reactive protein levels || id:ebi-a-GCST90029070	ebi-a-GCST90029070	C-reactive protein levels	C-reactive protein levels || ||
rs28691777	17	58149405	0.0002	0.0042	575531	0.9618	NA	C	T	C-reactive protein levels || id:ebi-a-GCST90029070	ebi-a-GCST90029070	C-reactive protein levels	C-reactive protein levels || ||
rs540489	17	72897722	0.0017	0.0024	575531	0.4866	NA	T	G	C-reactive protein levels || id:ebi-a-GCST90029070	ebi-a-GCST90029070	C-reactive protein levels	C-reactive protein levels || ||
rs8028026	15	88353215	-0.0029	0.0033	575531	0.3734	NA	G	A	C-reactive protein levels || id:ebi-a-GCST90029070	ebi-a-GCST90029070	C-reactive protein levels	C-reactive protein levels || ||
rs8066522	17	59632873	0.0018	0.0021	575531	0.3999	NA	A	G	C-reactive protein levels || id:ebi-a-GCST90029070	ebi-a-GCST90029070	C-reactive protein levels	C-reactive protein levels || ||
rs11655079	17	75348675	0.0008	0.0022	575531	0.721	NA	T	C	C-reactive protein levels || id:ebi-a-GCST90029070	ebi-a-GCST90029070	C-reactive protein levels	C-reactive protein levels || ||
rs17092615	14	95973619	-0.0001	0.0031	575531	0.9739	NA	G	A	C-reactive protein levels || id:ebi-a-GCST90029070	ebi-a-GCST90029070	C-reactive protein levels	C-reactive protein levels || ||
rs111810795	14	102897930	0.0028	0.0034	575531	0.4046	NA	C	T	C-reactive protein levels || id:ebi-a-GCST90029070	ebi-a-GCST90029070	C-reactive protein levels	C-reactive protein levels || ||
rs385483	3	60476025	0.0039	0.0026	575531	0.1407	NA	A	G	C-reactive protein levels || id:ebi-a-GCST90029070	ebi-a-GCST90029070	C-reactive protein levels	C-reactive protein levels || ||
rs66710942	3	77215327	0.0007	0.002	575531	0.730999	NA	T	C	C-reactive protein levels || id:ebi-a-GCST90029070	ebi-a-GCST90029070	C-reactive protein levels	C-reactive protein levels || ||
rs11720390	3	94103591	0.0097	0.0039	575531	0.01217	NA	G	A	C-reactive protein levels || id:ebi-a-GCST90029070	ebi-a-GCST90029070	C-reactive protein levels	C-reactive protein levels || ||
rs6793778	3	24045453	0.0034	0.0023	575531	0.1465	NA	T	C	C-reactive protein levels || id:ebi-a-GCST90029070	ebi-a-GCST90029070	C-reactive protein levels	C-reactive protein levels || ||
rs6934519	6	67200802	0.0012	0.0023	575531	0.6083	NA	C	T	C-reactive protein levels || id:ebi-a-GCST90029070	ebi-a-GCST90029070	C-reactive protein levels	C-reactive protein levels || ||
rs9349825	6	56341481	0.0035	0.0023	575531	0.135	NA	A	G	C-reactive protein levels || id:ebi-a-GCST90029070	ebi-a-GCST90029070	C-reactive protein levels	C-reactive protein levels || ||
rs4452603	6	71966268	0.0038	0.0023	575531	0.1046	NA	T	G	C-reactive protein levels || id:ebi-a-GCST90029070	ebi-a-GCST90029070	C-reactive protein levels	C-reactive protein levels || ||
rs4708333	6	78106701	-0.0018	0.0022	575531	0.4216	NA	T	G	C-reactive protein levels || id:ebi-a-GCST90029070	ebi-a-GCST90029070	C-reactive protein levels	C-reactive protein levels || ||
rs57091572	6	81214803	0.0012	0.0029	575531	0.6738	NA	A	G	C-reactive protein levels || id:ebi-a-GCST90029070	ebi-a-GCST90029070	C-reactive protein levels	C-reactive protein levels || ||
rs1842454	5	105060362	-0.0012	0.0024	575531	0.6234	NA	G	A	C-reactive protein levels || id:ebi-a-GCST90029070	ebi-a-GCST90029070	C-reactive protein levels	C-reactive protein levels || ||
rs11750752	5	112673238	0.0019	0.0025	575531	0.4554	NA	C	T	C-reactive protein levels || id:ebi-a-GCST90029070	ebi-a-GCST90029070	C-reactive protein levels	C-reactive protein levels || ||
rs1901739	5	114286707	-0.0024	0.002	575531	0.2385	NA	G	T	C-reactive protein levels || id:ebi-a-GCST90029070	ebi-a-GCST90029070	C-reactive protein levels	C-reactive protein levels || ||
rs62395635	5	173497796	0.0014	0.0042	575531	0.7373	NA	T	C	C-reactive protein levels || id:ebi-a-GCST90029070	ebi-a-GCST90029070	C-reactive protein levels	C-reactive protein levels || ||
rs233486	6	14817584	-0.0015	0.003	575531	0.611399	NA	G	A	C-reactive protein levels || id:ebi-a-GCST90029070	ebi-a-GCST90029070	C-reactive protein levels	C-reactive protein levels || ||
rs11155559	6	148601905	0.0027	0.0036	575531	0.4486	NA	T	C	C-reactive protein levels || id:ebi-a-GCST90029070	ebi-a-GCST90029070	C-reactive protein levels	C-reactive protein levels || ||
rs17168302	7	14650221	-0.0008	0.0042	575531	0.848	NA	G	A	C-reactive protein levels || id:ebi-a-GCST90029070	ebi-a-GCST90029070	C-reactive protein levels	C-reactive protein levels || ||
rs1035406	5	119372737	-0.0053	0.0033	575531	0.1038	NA	G	A	C-reactive protein levels || id:ebi-a-GCST90029070	ebi-a-GCST90029070	C-reactive protein levels	C-reactive protein levels || ||
rs62376424	5	119914285	-0.0003	0.0021	575531	0.8884	NA	C	T	C-reactive protein levels || id:ebi-a-GCST90029070	ebi-a-GCST90029070	C-reactive protein levels	C-reactive protein levels || ||
rs6580353	5	139410687	0.0037	0.0024	575531	0.13	NA	T	C	C-reactive protein levels || id:ebi-a-GCST90029070	ebi-a-GCST90029070	C-reactive protein levels	C-reactive protein levels || ||
rs3800178	6	2196234	0.0036	0.0025	575531	0.1573	NA	C	T	C-reactive protein levels || id:ebi-a-GCST90029070	ebi-a-GCST90029070	C-reactive protein levels	C-reactive protein levels || ||
rs12206468	6	18093691	-0.0009	0.0039	575531	0.8161	NA	G	A	C-reactive protein levels || id:ebi-a-GCST90029070	ebi-a-GCST90029070	C-reactive protein levels	C-reactive protein levels || ||
rs11241747	5	123846318	-0.0018	0.0021	575531	0.3999	NA	T	C	C-reactive protein levels || id:ebi-a-GCST90029070	ebi-a-GCST90029070	C-reactive protein levels	C-reactive protein levels || ||
rs6875660	5	159686256	0.0042	0.0033	575531	0.1974	NA	C	T	C-reactive protein levels || id:ebi-a-GCST90029070	ebi-a-GCST90029070	C-reactive protein levels	C-reactive protein levels || ||
rs34660375	5	180283881	-0.0039	0.0036	575531	0.2738	NA	A	G	C-reactive protein levels || id:ebi-a-GCST90029070	ebi-a-GCST90029070	C-reactive protein levels	C-reactive protein levels || ||
rs6920448	6	5755626	-0.0008	0.0032	575531	0.7999	NA	C	T	C-reactive protein levels || id:ebi-a-GCST90029070	ebi-a-GCST90029070	C-reactive protein levels	C-reactive protein levels || ||
rs12208226	6	22725908	-0.0041	0.0037	575531	0.2633	NA	C	A	C-reactive protein levels || id:ebi-a-GCST90029070	ebi-a-GCST90029070	C-reactive protein levels	C-reactive protein levels || ||
rs553072	6	153504165	0.0023	0.0031	575531	0.4514	NA	G	A	C-reactive protein levels || id:ebi-a-GCST90029070	ebi-a-GCST90029070	C-reactive protein levels	C-reactive protein levels || ||
rs10782329	6	153780607	-0.0009	0.0022	575531	0.6878	NA	C	T	C-reactive protein levels || id:ebi-a-GCST90029070	ebi-a-GCST90029070	C-reactive protein levels	C-reactive protein levels || ||
rs4492265	7	13523683	-0.0031	0.0021	575531	0.1471	NA	G	A	C-reactive protein levels || id:ebi-a-GCST90029070	ebi-a-GCST90029070	C-reactive protein levels	C-reactive protein levels || ||
rs329182	5	125076494	-0.0027	0.003	575531	0.3605	NA	T	C	C-reactive protein levels || id:ebi-a-GCST90029070	ebi-a-GCST90029070	C-reactive protein levels	C-reactive protein levels || ||
rs7725895	5	142244898	0.0034	0.0041	575531	0.4038	NA	A	G	C-reactive protein levels || id:ebi-a-GCST90029070	ebi-a-GCST90029070	C-reactive protein levels	C-reactive protein levels || ||
rs2081023	5	174606261	0.0006	0.0032	575531	0.8492	NA	A	G	C-reactive protein levels || id:ebi-a-GCST90029070	ebi-a-GCST90029070	C-reactive protein levels	C-reactive protein levels || ||
rs62427239	6	155737906	0.0036	0.0049	575531	0.4613	NA	C	A	C-reactive protein levels || id:ebi-a-GCST90029070	ebi-a-GCST90029070	C-reactive protein levels	C-reactive protein levels || ||
rs66473610	7	22843553	0.0042	0.004	575531	0.2902	NA	T	G	C-reactive protein levels || id:ebi-a-GCST90029070	ebi-a-GCST90029070	C-reactive protein levels	C-reactive protein levels || ||
rs35703006	8	28614217	-0.0001	0.0025	575531	0.9687	NA	G	T	C-reactive protein levels || id:ebi-a-GCST90029070	ebi-a-GCST90029070	C-reactive protein levels	C-reactive protein levels || ||
rs823424	8	16674526	0.0009	0.0024	575531	0.7126	NA	G	A	C-reactive protein levels || id:ebi-a-GCST90029070	ebi-a-GCST90029070	C-reactive protein levels	C-reactive protein levels || ||
rs6474512	8	38780606	-0.0015	0.002	575531	0.4613	NA	C	A	C-reactive protein levels || id:ebi-a-GCST90029070	ebi-a-GCST90029070	C-reactive protein levels	C-reactive protein levels || ||
rs55744759	8	57867671	0.0013	0.0032	575531	0.6804	NA	A	G	C-reactive protein levels || id:ebi-a-GCST90029070	ebi-a-GCST90029070	C-reactive protein levels	C-reactive protein levels || ||
rs768253	8	69010103	-0.0003	0.002	575531	0.8829	NA	T	G	C-reactive protein levels || id:ebi-a-GCST90029070	ebi-a-GCST90029070	C-reactive protein levels	C-reactive protein levels || ||
rs62531359	8	70916181	0.0005	0.003	575531	0.8655	NA	T	G	C-reactive protein levels || id:ebi-a-GCST90029070	ebi-a-GCST90029070	C-reactive protein levels	C-reactive protein levels || ||
rs10976229	9	7317307	0.006	0.003	575531	0.0421396	NA	T	G	C-reactive protein levels || id:ebi-a-GCST90029070	ebi-a-GCST90029070	C-reactive protein levels	C-reactive protein levels || ||
rs10809135	9	10611282	-0.0018	0.002	575531	0.3767	NA	C	T	C-reactive protein levels || id:ebi-a-GCST90029070	ebi-a-GCST90029070	C-reactive protein levels	C-reactive protein levels || ||
rs117452796	9	9423378	-0.0012	0.0046	575531	0.7934	NA	A	G	C-reactive protein levels || id:ebi-a-GCST90029070	ebi-a-GCST90029070	C-reactive protein levels	C-reactive protein levels || ||
rs12377846	9	16786784	-0.0103	0.005	575531	0.0389601	NA	C	A	C-reactive protein levels || id:ebi-a-GCST90029070	ebi-a-GCST90029070	C-reactive protein levels	C-reactive protein levels || ||
rs10965428	9	22718481	-0.0018	0.0037	575531	0.6234	NA	C	A	C-reactive protein levels || id:ebi-a-GCST90029070	ebi-a-GCST90029070	C-reactive protein levels	C-reactive protein levels || ||
rs7019909	9	33113322	-0.003	0.0034	575531	0.3719	NA	T	C	C-reactive protein levels || id:ebi-a-GCST90029070	ebi-a-GCST90029070	C-reactive protein levels	C-reactive protein levels || ||
rs10093275	8	69732887	0.0006	0.0022	575531	0.7888	NA	T	C	C-reactive protein levels || id:ebi-a-GCST90029070	ebi-a-GCST90029070	C-reactive protein levels	C-reactive protein levels || ||
rs2729556	7	111763988	0.0002	0.002	575531	0.9218	NA	T	C	C-reactive protein levels || id:ebi-a-GCST90029070	ebi-a-GCST90029070	C-reactive protein levels	C-reactive protein levels || ||
rs4731451	7	128054100	-0.0006	0.0021	575531	0.778999	NA	G	A	C-reactive protein levels || id:ebi-a-GCST90029070	ebi-a-GCST90029070	C-reactive protein levels	C-reactive protein levels || ||
rs11979110	7	130436459	0.0092	0.002	575531	6.24e-06	NA	T	C	C-reactive protein levels || id:ebi-a-GCST90029070	ebi-a-GCST90029070	C-reactive protein levels	C-reactive protein levels || ||
rs77910827	9	96597985	-0.0032	0.0035	575531	0.3553	NA	C	T	C-reactive protein levels || id:ebi-a-GCST90029070	ebi-a-GCST90029070	C-reactive protein levels	C-reactive protein levels || ||
rs2889192	9	76394568	-0.0012	0.0024	575531	0.6234	NA	T	G	C-reactive protein levels || id:ebi-a-GCST90029070	ebi-a-GCST90029070	C-reactive protein levels	C-reactive protein levels || ||
rs10217435	9	86052655	0.0045	0.004	575531	0.2571	NA	C	T	C-reactive protein levels || id:ebi-a-GCST90029070	ebi-a-GCST90029070	C-reactive protein levels	C-reactive protein levels || ||
rs13116360	4	111885431	-0.0045	0.0046	575531	0.326	NA	T	C	C-reactive protein levels || id:ebi-a-GCST90029070	ebi-a-GCST90029070	C-reactive protein levels	C-reactive protein levels || ||
rs2892880	4	120741726	-0.0016	0.0023	575531	0.494399	NA	G	A	C-reactive protein levels || id:ebi-a-GCST90029070	ebi-a-GCST90029070	C-reactive protein levels	C-reactive protein levels || ||
rs12634544	3	12351583	-0.0023	0.0023	575531	0.326	NA	T	C	C-reactive protein levels || id:ebi-a-GCST90029070	ebi-a-GCST90029070	C-reactive protein levels	C-reactive protein levels || ||
rs9837139	3	29811865	0.0009	0.0042	575531	0.8293	NA	A	G	C-reactive protein levels || id:ebi-a-GCST90029070	ebi-a-GCST90029070	C-reactive protein levels	C-reactive protein levels || ||
rs4033856	4	45642485	0.0009	0.0032	575531	0.7755	NA	T	C	C-reactive protein levels || id:ebi-a-GCST90029070	ebi-a-GCST90029070	C-reactive protein levels	C-reactive protein levels || ||
rs74542928	4	100544188	-0.0064	0.0035	575531	0.0644793	NA	T	C	C-reactive protein levels || id:ebi-a-GCST90029070	ebi-a-GCST90029070	C-reactive protein levels	C-reactive protein levels || ||
rs7441445	4	40707798	-0.0005	0.0021	575531	0.8151	NA	T	C	C-reactive protein levels || id:ebi-a-GCST90029070	ebi-a-GCST90029070	C-reactive protein levels	C-reactive protein levels || ||
rs77285108	4	122282768	-0.0046	0.0029	575531	0.1066	NA	G	A	C-reactive protein levels || id:ebi-a-GCST90029070	ebi-a-GCST90029070	C-reactive protein levels	C-reactive protein levels || ||
rs6797051	3	88995218	0.0002	0.0031	575531	0.9478	NA	C	T	C-reactive protein levels || id:ebi-a-GCST90029070	ebi-a-GCST90029070	C-reactive protein levels	C-reactive protein levels || ||
rs1553971	3	111419486	0.0018	0.0029	575531	0.5278	NA	T	G	C-reactive protein levels || id:ebi-a-GCST90029070	ebi-a-GCST90029070	C-reactive protein levels	C-reactive protein levels || ||
rs17012738	2	76698142	0.0023	0.002	575531	0.2587	NA	T	G	C-reactive protein levels || id:ebi-a-GCST90029070	ebi-a-GCST90029070	C-reactive protein levels	C-reactive protein levels || ||
rs72815774	2	91954502	0.0046	0.0043	575531	0.282	NA	T	C	C-reactive protein levels || id:ebi-a-GCST90029070	ebi-a-GCST90029070	C-reactive protein levels	C-reactive protein levels || ||
rs73846128	3	89340254	-0.007	0.0026	575531	0.00818502	NA	A	G	C-reactive protein levels || id:ebi-a-GCST90029070	ebi-a-GCST90029070	C-reactive protein levels	C-reactive protein levels || ||
rs704418	3	64252803	-0.0042	0.0031	575531	0.1691	NA	C	T	C-reactive protein levels || id:ebi-a-GCST90029070	ebi-a-GCST90029070	C-reactive protein levels	C-reactive protein levels || ||
rs13068444	3	64398863	-0.0025	0.0026	575531	0.345	NA	A	G	C-reactive protein levels || id:ebi-a-GCST90029070	ebi-a-GCST90029070	C-reactive protein levels	C-reactive protein levels || ||
rs28584818	3	64664456	-0.0007	0.0046	575531	0.8786	NA	A	G	C-reactive protein levels || id:ebi-a-GCST90029070	ebi-a-GCST90029070	C-reactive protein levels	C-reactive protein levels || ||
rs68093214	3	70657785	-0.0023	0.0023	575531	0.326	NA	C	T	C-reactive protein levels || id:ebi-a-GCST90029070	ebi-a-GCST90029070	C-reactive protein levels	C-reactive protein levels || ||
rs78453362	3	78740009	0.0031	0.0047	575531	0.508	NA	A	G	C-reactive protein levels || id:ebi-a-GCST90029070	ebi-a-GCST90029070	C-reactive protein levels	C-reactive protein levels || ||
rs78120384	3	106664363	0.0028	0.005	575531	0.574601	NA	A	G	C-reactive protein levels || id:ebi-a-GCST90029070	ebi-a-GCST90029070	C-reactive protein levels	C-reactive protein levels || ||
rs3792064	2	231678413	0.0036	0.0037	575531	0.326	NA	G	A	C-reactive protein levels || id:ebi-a-GCST90029070	ebi-a-GCST90029070	C-reactive protein levels	C-reactive protein levels || ||
rs13005175	2	232469722	-0.0036	0.0042	575531	0.3885	NA	G	A	C-reactive protein levels || id:ebi-a-GCST90029070	ebi-a-GCST90029070	C-reactive protein levels	C-reactive protein levels || ||
rs345219	3	6826520	0.0019	0.0021	575531	0.3742	NA	G	T	C-reactive protein levels || id:ebi-a-GCST90029070	ebi-a-GCST90029070	C-reactive protein levels	C-reactive protein levels || ||
rs764177	3	45809449	0.0009	0.0021	575531	0.6738	NA	C	A	C-reactive protein levels || id:ebi-a-GCST90029070	ebi-a-GCST90029070	C-reactive protein levels	C-reactive protein levels || ||
rs55876211	3	84471266	0.0033	0.0026	575531	0.2125	NA	C	T	C-reactive protein levels || id:ebi-a-GCST90029070	ebi-a-GCST90029070	C-reactive protein levels	C-reactive protein levels || ||
rs17734739	2	211663702	-0.0045	0.0026	575531	0.0891395	NA	T	C	C-reactive protein levels || id:ebi-a-GCST90029070	ebi-a-GCST90029070	C-reactive protein levels	C-reactive protein levels || ||
rs75101789	3	18615903	0.0038	0.0031	575531	0.2135	NA	C	T	C-reactive protein levels || id:ebi-a-GCST90029070	ebi-a-GCST90029070	C-reactive protein levels	C-reactive protein levels || ||
rs7915461	10	127532121	0.0004	0.0043	575531	0.9255	NA	C	T	C-reactive protein levels || id:ebi-a-GCST90029070	ebi-a-GCST90029070	C-reactive protein levels	C-reactive protein levels || ||
rs2998141	10	135010198	-0.0025	0.0026	575531	0.345	NA	C	T	C-reactive protein levels || id:ebi-a-GCST90029070	ebi-a-GCST90029070	C-reactive protein levels	C-reactive protein levels || ||
rs2939766	11	41417982	-0.0017	0.0021	575531	0.4266	NA	A	G	C-reactive protein levels || id:ebi-a-GCST90029070	ebi-a-GCST90029070	C-reactive protein levels	C-reactive protein levels || ||
rs55932844	10	94140233	-0.0053	0.0035	575531	0.1258	NA	A	G	C-reactive protein levels || id:ebi-a-GCST90029070	ebi-a-GCST90029070	C-reactive protein levels	C-reactive protein levels || ||
rs76022354	10	94306385	-0.0039	0.005	575531	0.4344	NA	C	T	C-reactive protein levels || id:ebi-a-GCST90029070	ebi-a-GCST90029070	C-reactive protein levels	C-reactive protein levels || ||
rs11591293	10	113419797	-0.0023	0.002	575531	0.2587	NA	G	T	C-reactive protein levels || id:ebi-a-GCST90029070	ebi-a-GCST90029070	C-reactive protein levels	C-reactive protein levels || ||
rs10781552	10	133897233	-0.0025	0.0022	575531	0.2644	NA	C	T	C-reactive protein levels || id:ebi-a-GCST90029070	ebi-a-GCST90029070	C-reactive protein levels	C-reactive protein levels || ||
rs58405430	11	20621043	-0.0021	0.0034	575531	0.532	NA	G	T	C-reactive protein levels || id:ebi-a-GCST90029070	ebi-a-GCST90029070	C-reactive protein levels	C-reactive protein levels || ||
rs72836424	10	129037453	-0.0007	0.0037	575531	0.8485	NA	C	T	C-reactive protein levels || id:ebi-a-GCST90029070	ebi-a-GCST90029070	C-reactive protein levels	C-reactive protein levels || ||
rs11026530	11	22379097	-0.0023	0.0032	575531	0.4662	NA	T	C	C-reactive protein levels || id:ebi-a-GCST90029070	ebi-a-GCST90029070	C-reactive protein levels	C-reactive protein levels || ||
rs12362316	11	40275998	0.0005	0.0026	575531	0.8502	NA	A	G	C-reactive protein levels || id:ebi-a-GCST90029070	ebi-a-GCST90029070	C-reactive protein levels	C-reactive protein levels || ||
rs10892421	11	119498403	-0.0003	0.0021	575531	0.8884	NA	T	C	C-reactive protein levels || id:ebi-a-GCST90029070	ebi-a-GCST90029070	C-reactive protein levels	C-reactive protein levels || ||
rs117186816	11	123936128	-0.0096	0.005	575531	0.05432	NA	G	A	C-reactive protein levels || id:ebi-a-GCST90029070	ebi-a-GCST90029070	C-reactive protein levels	C-reactive protein levels || ||
rs12794898	11	124554061	-0.0059	0.0038	575531	0.1173	NA	G	T	C-reactive protein levels || id:ebi-a-GCST90029070	ebi-a-GCST90029070	C-reactive protein levels	C-reactive protein levels || ||
rs4758231	11	7765096	0.0002	0.0021	575531	0.9255	NA	T	G	C-reactive protein levels || id:ebi-a-GCST90029070	ebi-a-GCST90029070	C-reactive protein levels	C-reactive protein levels || ||
rs75453768	10	116469806	0.0014	0.0038	575531	0.710201	NA	G	T	C-reactive protein levels || id:ebi-a-GCST90029070	ebi-a-GCST90029070	C-reactive protein levels	C-reactive protein levels || ||
rs56349194	11	9312796	-0.0045	0.0027	575531	0.1016	NA	A	G	C-reactive protein levels || id:ebi-a-GCST90029070	ebi-a-GCST90029070	C-reactive protein levels	C-reactive protein levels || ||
rs367480	11	2937631	-0.0007	0.002	575531	0.730999	NA	A	G	C-reactive protein levels || id:ebi-a-GCST90029070	ebi-a-GCST90029070	C-reactive protein levels	C-reactive protein levels || ||
rs11027642	11	24001840	-0.0017	0.0031	575531	0.577801	NA	C	T	C-reactive protein levels || id:ebi-a-GCST90029070	ebi-a-GCST90029070	C-reactive protein levels	C-reactive protein levels || ||
rs7298818	12	56396953	0.009	0.0036	575531	0.0115499	NA	C	T	C-reactive protein levels || id:ebi-a-GCST90029070	ebi-a-GCST90029070	C-reactive protein levels	C-reactive protein levels || ||
rs73103914	12	58658311	0.0012	0.0024	575531	0.6234	NA	A	G	C-reactive protein levels || id:ebi-a-GCST90029070	ebi-a-GCST90029070	C-reactive protein levels	C-reactive protein levels || ||
rs4764863	12	102514184	0.0004	0.002	575531	0.8443	NA	G	A	C-reactive protein levels || id:ebi-a-GCST90029070	ebi-a-GCST90029070	C-reactive protein levels	C-reactive protein levels || ||
rs1044939	12	57449705	-0.007	0.0038	575531	0.0631393	NA	C	T	C-reactive protein levels || id:ebi-a-GCST90029070	ebi-a-GCST90029070	C-reactive protein levels	C-reactive protein levels || ||
rs35509	12	115493337	0.0057	0.0036	575531	0.1097	NA	G	A	C-reactive protein levels || id:ebi-a-GCST90029070	ebi-a-GCST90029070	C-reactive protein levels	C-reactive protein levels || ||
rs2321387	13	58689340	-0.0039	0.002	575531	0.05546	NA	G	A	C-reactive protein levels || id:ebi-a-GCST90029070	ebi-a-GCST90029070	C-reactive protein levels	C-reactive protein levels || ||
rs1929743	13	76829562	-0.0007	0.0021	575531	0.743401	NA	T	C	C-reactive protein levels || id:ebi-a-GCST90029070	ebi-a-GCST90029070	C-reactive protein levels	C-reactive protein levels || ||
rs142372196	13	84660104	0.004	0.0027	575531	0.1456	NA	A	G	C-reactive protein levels || id:ebi-a-GCST90029070	ebi-a-GCST90029070	C-reactive protein levels	C-reactive protein levels || ||
rs73331712	12	69515102	-0.0023	0.0048	575531	0.6308	NA	T	C	C-reactive protein levels || id:ebi-a-GCST90029070	ebi-a-GCST90029070	C-reactive protein levels	C-reactive protein levels || ||
rs61933850	12	73139398	0.0026	0.0044	575531	0.5526	NA	G	A	C-reactive protein levels || id:ebi-a-GCST90029070	ebi-a-GCST90029070	C-reactive protein levels	C-reactive protein levels || ||
rs34449434	12	76523655	-0.0022	0.0024	575531	0.3679	NA	A	C	C-reactive protein levels || id:ebi-a-GCST90029070	ebi-a-GCST90029070	C-reactive protein levels	C-reactive protein levels || ||
rs75091807	13	35023691	-0.002	0.0038	575531	0.5955	NA	G	T	C-reactive protein levels || id:ebi-a-GCST90029070	ebi-a-GCST90029070	C-reactive protein levels	C-reactive protein levels || ||
rs11841382	13	38004672	-0.0017	0.0038	575531	0.651799	NA	G	T	C-reactive protein levels || id:ebi-a-GCST90029070	ebi-a-GCST90029070	C-reactive protein levels	C-reactive protein levels || ||
rs8063430	16	73821805	0.0005	0.0044	575531	0.9091	NA	T	C	C-reactive protein levels || id:ebi-a-GCST90029070	ebi-a-GCST90029070	C-reactive protein levels	C-reactive protein levels || ||
rs67490567	15	65691324	-0.0024	0.0029	575531	0.3999	NA	T	C	C-reactive protein levels || id:ebi-a-GCST90029070	ebi-a-GCST90029070	C-reactive protein levels	C-reactive protein levels || ||
rs62029761	16	16006242	-0.0045	0.0048	575531	0.347	NA	A	G	C-reactive protein levels || id:ebi-a-GCST90029070	ebi-a-GCST90029070	C-reactive protein levels	C-reactive protein levels || ||
rs8047955	16	81776768	0.0023	0.0021	575531	0.282	NA	G	A	C-reactive protein levels || id:ebi-a-GCST90029070	ebi-a-GCST90029070	C-reactive protein levels	C-reactive protein levels || ||
rs77564310	15	80713184	0.004	0.0025	575531	0.1161	NA	A	C	C-reactive protein levels || id:ebi-a-GCST90029070	ebi-a-GCST90029070	C-reactive protein levels	C-reactive protein levels || ||
rs4383094	15	81694972	-0.0054	0.0033	575531	0.0974294	NA	C	T	C-reactive protein levels || id:ebi-a-GCST90029070	ebi-a-GCST90029070	C-reactive protein levels	C-reactive protein levels || ||
rs11073596	15	86433579	-0.0038	0.0022	575531	0.0897904	NA	G	T	C-reactive protein levels || id:ebi-a-GCST90029070	ebi-a-GCST90029070	C-reactive protein levels	C-reactive protein levels || ||
rs8005030	14	30607199	-0.0037	0.0022	575531	0.0985598	NA	C	T	C-reactive protein levels || id:ebi-a-GCST90029070	ebi-a-GCST90029070	C-reactive protein levels	C-reactive protein levels || ||
rs12147596	14	104006716	0.003	0.0022	575531	0.1805	NA	C	T	C-reactive protein levels || id:ebi-a-GCST90029070	ebi-a-GCST90029070	C-reactive protein levels	C-reactive protein levels || ||
rs7359080	14	106939916	0.0003	0.0039	575531	0.9382	NA	C	A	C-reactive protein levels || id:ebi-a-GCST90029070	ebi-a-GCST90029070	C-reactive protein levels	C-reactive protein levels || ||
rs56188186	16	87710690	0.0034	0.0038	575531	0.3668	NA	A	G	C-reactive protein levels || id:ebi-a-GCST90029070	ebi-a-GCST90029070	C-reactive protein levels	C-reactive protein levels || ||
rs7187855	16	87893751	0.0022	0.0053	575531	0.677699	NA	A	C	C-reactive protein levels || id:ebi-a-GCST90029070	ebi-a-GCST90029070	C-reactive protein levels	C-reactive protein levels || ||
rs4506934	17	2856662	-0.0031	0.0035	575531	0.3705	NA	C	T	C-reactive protein levels || id:ebi-a-GCST90029070	ebi-a-GCST90029070	C-reactive protein levels	C-reactive protein levels || ||
rs6577484	1	8419420	0.0041	0.0033	575531	0.2082	NA	G	A	C-reactive protein levels || id:ebi-a-GCST90029070	ebi-a-GCST90029070	C-reactive protein levels	C-reactive protein levels || ||
rs4378146	1	24927625	-0.0019	0.0023	575531	0.4172	NA	A	C	C-reactive protein levels || id:ebi-a-GCST90029070	ebi-a-GCST90029070	C-reactive protein levels	C-reactive protein levels || ||
rs10798999	1	34308917	0.0014	0.0024	575531	0.5667	NA	C	T	C-reactive protein levels || id:ebi-a-GCST90029070	ebi-a-GCST90029070	C-reactive protein levels	C-reactive protein levels || ||
rs11585893	1	10644351	-0.0006	0.003	575531	0.839	NA	A	G	C-reactive protein levels || id:ebi-a-GCST90029070	ebi-a-GCST90029070	C-reactive protein levels	C-reactive protein levels || ||
rs12753492	1	14201546	-0.0026	0.0029	575531	0.3618	NA	A	C	C-reactive protein levels || id:ebi-a-GCST90029070	ebi-a-GCST90029070	C-reactive protein levels	C-reactive protein levels || ||
rs954878	1	54578401	-0.0005	0.002	575531	0.806	NA	A	G	C-reactive protein levels || id:ebi-a-GCST90029070	ebi-a-GCST90029070	C-reactive protein levels	C-reactive protein levels || ||
rs45598138	1	55522083	-0.0023	0.0047	575531	0.6234	NA	C	A	C-reactive protein levels || id:ebi-a-GCST90029070	ebi-a-GCST90029070	C-reactive protein levels	C-reactive protein levels || ||
rs11251024	10	2095726	-0.0018	0.0021	575531	0.3999	NA	G	A	C-reactive protein levels || id:ebi-a-GCST90029070	ebi-a-GCST90029070	C-reactive protein levels	C-reactive protein levels || ||
rs79086868	9	133791605	0.0064	0.0032	575531	0.0425902	NA	T	C	C-reactive protein levels || id:ebi-a-GCST90029070	ebi-a-GCST90029070	C-reactive protein levels	C-reactive protein levels || ||
rs739451	9	136678954	-0.0015	0.0025	575531	0.555699	NA	C	T	C-reactive protein levels || id:ebi-a-GCST90029070	ebi-a-GCST90029070	C-reactive protein levels	C-reactive protein levels || ||
rs10759623	9	115821485	-0.0008	0.0026	575531	0.7625	NA	C	T	C-reactive protein levels || id:ebi-a-GCST90029070	ebi-a-GCST90029070	C-reactive protein levels	C-reactive protein levels || ||
rs114184530	9	116018011	-0.0071	0.0047	575531	0.1295	NA	T	C	C-reactive protein levels || id:ebi-a-GCST90029070	ebi-a-GCST90029070	C-reactive protein levels	C-reactive protein levels || ||
rs61841040	10	9659749	0.0028	0.0029	575531	0.326	NA	G	T	C-reactive protein levels || id:ebi-a-GCST90029070	ebi-a-GCST90029070	C-reactive protein levels	C-reactive protein levels || ||
rs7916711	10	28588269	0.0029	0.0043	575531	0.4977	NA	A	G	C-reactive protein levels || id:ebi-a-GCST90029070	ebi-a-GCST90029070	C-reactive protein levels	C-reactive protein levels || ||
rs72814525	10	72443070	-0.0001	0.0022	575531	0.9644	NA	A	G	C-reactive protein levels || id:ebi-a-GCST90029070	ebi-a-GCST90029070	C-reactive protein levels	C-reactive protein levels || ||
rs11001948	10	78724969	0.0035	0.0041	575531	0.3901	NA	C	A	C-reactive protein levels || id:ebi-a-GCST90029070	ebi-a-GCST90029070	C-reactive protein levels	C-reactive protein levels || ||
rs1649999	10	80086072	0.0044	0.0033	575531	0.1769	NA	A	G	C-reactive protein levels || id:ebi-a-GCST90029070	ebi-a-GCST90029070	C-reactive protein levels	C-reactive protein levels || ||
rs35890118	10	129715759	-0.0013	0.0022	575531	0.561699	NA	A	G	C-reactive protein levels || id:ebi-a-GCST90029070	ebi-a-GCST90029070	C-reactive protein levels	C-reactive protein levels || ||
rs35778461	9	100150556	0.0005	0.0025	575531	0.8443	NA	C	T	C-reactive protein levels || id:ebi-a-GCST90029070	ebi-a-GCST90029070	C-reactive protein levels	C-reactive protein levels || ||
rs71481756	10	8102404	-0.0024	0.0037	575531	0.5126	NA	T	G	C-reactive protein levels || id:ebi-a-GCST90029070	ebi-a-GCST90029070	C-reactive protein levels	C-reactive protein levels || ||
rs36111799	10	39136170	0.0049	0.0023	575531	0.0363999	NA	C	T	C-reactive protein levels || id:ebi-a-GCST90029070	ebi-a-GCST90029070	C-reactive protein levels	C-reactive protein levels || ||
rs112102233	10	46098286	-0.0091	0.0049	575531	0.0625893	NA	A	G	C-reactive protein levels || id:ebi-a-GCST90029070	ebi-a-GCST90029070	C-reactive protein levels	C-reactive protein levels || ||
rs72771021	10	13841631	0.0007	0.0051	575531	0.8906	NA	C	T	C-reactive protein levels || id:ebi-a-GCST90029070	ebi-a-GCST90029070	C-reactive protein levels	C-reactive protein levels || ||
rs11146701	10	39062269	0.0034	0.0022	575531	0.129	NA	A	G	C-reactive protein levels || id:ebi-a-GCST90029070	ebi-a-GCST90029070	C-reactive protein levels	C-reactive protein levels || ||
rs2795528	10	43270264	0.0059	0.0046	575531	0.1978	NA	G	A	C-reactive protein levels || id:ebi-a-GCST90029070	ebi-a-GCST90029070	C-reactive protein levels	C-reactive protein levels || ||
rs4596722	9	88787144	-0.0027	0.002	575531	0.1849	NA	G	A	C-reactive protein levels || id:ebi-a-GCST90029070	ebi-a-GCST90029070	C-reactive protein levels	C-reactive protein levels || ||
rs35524804	9	100113683	-0.0019	0.0024	575531	0.4368	NA	T	C	C-reactive protein levels || id:ebi-a-GCST90029070	ebi-a-GCST90029070	C-reactive protein levels	C-reactive protein levels || ||
rs592299	9	136179347	0.0039	0.002	575531	0.05546	NA	T	C	C-reactive protein levels || id:ebi-a-GCST90029070	ebi-a-GCST90029070	C-reactive protein levels	C-reactive protein levels || ||
rs72676854	8	109990939	0.0045	0.0042	575531	0.281	NA	T	C	C-reactive protein levels || id:ebi-a-GCST90029070	ebi-a-GCST90029070	C-reactive protein levels	C-reactive protein levels || ||
rs6993398	8	115560689	0.0014	0.0029	575531	0.6234	NA	G	A	C-reactive protein levels || id:ebi-a-GCST90029070	ebi-a-GCST90029070	C-reactive protein levels	C-reactive protein levels || ||
rs73557284	6	139181109	-0.0029	0.0052	575531	0.5765	NA	A	G	C-reactive protein levels || id:ebi-a-GCST90029070	ebi-a-GCST90029070	C-reactive protein levels	C-reactive protein levels || ||
rs9347879	6	165015261	-0.0016	0.002	575531	0.432	NA	T	C	C-reactive protein levels || id:ebi-a-GCST90029070	ebi-a-GCST90029070	C-reactive protein levels	C-reactive protein levels || ||
rs60583455	7	1321675	0.0034	0.0022	575531	0.129	NA	T	C	C-reactive protein levels || id:ebi-a-GCST90029070	ebi-a-GCST90029070	C-reactive protein levels	C-reactive protein levels || ||
rs10108780	8	123882833	0.0023	0.0022	575531	0.3045	NA	A	G	C-reactive protein levels || id:ebi-a-GCST90029070	ebi-a-GCST90029070	C-reactive protein levels	C-reactive protein levels || ||
rs10248854	7	121281238	-0.0022	0.0021	575531	0.3035	NA	C	A	C-reactive protein levels || id:ebi-a-GCST90029070	ebi-a-GCST90029070	C-reactive protein levels	C-reactive protein levels || ||
rs17067892	8	3763540	0.0039	0.004	575531	0.326	NA	C	T	C-reactive protein levels || id:ebi-a-GCST90029070	ebi-a-GCST90029070	C-reactive protein levels	C-reactive protein levels || ||
rs3758087	8	23714609	0.0033	0.0021	575531	0.1227	NA	C	T	C-reactive protein levels || id:ebi-a-GCST90029070	ebi-a-GCST90029070	C-reactive protein levels	C-reactive protein levels || ||
rs2791343	8	131316030	-0.0042	0.0021	575531	0.0494903	NA	T	C	C-reactive protein levels || id:ebi-a-GCST90029070	ebi-a-GCST90029070	C-reactive protein levels	C-reactive protein levels || ||
rs11783695	8	144596903	-0.0033	0.003	575531	0.2637	NA	G	T	C-reactive protein levels || id:ebi-a-GCST90029070	ebi-a-GCST90029070	C-reactive protein levels	C-reactive protein levels || ||
rs10090365	8	138638199	0.0001	0.002	575531	0.9608	NA	G	A	C-reactive protein levels || id:ebi-a-GCST90029070	ebi-a-GCST90029070	C-reactive protein levels	C-reactive protein levels || ||
rs893394	2	20054971	0.003	0.002	575531	0.1407	NA	G	A	C-reactive protein levels || id:ebi-a-GCST90029070	ebi-a-GCST90029070	C-reactive protein levels	C-reactive protein levels || ||
rs4364940	1	234126516	0.0008	0.0022	575531	0.721	NA	A	G	C-reactive protein levels || id:ebi-a-GCST90029070	ebi-a-GCST90029070	C-reactive protein levels	C-reactive protein levels || ||
rs488164	1	239995451	-0.004	0.002	575531	0.0494903	NA	G	T	C-reactive protein levels || id:ebi-a-GCST90029070	ebi-a-GCST90029070	C-reactive protein levels	C-reactive protein levels || ||
rs12404911	1	240118443	-0.0001	0.0025	575531	0.9687	NA	C	T	C-reactive protein levels || id:ebi-a-GCST90029070	ebi-a-GCST90029070	C-reactive protein levels	C-reactive protein levels || ||
rs12747809	1	240359089	0.0004	0.0021	575531	0.8516	NA	A	G	C-reactive protein levels || id:ebi-a-GCST90029070	ebi-a-GCST90029070	C-reactive protein levels	C-reactive protein levels || ||
rs77968078	1	240441766	0.0028	0.0042	575531	0.5024	NA	G	A	C-reactive protein levels || id:ebi-a-GCST90029070	ebi-a-GCST90029070	C-reactive protein levels	C-reactive protein levels || ||
rs4644504	1	221985829	0.0057	0.0036	575531	0.1097	NA	T	C	C-reactive protein levels || id:ebi-a-GCST90029070	ebi-a-GCST90029070	C-reactive protein levels	C-reactive protein levels || ||
rs61825792	1	224687852	0.0002	0.0025	575531	0.9374	NA	C	T	C-reactive protein levels || id:ebi-a-GCST90029070	ebi-a-GCST90029070	C-reactive protein levels	C-reactive protein levels || ||
rs792108	2	5532793	-0.0006	0.0021	575531	0.778999	NA	C	T	C-reactive protein levels || id:ebi-a-GCST90029070	ebi-a-GCST90029070	C-reactive protein levels	C-reactive protein levels || ||
rs11685699	2	11232685	-0.0006	0.0039	575531	0.8768	NA	C	T	C-reactive protein levels || id:ebi-a-GCST90029070	ebi-a-GCST90029070	C-reactive protein levels	C-reactive protein levels || ||
rs1434153	2	34595533	-0.0021	0.0022	575531	0.3485	NA	G	A	C-reactive protein levels || id:ebi-a-GCST90029070	ebi-a-GCST90029070	C-reactive protein levels	C-reactive protein levels || ||
rs9973954	2	19885907	-0.0007	0.0022	575531	0.7546	NA	G	A	C-reactive protein levels || id:ebi-a-GCST90029070	ebi-a-GCST90029070	C-reactive protein levels	C-reactive protein levels || ||
rs12989336	2	36259341	0.0022	0.0021	575531	0.3035	NA	G	A	C-reactive protein levels || id:ebi-a-GCST90029070	ebi-a-GCST90029070	C-reactive protein levels	C-reactive protein levels || ||
rs482905	1	166557202	-0.0019	0.0023	575531	0.4172	NA	G	T	C-reactive protein levels || id:ebi-a-GCST90029070	ebi-a-GCST90029070	C-reactive protein levels	C-reactive protein levels || ||
rs240104	1	176571431	0.0042	0.0024	575531	0.0856505	NA	T	C	C-reactive protein levels || id:ebi-a-GCST90029070	ebi-a-GCST90029070	C-reactive protein levels	C-reactive protein levels || ||
rs12566975	1	185091351	-0.006	0.002	575531	0.00321299	NA	T	C	C-reactive protein levels || id:ebi-a-GCST90029070	ebi-a-GCST90029070	C-reactive protein levels	C-reactive protein levels || ||
rs11808093	1	200594891	0.0001	0.0033	575531	0.9755	NA	T	C	C-reactive protein levels || id:ebi-a-GCST90029070	ebi-a-GCST90029070	C-reactive protein levels	C-reactive protein levels || ||
rs12118202	1	210681370	0.0008	0.0024	575531	0.743401	NA	T	C	C-reactive protein levels || id:ebi-a-GCST90029070	ebi-a-GCST90029070	C-reactive protein levels	C-reactive protein levels || ||
rs35559912	5	35288938	0.0015	0.0039	575531	0.6982	NA	T	C	C-reactive protein levels || id:ebi-a-GCST90029070	ebi-a-GCST90029070	C-reactive protein levels	C-reactive protein levels || ||
rs10941294	5	36435597	-0.0001	0.0041	575531	0.9804	NA	C	T	C-reactive protein levels || id:ebi-a-GCST90029070	ebi-a-GCST90029070	C-reactive protein levels	C-reactive protein levels || ||
rs76430504	5	40438158	0.0031	0.0043	575531	0.4685	NA	T	C	C-reactive protein levels || id:ebi-a-GCST90029070	ebi-a-GCST90029070	C-reactive protein levels	C-reactive protein levels || ||
rs6890185	5	71186626	0.0023	0.0021	575531	0.282	NA	C	T	C-reactive protein levels || id:ebi-a-GCST90029070	ebi-a-GCST90029070	C-reactive protein levels	C-reactive protein levels || ||
rs158487	5	55576026	-0.0008	0.0022	575531	0.721	NA	G	A	C-reactive protein levels || id:ebi-a-GCST90029070	ebi-a-GCST90029070	C-reactive protein levels	C-reactive protein levels || ||
rs16891896	5	33897589	-0.0063	0.0046	575531	0.1691	NA	G	A	C-reactive protein levels || id:ebi-a-GCST90029070	ebi-a-GCST90029070	C-reactive protein levels	C-reactive protein levels || ||
rs267959	5	10737802	0.0016	0.0021	575531	0.4543	NA	G	A	C-reactive protein levels || id:ebi-a-GCST90029070	ebi-a-GCST90029070	C-reactive protein levels	C-reactive protein levels || ||
rs2162883	5	27940068	0.0022	0.0026	575531	0.4059	NA	T	C	C-reactive protein levels || id:ebi-a-GCST90029070	ebi-a-GCST90029070	C-reactive protein levels	C-reactive protein levels || ||
rs115777838	5	26110626	-0.0064	0.0049	575531	0.1903	NA	T	C	C-reactive protein levels || id:ebi-a-GCST90029070	ebi-a-GCST90029070	C-reactive protein levels	C-reactive protein levels || ||
rs62390301	5	159867647	0.0002	0.0025	575531	0.9374	NA	T	C	C-reactive protein levels || id:ebi-a-GCST90029070	ebi-a-GCST90029070	C-reactive protein levels	C-reactive protein levels || ||
rs431418	5	166419552	0.0025	0.0034	575531	0.4568	NA	G	A	C-reactive protein levels || id:ebi-a-GCST90029070	ebi-a-GCST90029070	C-reactive protein levels	C-reactive protein levels || ||
rs17785622	6	83459314	0.002	0.0045	575531	0.6553	NA	A	G	C-reactive protein levels || id:ebi-a-GCST90029070	ebi-a-GCST90029070	C-reactive protein levels	C-reactive protein levels || ||
rs1923415	6	89268715	0.0028	0.0031	575531	0.3593	NA	A	G	C-reactive protein levels || id:ebi-a-GCST90029070	ebi-a-GCST90029070	C-reactive protein levels	C-reactive protein levels || ||
rs6899771	6	97406220	0.0068	0.0036	575531	0.0563599	NA	A	G	C-reactive protein levels || id:ebi-a-GCST90029070	ebi-a-GCST90029070	C-reactive protein levels	C-reactive protein levels || ||
rs10262702	7	66890843	0.0035	0.0033	575531	0.2827	NA	T	C	C-reactive protein levels || id:ebi-a-GCST90029070	ebi-a-GCST90029070	C-reactive protein levels	C-reactive protein levels || ||
rs553697	6	93730393	0.0001	0.0029	575531	0.972	NA	C	T	C-reactive protein levels || id:ebi-a-GCST90029070	ebi-a-GCST90029070	C-reactive protein levels	C-reactive protein levels || ||
rs13247359	7	76357726	0.0021	0.0021	575531	0.326	NA	G	A	C-reactive protein levels || id:ebi-a-GCST90029070	ebi-a-GCST90029070	C-reactive protein levels	C-reactive protein levels || ||
rs2464826	7	79490250	-0.0031	0.0032	575531	0.326	NA	A	C	C-reactive protein levels || id:ebi-a-GCST90029070	ebi-a-GCST90029070	C-reactive protein levels	C-reactive protein levels || ||
rs17235252	7	82536037	0.0063	0.0036	575531	0.0770708	NA	T	C	C-reactive protein levels || id:ebi-a-GCST90029070	ebi-a-GCST90029070	C-reactive protein levels	C-reactive protein levels || ||
rs2523124	7	97348436	-0.0042	0.0021	575531	0.0494903	NA	C	T	C-reactive protein levels || id:ebi-a-GCST90029070	ebi-a-GCST90029070	C-reactive protein levels	C-reactive protein levels || ||
rs290772	2	102126220	0.0036	0.0039	575531	0.3521	NA	G	A	C-reactive protein levels || id:ebi-a-GCST90029070	ebi-a-GCST90029070	C-reactive protein levels	C-reactive protein levels || ||
rs2240542	2	242066314	0.0064	0.0022	575531	0.00427297	NA	C	T	C-reactive protein levels || id:ebi-a-GCST90029070	ebi-a-GCST90029070	C-reactive protein levels	C-reactive protein levels || ||
rs12992764	2	188895743	-0.0015	0.0021	575531	0.483	NA	T	G	C-reactive protein levels || id:ebi-a-GCST90029070	ebi-a-GCST90029070	C-reactive protein levels	C-reactive protein levels || ||
rs10931481	2	191954852	0.0013	0.0021	575531	0.5432	NA	A	G	C-reactive protein levels || id:ebi-a-GCST90029070	ebi-a-GCST90029070	C-reactive protein levels	C-reactive protein levels || ||
rs13020688	2	192878532	-0.0052	0.0021	575531	0.01501	NA	G	A	C-reactive protein levels || id:ebi-a-GCST90029070	ebi-a-GCST90029070	C-reactive protein levels	C-reactive protein levels || ||
rs6759615	2	205238716	-0.0023	0.0039	575531	0.552199	NA	A	G	C-reactive protein levels || id:ebi-a-GCST90029070	ebi-a-GCST90029070	C-reactive protein levels	C-reactive protein levels || ||
rs13409132	2	205616346	-0.0028	0.0046	575531	0.541101	NA	A	G	C-reactive protein levels || id:ebi-a-GCST90029070	ebi-a-GCST90029070	C-reactive protein levels	C-reactive protein levels || ||
rs73167075	3	165693143	0.0055	0.0023	575531	0.01884	NA	T	C	C-reactive protein levels || id:ebi-a-GCST90029070	ebi-a-GCST90029070	C-reactive protein levels	C-reactive protein levels || ||
rs1431492	3	150855371	-0.0029	0.0027	575531	0.2915	NA	C	T	C-reactive protein levels || id:ebi-a-GCST90029070	ebi-a-GCST90029070	C-reactive protein levels	C-reactive protein levels || ||
rs73186226	3	123829361	-0.0056	0.0037	575531	0.1266	NA	G	A	C-reactive protein levels || id:ebi-a-GCST90029070	ebi-a-GCST90029070	C-reactive protein levels	C-reactive protein levels || ||
rs6762473	3	127139574	-0.0001	0.0021	575531	0.9627	NA	A	C	C-reactive protein levels || id:ebi-a-GCST90029070	ebi-a-GCST90029070	C-reactive protein levels	C-reactive protein levels || ||
rs74599091	1	179720669	0.0092	0.0047	575531	0.0494903	NA	A	G	C-reactive protein levels || id:ebi-a-GCST90029070	ebi-a-GCST90029070	C-reactive protein levels	C-reactive protein levels || ||
rs72730932	1	192019835	-0.0009	0.0029	575531	0.752199	NA	C	A	C-reactive protein levels || id:ebi-a-GCST90029070	ebi-a-GCST90029070	C-reactive protein levels	C-reactive protein levels || ||
rs17474256	1	104524676	0.0029	0.0034	575531	0.3881	NA	G	A	C-reactive protein levels || id:ebi-a-GCST90029070	ebi-a-GCST90029070	C-reactive protein levels	C-reactive protein levels || ||
rs9725395	1	85205632	-0.0072	0.0038	575531	0.0559706	NA	A	G	C-reactive protein levels || id:ebi-a-GCST90029070	ebi-a-GCST90029070	C-reactive protein levels	C-reactive protein levels || ||
rs1612733	1	107661606	0.0035	0.0046	575531	0.4449	NA	T	C	C-reactive protein levels || id:ebi-a-GCST90029070	ebi-a-GCST90029070	C-reactive protein levels	C-reactive protein levels || ||
rs11547158	7	148921732	-0.0003	0.003	575531	0.9191	NA	A	G	C-reactive protein levels || id:ebi-a-GCST90029070	ebi-a-GCST90029070	C-reactive protein levels	C-reactive protein levels || ||
rs34302036	7	78136725	0.0043	0.002	575531	0.0347096	NA	G	A	C-reactive protein levels || id:ebi-a-GCST90029070	ebi-a-GCST90029070	C-reactive protein levels	C-reactive protein levels || ||
rs2074723	7	50834929	-0.0084	0.0046	575531	0.0667406	NA	T	C	C-reactive protein levels || id:ebi-a-GCST90029070	ebi-a-GCST90029070	C-reactive protein levels	C-reactive protein levels || ||
rs12719051	7	51365152	0.0015	0.0035	575531	0.6648	NA	A	G	C-reactive protein levels || id:ebi-a-GCST90029070	ebi-a-GCST90029070	C-reactive protein levels	C-reactive protein levels || ||
rs146660815	6	46664437	0.0029	0.0051	575531	0.5689	NA	T	C	C-reactive protein levels || id:ebi-a-GCST90029070	ebi-a-GCST90029070	C-reactive protein levels	C-reactive protein levels || ||
rs113006825	6	51803869	0.0068	0.0025	575531	0.00755005	NA	T	C	C-reactive protein levels || id:ebi-a-GCST90029070	ebi-a-GCST90029070	C-reactive protein levels	C-reactive protein levels || ||
rs6934739	6	39940437	-0.0007	0.0022	575531	0.7546	NA	A	G	C-reactive protein levels || id:ebi-a-GCST90029070	ebi-a-GCST90029070	C-reactive protein levels	C-reactive protein levels || ||
rs62397761	6	48093014	0.0008	0.0022	575531	0.721	NA	A	G	C-reactive protein levels || id:ebi-a-GCST90029070	ebi-a-GCST90029070	C-reactive protein levels	C-reactive protein levels || ||
rs61090148	4	174810498	-0.0033	0.002	575531	0.1051	NA	A	G	C-reactive protein levels || id:ebi-a-GCST90029070	ebi-a-GCST90029070	C-reactive protein levels	C-reactive protein levels || ||
rs34088226	5	4308946	-0.0083	0.0041	575531	0.0415499	NA	A	G	C-reactive protein levels || id:ebi-a-GCST90029070	ebi-a-GCST90029070	C-reactive protein levels	C-reactive protein levels || ||
rs2332027	4	171672038	-0.0015	0.002	575531	0.4613	NA	A	G	C-reactive protein levels || id:ebi-a-GCST90029070	ebi-a-GCST90029070	C-reactive protein levels	C-reactive protein levels || ||
rs2726805	4	183247601	-0.0025	0.0021	575531	0.2423	NA	A	G	C-reactive protein levels || id:ebi-a-GCST90029070	ebi-a-GCST90029070	C-reactive protein levels	C-reactive protein levels || ||
rs4862235	4	184628931	-0.0027	0.002	575531	0.1849	NA	A	G	C-reactive protein levels || id:ebi-a-GCST90029070	ebi-a-GCST90029070	C-reactive protein levels	C-reactive protein levels || ||
rs11938607	4	189060431	-0.0001	0.0024	575531	0.9674	NA	C	T	C-reactive protein levels || id:ebi-a-GCST90029070	ebi-a-GCST90029070	C-reactive protein levels	C-reactive protein levels || ||
rs36057338	4	189935314	0.0018	0.0041	575531	0.6585	NA	G	T	C-reactive protein levels || id:ebi-a-GCST90029070	ebi-a-GCST90029070	C-reactive protein levels	C-reactive protein levels || ||
rs921306	5	3004396	0.0023	0.0021	575531	0.282	NA	T	C	C-reactive protein levels || id:ebi-a-GCST90029070	ebi-a-GCST90029070	C-reactive protein levels	C-reactive protein levels || ||
rs336138	5	8146371	0.0046	0.0027	575531	0.0942606	NA	G	T	C-reactive protein levels || id:ebi-a-GCST90029070	ebi-a-GCST90029070	C-reactive protein levels	C-reactive protein levels || ||
rs6893855	5	18018467	-0.0001	0.0035	575531	0.977	NA	C	A	C-reactive protein levels || id:ebi-a-GCST90029070	ebi-a-GCST90029070	C-reactive protein levels	C-reactive protein levels || ||
rs4388134	4	190110710	-0.0021	0.0024	575531	0.3901	NA	T	C	C-reactive protein levels || id:ebi-a-GCST90029070	ebi-a-GCST90029070	C-reactive protein levels	C-reactive protein levels || ||
rs249459	5	4994609	0.0013	0.0021	575531	0.5432	NA	A	G	C-reactive protein levels || id:ebi-a-GCST90029070	ebi-a-GCST90029070	C-reactive protein levels	C-reactive protein levels || ||
rs40656	5	9368158	0.0047	0.0029	575531	0.099211	NA	C	T	C-reactive protein levels || id:ebi-a-GCST90029070	ebi-a-GCST90029070	C-reactive protein levels	C-reactive protein levels || ||
rs56221232	2	153453410	0.001	0.0032	575531	0.7514	NA	T	C	C-reactive protein levels || id:ebi-a-GCST90029070	ebi-a-GCST90029070	C-reactive protein levels	C-reactive protein levels || ||
rs6707783	2	52053891	0.0025	0.0035	575531	0.4702	NA	C	T	C-reactive protein levels || id:ebi-a-GCST90029070	ebi-a-GCST90029070	C-reactive protein levels	C-reactive protein levels || ||
rs7635831	3	173040924	0.0049	0.0024	575531	0.0449304	NA	G	A	C-reactive protein levels || id:ebi-a-GCST90029070	ebi-a-GCST90029070	C-reactive protein levels	C-reactive protein levels || ||
rs77478751	3	173151665	0.0023	0.0048	575531	0.6308	NA	A	G	C-reactive protein levels || id:ebi-a-GCST90029070	ebi-a-GCST90029070	C-reactive protein levels	C-reactive protein levels || ||
rs115602804	3	191572365	0.0023	0.0044	575531	0.5993	NA	G	A	C-reactive protein levels || id:ebi-a-GCST90029070	ebi-a-GCST90029070	C-reactive protein levels	C-reactive protein levels || ||
rs35042269	4	8142607	-0.0005	0.0036	575531	0.8884	NA	C	A	C-reactive protein levels || id:ebi-a-GCST90029070	ebi-a-GCST90029070	C-reactive protein levels	C-reactive protein levels || ||
rs4428215	3	171947435	-0.001	0.0024	575531	0.6824	NA	G	A	C-reactive protein levels || id:ebi-a-GCST90029070	ebi-a-GCST90029070	C-reactive protein levels	C-reactive protein levels || ||
rs10805326	4	14324623	0.0009	0.0022	575531	0.6878	NA	A	G	C-reactive protein levels || id:ebi-a-GCST90029070	ebi-a-GCST90029070	C-reactive protein levels	C-reactive protein levels || ||
rs11736617	4	38917830	0.0102	0.0032	575531	0.00123101	NA	G	A	C-reactive protein levels || id:ebi-a-GCST90029070	ebi-a-GCST90029070	C-reactive protein levels	C-reactive protein levels || ||
rs6809952	3	193896709	-0.0027	0.0023	575531	0.2489	NA	G	A	C-reactive protein levels || id:ebi-a-GCST90029070	ebi-a-GCST90029070	C-reactive protein levels	C-reactive protein levels || ||
rs4916508	3	195936789	0.0002	0.002	575531	0.9218	NA	A	G	C-reactive protein levels || id:ebi-a-GCST90029070	ebi-a-GCST90029070	C-reactive protein levels	C-reactive protein levels || ||
rs2017189	4	7460153	0.0003	0.002	575531	0.8829	NA	T	G	C-reactive protein levels || id:ebi-a-GCST90029070	ebi-a-GCST90029070	C-reactive protein levels	C-reactive protein levels || ||
rs77293403	5	77388406	-0.0056	0.0043	575531	0.1903	NA	A	G	C-reactive protein levels || id:ebi-a-GCST90029070	ebi-a-GCST90029070	C-reactive protein levels	C-reactive protein levels || ||
rs1397793	5	90471451	0.0002	0.0022	575531	0.9289	NA	A	G	C-reactive protein levels || id:ebi-a-GCST90029070	ebi-a-GCST90029070	C-reactive protein levels	C-reactive protein levels || ||
rs166849	2	200778866	0.0074	0.002	575531	0.000278997	NA	A	G	C-reactive protein levels || id:ebi-a-GCST90029070	ebi-a-GCST90029070	C-reactive protein levels	C-reactive protein levels || ||
rs16855101	2	169051157	0.0038	0.0034	575531	0.2581	NA	C	T	C-reactive protein levels || id:ebi-a-GCST90029070	ebi-a-GCST90029070	C-reactive protein levels	C-reactive protein levels || ||
rs13024781	2	168628871	-0.0005	0.002	575531	0.806	NA	T	C	C-reactive protein levels || id:ebi-a-GCST90029070	ebi-a-GCST90029070	C-reactive protein levels	C-reactive protein levels || ||
rs12618201	2	174436533	0.0027	0.0021	575531	0.2067	NA	A	G	C-reactive protein levels || id:ebi-a-GCST90029070	ebi-a-GCST90029070	C-reactive protein levels	C-reactive protein levels || ||
rs9813022	3	13726736	0.0014	0.0022	575531	0.532	NA	A	G	C-reactive protein levels || id:ebi-a-GCST90029070	ebi-a-GCST90029070	C-reactive protein levels	C-reactive protein levels || ||
rs7109293	11	133834657	0.002	0.0039	575531	0.6052	NA	A	G	C-reactive protein levels || id:ebi-a-GCST90029070	ebi-a-GCST90029070	C-reactive protein levels	C-reactive protein levels || ||
rs16950051	12	120729505	-0.0131	0.0044	575531	0.00276898	NA	A	G	C-reactive protein levels || id:ebi-a-GCST90029070	ebi-a-GCST90029070	C-reactive protein levels	C-reactive protein levels || ||
rs7976209	12	1794470	-0.0049	0.0029	575531	0.0856505	NA	T	C	C-reactive protein levels || id:ebi-a-GCST90029070	ebi-a-GCST90029070	C-reactive protein levels	C-reactive protein levels || ||
rs11992182	8	79766499	0.0021	0.0022	575531	0.3485	NA	A	C	C-reactive protein levels || id:ebi-a-GCST90029070	ebi-a-GCST90029070	C-reactive protein levels	C-reactive protein levels || ||
rs11779863	8	15406830	-0.0022	0.0025	575531	0.3874	NA	G	A	C-reactive protein levels || id:ebi-a-GCST90029070	ebi-a-GCST90029070	C-reactive protein levels	C-reactive protein levels || ||
rs17096874	14	30991358	0.0002	0.0027	575531	0.942	NA	C	T	C-reactive protein levels || id:ebi-a-GCST90029070	ebi-a-GCST90029070	C-reactive protein levels	C-reactive protein levels || ||
rs11627423	14	33200623	0.0008	0.002	575531	0.6944	NA	C	A	C-reactive protein levels || id:ebi-a-GCST90029070	ebi-a-GCST90029070	C-reactive protein levels	C-reactive protein levels || ||
rs11844714	14	49001226	-0.0034	0.0027	575531	0.2162	NA	A	G	C-reactive protein levels || id:ebi-a-GCST90029070	ebi-a-GCST90029070	C-reactive protein levels	C-reactive protein levels || ||
rs34297067	14	52185888	-0.0008	0.0029	575531	0.778999	NA	A	G	C-reactive protein levels || id:ebi-a-GCST90029070	ebi-a-GCST90029070	C-reactive protein levels	C-reactive protein levels || ||
rs71414120	14	56938952	0.0008	0.0045	575531	0.8583	NA	T	G	C-reactive protein levels || id:ebi-a-GCST90029070	ebi-a-GCST90029070	C-reactive protein levels	C-reactive protein levels || ||
rs921383	11	77710841	0.0002	0.002	575531	0.9218	NA	G	A	C-reactive protein levels || id:ebi-a-GCST90029070	ebi-a-GCST90029070	C-reactive protein levels	C-reactive protein levels || ||
rs901099	11	77901287	-0.0009	0.0022	575531	0.6878	NA	T	G	C-reactive protein levels || id:ebi-a-GCST90029070	ebi-a-GCST90029070	C-reactive protein levels	C-reactive protein levels || ||
rs34066017	11	44849689	-0.0012	0.0023	575531	0.6083	NA	A	G	C-reactive protein levels || id:ebi-a-GCST90029070	ebi-a-GCST90029070	C-reactive protein levels	C-reactive protein levels || ||
rs4242783	10	5064327	-0.0008	0.0023	575531	0.7326	NA	A	G	C-reactive protein levels || id:ebi-a-GCST90029070	ebi-a-GCST90029070	C-reactive protein levels	C-reactive protein levels || ||
rs682885	11	87805911	-0.0002	0.002	575531	0.9218	NA	G	A	C-reactive protein levels || id:ebi-a-GCST90029070	ebi-a-GCST90029070	C-reactive protein levels	C-reactive protein levels || ||
rs594561	11	88632972	-0.0029	0.002	575531	0.1544	NA	T	C	C-reactive protein levels || id:ebi-a-GCST90029070	ebi-a-GCST90029070	C-reactive protein levels	C-reactive protein levels || ||
rs17156849	7	28603985	-0.002	0.004	575531	0.6145	NA	G	A	C-reactive protein levels || id:ebi-a-GCST90029070	ebi-a-GCST90029070	C-reactive protein levels	C-reactive protein levels || ||
rs1020520	7	33603146	-0.0004	0.0025	575531	0.8751	NA	T	G	C-reactive protein levels || id:ebi-a-GCST90029070	ebi-a-GCST90029070	C-reactive protein levels	C-reactive protein levels || ||
rs17798136	7	33684926	0.0053	0.0051	575531	0.2978	NA	G	A	C-reactive protein levels || id:ebi-a-GCST90029070	ebi-a-GCST90029070	C-reactive protein levels	C-reactive protein levels || ||
rs12701617	7	38292857	-0.003	0.002	575531	0.1407	NA	A	G	C-reactive protein levels || id:ebi-a-GCST90029070	ebi-a-GCST90029070	C-reactive protein levels	C-reactive protein levels || ||
rs10150232	14	30418008	-0.0016	0.0022	575531	0.475	NA	A	G	C-reactive protein levels || id:ebi-a-GCST90029070	ebi-a-GCST90029070	C-reactive protein levels	C-reactive protein levels || ||
rs1954532	14	28151415	0.0006	0.0026	575531	0.8207	NA	C	T	C-reactive protein levels || id:ebi-a-GCST90029070	ebi-a-GCST90029070	C-reactive protein levels	C-reactive protein levels || ||
rs8010111	14	39660509	-0.0026	0.0041	575531	0.5232	NA	A	G	C-reactive protein levels || id:ebi-a-GCST90029070	ebi-a-GCST90029070	C-reactive protein levels	C-reactive protein levels || ||
rs2200429	13	107563458	0.0009	0.0037	575531	0.806	NA	A	G	C-reactive protein levels || id:ebi-a-GCST90029070	ebi-a-GCST90029070	C-reactive protein levels	C-reactive protein levels || ||
rs1756364	14	20954661	-0.0037	0.0043	575531	0.3869	NA	G	T	C-reactive protein levels || id:ebi-a-GCST90029070	ebi-a-GCST90029070	C-reactive protein levels	C-reactive protein levels || ||
rs12314465	12	18141658	0.0111	0.0033	575531	0.000656901	NA	A	G	C-reactive protein levels || id:ebi-a-GCST90029070	ebi-a-GCST90029070	C-reactive protein levels	C-reactive protein levels || ||
rs75208022	12	21338861	0.0061	0.004	575531	0.1245	NA	C	T	C-reactive protein levels || id:ebi-a-GCST90029070	ebi-a-GCST90029070	C-reactive protein levels	C-reactive protein levels || ||
rs35182105	12	24572337	-0.0018	0.0041	575531	0.6585	NA	A	G	C-reactive protein levels || id:ebi-a-GCST90029070	ebi-a-GCST90029070	C-reactive protein levels	C-reactive protein levels || ||
rs2058609	12	12970792	-0.0018	0.0021	575531	0.3999	NA	G	A	C-reactive protein levels || id:ebi-a-GCST90029070	ebi-a-GCST90029070	C-reactive protein levels	C-reactive protein levels || ||
rs7314815	12	102525047	0.0004	0.002	575531	0.8443	NA	G	A	C-reactive protein levels || id:ebi-a-GCST90029070	ebi-a-GCST90029070	C-reactive protein levels	C-reactive protein levels || ||
rs12434631	14	26130404	0.0013	0.0031	575531	0.6704	NA	A	G	C-reactive protein levels || id:ebi-a-GCST90029070	ebi-a-GCST90029070	C-reactive protein levels	C-reactive protein levels || ||
rs6674304	1	116887742	0.0004	0.004	575531	0.9198	NA	C	T	C-reactive protein levels || id:ebi-a-GCST90029070	ebi-a-GCST90029070	C-reactive protein levels	C-reactive protein levels || ||
rs12129908	1	195064019	0.0064	0.002	575531	0.00167201	NA	A	C	C-reactive protein levels || id:ebi-a-GCST90029070	ebi-a-GCST90029070	C-reactive protein levels	C-reactive protein levels || ||
rs66746423	1	109398264	-0.0011	0.0029	575531	0.6996	NA	C	T	C-reactive protein levels || id:ebi-a-GCST90029070	ebi-a-GCST90029070	C-reactive protein levels	C-reactive protein levels || ||
rs12049045	1	114665485	-0.0013	0.002	575531	0.5232	NA	A	G	C-reactive protein levels || id:ebi-a-GCST90029070	ebi-a-GCST90029070	C-reactive protein levels	C-reactive protein levels || ||
rs12022129	1	207003374	-0.0015	0.0024	575531	0.539299	NA	A	G	C-reactive protein levels || id:ebi-a-GCST90029070	ebi-a-GCST90029070	C-reactive protein levels	C-reactive protein levels || ||
rs143438747	1	63278549	0.0055	0.0043	575531	0.1984	NA	T	C	C-reactive protein levels || id:ebi-a-GCST90029070	ebi-a-GCST90029070	C-reactive protein levels	C-reactive protein levels || ||
rs1884466	1	64139196	0.0014	0.002	575531	0.4917	NA	C	T	C-reactive protein levels || id:ebi-a-GCST90029070	ebi-a-GCST90029070	C-reactive protein levels	C-reactive protein levels || ||
rs6721459	2	67852836	0.0006	0.002	575531	0.7683	NA	G	A	C-reactive protein levels || id:ebi-a-GCST90029070	ebi-a-GCST90029070	C-reactive protein levels	C-reactive protein levels || ||
rs314726	2	125553155	0.0007	0.0021	575531	0.743401	NA	T	C	C-reactive protein levels || id:ebi-a-GCST90029070	ebi-a-GCST90029070	C-reactive protein levels	C-reactive protein levels || ||
rs62167033	2	144700007	0.0066	0.0042	575531	0.1139	NA	T	C	C-reactive protein levels || id:ebi-a-GCST90029070	ebi-a-GCST90029070	C-reactive protein levels	C-reactive protein levels || ||
rs12996055	2	137223458	0.0049	0.0024	575531	0.0449304	NA	A	C	C-reactive protein levels || id:ebi-a-GCST90029070	ebi-a-GCST90029070	C-reactive protein levels	C-reactive protein levels || ||
rs2831909	21	29955973	0.0012	0.0036	575531	0.7363	NA	C	T	C-reactive protein levels || id:ebi-a-GCST90029070	ebi-a-GCST90029070	C-reactive protein levels	C-reactive protein levels || ||
rs9981767	21	44079875	-0.0014	0.0022	575531	0.532	NA	A	C	C-reactive protein levels || id:ebi-a-GCST90029070	ebi-a-GCST90029070	C-reactive protein levels	C-reactive protein levels || ||
rs9608282	22	24804081	0.0002	0.0041	575531	0.9608	NA	T	G	C-reactive protein levels || id:ebi-a-GCST90029070	ebi-a-GCST90029070	C-reactive protein levels	C-reactive protein levels || ||
rs5763231	22	29825057	-0.0017	0.0027	575531	0.5363	NA	C	T	C-reactive protein levels || id:ebi-a-GCST90029070	ebi-a-GCST90029070	C-reactive protein levels	C-reactive protein levels || ||
rs117271932	22	44236460	-0.0031	0.0046	575531	0.4986	NA	A	G	C-reactive protein levels || id:ebi-a-GCST90029070	ebi-a-GCST90029070	C-reactive protein levels	C-reactive protein levels || ||
rs73615400	20	50140919	-0.0099	0.0037	575531	0.00691305	NA	T	C	C-reactive protein levels || id:ebi-a-GCST90029070	ebi-a-GCST90029070	C-reactive protein levels	C-reactive protein levels || ||
rs6121460	20	60293505	0.0007	0.004	575531	0.8601	NA	G	A	C-reactive protein levels || id:ebi-a-GCST90029070	ebi-a-GCST90029070	C-reactive protein levels	C-reactive protein levels || ||
rs6508769	19	28827760	-0.0018	0.0029	575531	0.5278	NA	C	T	C-reactive protein levels || id:ebi-a-GCST90029070	ebi-a-GCST90029070	C-reactive protein levels	C-reactive protein levels || ||
rs12458763	18	34091618	-0.0109	0.004	575531	0.00604895	NA	A	C	C-reactive protein levels || id:ebi-a-GCST90029070	ebi-a-GCST90029070	C-reactive protein levels	C-reactive protein levels || ||
rs62112538	19	4925018	-0.0099	0.0038	575531	0.00858796	NA	C	T	C-reactive protein levels || id:ebi-a-GCST90029070	ebi-a-GCST90029070	C-reactive protein levels	C-reactive protein levels || ||
rs36021379	21	28515912	-0.002	0.0027	575531	0.4669	NA	A	G	C-reactive protein levels || id:ebi-a-GCST90029070	ebi-a-GCST90029070	C-reactive protein levels	C-reactive protein levels || ||
rs2223081	21	29778032	-0.0046	0.0023	575531	0.0494903	NA	A	G	C-reactive protein levels || id:ebi-a-GCST90029070	ebi-a-GCST90029070	C-reactive protein levels	C-reactive protein levels || ||
rs742016	22	45604800	0.0015	0.0021	575531	0.483	NA	A	G	C-reactive protein levels || id:ebi-a-GCST90029070	ebi-a-GCST90029070	C-reactive protein levels	C-reactive protein levels || ||
rs1882878	21	30010673	0.0006	0.0023	575531	0.7978	NA	A	G	C-reactive protein levels || id:ebi-a-GCST90029070	ebi-a-GCST90029070	C-reactive protein levels	C-reactive protein levels || ||
rs2838334	21	45064961	0.0037	0.0022	575531	0.0985598	NA	G	A	C-reactive protein levels || id:ebi-a-GCST90029070	ebi-a-GCST90029070	C-reactive protein levels	C-reactive protein levels || ||
rs34781347	20	16312851	0.002	0.0045	575531	0.6553	NA	G	A	C-reactive protein levels || id:ebi-a-GCST90029070	ebi-a-GCST90029070	C-reactive protein levels	C-reactive protein levels || ||
rs6515626	20	25257001	-0.0051	0.0051	575531	0.3164	NA	G	A	C-reactive protein levels || id:ebi-a-GCST90029070	ebi-a-GCST90029070	C-reactive protein levels	C-reactive protein levels || ||
rs1908593	18	59026148	-0.0055	0.002	575531	0.00691305	NA	T	C	C-reactive protein levels || id:ebi-a-GCST90029070	ebi-a-GCST90029070	C-reactive protein levels	C-reactive protein levels || ||
rs1942371	18	69274308	-0.0059	0.0033	575531	0.0701601	NA	G	A	C-reactive protein levels || id:ebi-a-GCST90029070	ebi-a-GCST90029070	C-reactive protein levels	C-reactive protein levels || ||
rs75211493	19	5300465	-0.0007	0.0036	575531	0.8443	NA	G	A	C-reactive protein levels || id:ebi-a-GCST90029070	ebi-a-GCST90029070	C-reactive protein levels	C-reactive protein levels || ||
rs4814689	20	18030357	0.0027	0.0038	575531	0.4735	NA	C	T	C-reactive protein levels || id:ebi-a-GCST90029070	ebi-a-GCST90029070	C-reactive protein levels	C-reactive protein levels || ||
rs2387977	20	25599776	-0.0111	0.0022	575531	7.21e-07	NA	T	C	C-reactive protein levels || id:ebi-a-GCST90029070	ebi-a-GCST90029070	C-reactive protein levels	C-reactive protein levels || ||
rs5746486	22	18354272	-0.0017	0.0021	575531	0.4266	NA	T	C	C-reactive protein levels || id:ebi-a-GCST90029070	ebi-a-GCST90029070	C-reactive protein levels	C-reactive protein levels || ||
rs4462860	21	21610254	0.0021	0.0022	575531	0.3485	NA	G	A	C-reactive protein levels || id:ebi-a-GCST90029070	ebi-a-GCST90029070	C-reactive protein levels	C-reactive protein levels || ||
rs2834062	21	34377485	0.0006	0.0022	575531	0.7888	NA	A	G	C-reactive protein levels || id:ebi-a-GCST90029070	ebi-a-GCST90029070	C-reactive protein levels	C-reactive protein levels || ||
rs10423795	19	49523088	-0.0014	0.0021	575531	0.5126	NA	T	C	C-reactive protein levels || id:ebi-a-GCST90029070	ebi-a-GCST90029070	C-reactive protein levels	C-reactive protein levels || ||
rs12974142	19	52895166	0.0063	0.0035	575531	0.0687702	NA	G	A	C-reactive protein levels || id:ebi-a-GCST90029070	ebi-a-GCST90029070	C-reactive protein levels	C-reactive protein levels || ||
rs9959718	18	71442664	-0.0024	0.0023	575531	0.3054	NA	G	A	C-reactive protein levels || id:ebi-a-GCST90029070	ebi-a-GCST90029070	C-reactive protein levels	C-reactive protein levels || ||
rs7249113	19	2571232	0.0014	0.0023	575531	0.5499	NA	G	A	C-reactive protein levels || id:ebi-a-GCST90029070	ebi-a-GCST90029070	C-reactive protein levels	C-reactive protein levels || ||
rs117107102	18	49473635	0.0109	0.0052	575531	0.0357998	NA	A	G	C-reactive protein levels || id:ebi-a-GCST90029070	ebi-a-GCST90029070	C-reactive protein levels	C-reactive protein levels || ||
rs10409783	19	4555786	-0.0001	0.0024	575531	0.9674	NA	G	A	C-reactive protein levels || id:ebi-a-GCST90029070	ebi-a-GCST90029070	C-reactive protein levels	C-reactive protein levels || ||
rs9915817	17	48864179	-0.0001	0.0022	575531	0.9644	NA	C	T	C-reactive protein levels || id:ebi-a-GCST90029070	ebi-a-GCST90029070	C-reactive protein levels	C-reactive protein levels || ||
rs542415	15	50011554	-0.0036	0.0021	575531	0.0922295	NA	T	C	C-reactive protein levels || id:ebi-a-GCST90029070	ebi-a-GCST90029070	C-reactive protein levels	C-reactive protein levels || ||
rs55877868	17	14692867	0.0037	0.0035	575531	0.2851	NA	A	C	C-reactive protein levels || id:ebi-a-GCST90029070	ebi-a-GCST90029070	C-reactive protein levels	C-reactive protein levels || ||
rs16941336	17	20575697	0.0044	0.0024	575531	0.0717497	NA	C	T	C-reactive protein levels || id:ebi-a-GCST90029070	ebi-a-GCST90029070	C-reactive protein levels	C-reactive protein levels || ||
rs117467633	17	21157406	0.0055	0.0044	575531	0.209	NA	T	C	C-reactive protein levels || id:ebi-a-GCST90029070	ebi-a-GCST90029070	C-reactive protein levels	C-reactive protein levels || ||
rs7217209	17	21205200	0.0037	0.0032	575531	0.2411	NA	C	T	C-reactive protein levels || id:ebi-a-GCST90029070	ebi-a-GCST90029070	C-reactive protein levels	C-reactive protein levels || ||
rs9905659	17	70697344	0.003	0.0026	575531	0.2571	NA	G	A	C-reactive protein levels || id:ebi-a-GCST90029070	ebi-a-GCST90029070	C-reactive protein levels	C-reactive protein levels || ||
rs62113381	19	7668225	-0.0044	0.0029	575531	0.1227	NA	T	C	C-reactive protein levels || id:ebi-a-GCST90029070	ebi-a-GCST90029070	C-reactive protein levels	C-reactive protein levels || ||
rs3827020	20	61980991	0.001	0.0029	575531	0.7258	NA	C	T	C-reactive protein levels || id:ebi-a-GCST90029070	ebi-a-GCST90029070	C-reactive protein levels	C-reactive protein levels || ||
rs8085381	18	29328305	0.0024	0.0029	575531	0.3999	NA	A	G	C-reactive protein levels || id:ebi-a-GCST90029070	ebi-a-GCST90029070	C-reactive protein levels	C-reactive protein levels || ||
rs2997412	13	62067781	0.0008	0.0022	575531	0.721	NA	G	A	C-reactive protein levels || id:ebi-a-GCST90029070	ebi-a-GCST90029070	C-reactive protein levels	C-reactive protein levels || ||
rs7982713	13	71376322	-0.0012	0.0025	575531	0.6373	NA	G	A	C-reactive protein levels || id:ebi-a-GCST90029070	ebi-a-GCST90029070	C-reactive protein levels	C-reactive protein levels || ||
rs61934597	12	131024079	0.0036	0.0035	575531	0.2984	NA	C	T	C-reactive protein levels || id:ebi-a-GCST90029070	ebi-a-GCST90029070	C-reactive protein levels	C-reactive protein levels || ||
rs2031282	13	20687179	-0.0019	0.003	575531	0.5199	NA	A	G	C-reactive protein levels || id:ebi-a-GCST90029070	ebi-a-GCST90029070	C-reactive protein levels	C-reactive protein levels || ||
rs9578457	13	22867356	0.0007	0.0046	575531	0.8786	NA	G	A	C-reactive protein levels || id:ebi-a-GCST90029070	ebi-a-GCST90029070	C-reactive protein levels	C-reactive protein levels || ||
rs17121075	14	85856796	0.0037	0.0026	575531	0.1622	NA	G	A	C-reactive protein levels || id:ebi-a-GCST90029070	ebi-a-GCST90029070	C-reactive protein levels	C-reactive protein levels || ||
rs35940633	14	86933898	-0.0018	0.0021	575531	0.3999	NA	G	A	C-reactive protein levels || id:ebi-a-GCST90029070	ebi-a-GCST90029070	C-reactive protein levels	C-reactive protein levels || ||
rs4904512	14	89595945	0.0007	0.0026	575531	0.7914	NA	T	C	C-reactive protein levels || id:ebi-a-GCST90029070	ebi-a-GCST90029070	C-reactive protein levels	C-reactive protein levels || ||
rs2154047	14	95452797	0.0017	0.0038	575531	0.651799	NA	A	C	C-reactive protein levels || id:ebi-a-GCST90029070	ebi-a-GCST90029070	C-reactive protein levels	C-reactive protein levels || ||
rs4575475	14	99141751	0.0012	0.0027	575531	0.6625	NA	A	G	C-reactive protein levels || id:ebi-a-GCST90029070	ebi-a-GCST90029070	C-reactive protein levels	C-reactive protein levels || ||
rs7155595	14	77502546	0.0105	0.0022	575531	2.76e-06	NA	C	A	C-reactive protein levels || id:ebi-a-GCST90029070	ebi-a-GCST90029070	C-reactive protein levels	C-reactive protein levels || ||
rs2370083	14	97526750	0.0033	0.0035	575531	0.3404	NA	G	T	C-reactive protein levels || id:ebi-a-GCST90029070	ebi-a-GCST90029070	C-reactive protein levels	C-reactive protein levels || ||
rs17619981	19	24342250	0.0086	0.0034	575531	0.01048	NA	T	G	C-reactive protein levels || id:ebi-a-GCST90029070	ebi-a-GCST90029070	C-reactive protein levels	C-reactive protein levels || ||
rs75158211	19	29644694	-0.0002	0.0031	575531	0.9478	NA	T	C	C-reactive protein levels || id:ebi-a-GCST90029070	ebi-a-GCST90029070	C-reactive protein levels	C-reactive protein levels || ||
rs4802175	19	43848726	0.0001	0.0022	575531	0.9644	NA	G	A	C-reactive protein levels || id:ebi-a-GCST90029070	ebi-a-GCST90029070	C-reactive protein levels	C-reactive protein levels || ||
rs76663501	20	55647869	-0.0003	0.0038	575531	0.9365	NA	C	T	C-reactive protein levels || id:ebi-a-GCST90029070	ebi-a-GCST90029070	C-reactive protein levels	C-reactive protein levels || ||
rs167879	20	55937366	0.0021	0.0027	575531	0.4449	NA	T	C	C-reactive protein levels || id:ebi-a-GCST90029070	ebi-a-GCST90029070	C-reactive protein levels	C-reactive protein levels || ||
rs189356	20	57574851	-0.0009	0.002	575531	0.6585	NA	G	A	C-reactive protein levels || id:ebi-a-GCST90029070	ebi-a-GCST90029070	C-reactive protein levels	C-reactive protein levels || ||
rs66474973	20	58605432	0.0008	0.0032	575531	0.7999	NA	G	T	C-reactive protein levels || id:ebi-a-GCST90029070	ebi-a-GCST90029070	C-reactive protein levels	C-reactive protein levels || ||
rs34561138	16	86480355	0.0075	0.0042	575531	0.0723902	NA	G	A	C-reactive protein levels || id:ebi-a-GCST90029070	ebi-a-GCST90029070	C-reactive protein levels	C-reactive protein levels || ||
rs9899990	17	9121579	0.0069	0.0038	575531	0.0669993	NA	A	G	C-reactive protein levels || id:ebi-a-GCST90029070	ebi-a-GCST90029070	C-reactive protein levels	C-reactive protein levels || ||
rs9903102	17	80576624	0.0001	0.003	575531	0.973	NA	C	A	C-reactive protein levels || id:ebi-a-GCST90029070	ebi-a-GCST90029070	C-reactive protein levels	C-reactive protein levels || ||
rs11077359	17	76343961	0.0291	0.0026	575531	4.13e-28	NA	C	T	C-reactive protein levels || id:ebi-a-GCST90029070	ebi-a-GCST90029070	C-reactive protein levels	C-reactive protein levels || ||
rs55682560	15	87392290	-0.006	0.0038	575531	0.1112	NA	C	T	C-reactive protein levels || id:ebi-a-GCST90029070	ebi-a-GCST90029070	C-reactive protein levels	C-reactive protein levels || ||
rs12908296	15	91171436	-0.0032	0.0025	575531	0.2087	NA	A	G	C-reactive protein levels || id:ebi-a-GCST90029070	ebi-a-GCST90029070	C-reactive protein levels	C-reactive protein levels || ||
rs7199484	16	49826299	0.0039	0.0022	575531	0.0816601	NA	G	A	C-reactive protein levels || id:ebi-a-GCST90029070	ebi-a-GCST90029070	C-reactive protein levels	C-reactive protein levels || ||
rs62020470	15	96161065	0.002	0.0022	575531	0.3719	NA	A	G	C-reactive protein levels || id:ebi-a-GCST90029070	ebi-a-GCST90029070	C-reactive protein levels	C-reactive protein levels || ||
rs79790072	15	100747683	0.0037	0.0046	575531	0.4193	NA	T	C	C-reactive protein levels || id:ebi-a-GCST90029070	ebi-a-GCST90029070	C-reactive protein levels	C-reactive protein levels || ||
rs60274479	16	21249925	-0.0003	0.0027	575531	0.9131	NA	T	C	C-reactive protein levels || id:ebi-a-GCST90029070	ebi-a-GCST90029070	C-reactive protein levels	C-reactive protein levels || ||
rs72680320	4	131125786	-0.0035	0.002	575531	0.0856505	NA	T	C	C-reactive protein levels || id:ebi-a-GCST90029070	ebi-a-GCST90029070	C-reactive protein levels	C-reactive protein levels || ||
rs11929846	4	17051156	0.0019	0.0025	575531	0.4554	NA	T	C	C-reactive protein levels || id:ebi-a-GCST90029070	ebi-a-GCST90029070	C-reactive protein levels	C-reactive protein levels || ||
rs55888705	4	1517826	0.0003	0.0021	575531	0.8884	NA	A	G	C-reactive protein levels || id:ebi-a-GCST90029070	ebi-a-GCST90029070	C-reactive protein levels	C-reactive protein levels || ||
rs62414802	6	76598635	-0.0079	0.0021	575531	0.000219999	NA	C	T	C-reactive protein levels || id:ebi-a-GCST90029070	ebi-a-GCST90029070	C-reactive protein levels	C-reactive protein levels || ||
rs76847269	5	141014951	0.0004	0.0044	575531	0.9272	NA	A	G	C-reactive protein levels || id:ebi-a-GCST90029070	ebi-a-GCST90029070	C-reactive protein levels	C-reactive protein levels || ||
rs77658038	6	16284785	-0.0038	0.0033	575531	0.2435	NA	A	C	C-reactive protein levels || id:ebi-a-GCST90029070	ebi-a-GCST90029070	C-reactive protein levels	C-reactive protein levels || ||
rs9349693	6	53939724	-0.0054	0.0022	575531	0.0159199	NA	G	A	C-reactive protein levels || id:ebi-a-GCST90029070	ebi-a-GCST90029070	C-reactive protein levels	C-reactive protein levels || ||
rs9490822	6	123909083	-0.0026	0.002	575531	0.2017	NA	C	T	C-reactive protein levels || id:ebi-a-GCST90029070	ebi-a-GCST90029070	C-reactive protein levels	C-reactive protein levels || ||
rs17086536	6	124369748	0.0027	0.0036	575531	0.4486	NA	C	A	C-reactive protein levels || id:ebi-a-GCST90029070	ebi-a-GCST90029070	C-reactive protein levels	C-reactive protein levels || ||
rs4895919	6	131630319	0.0011	0.002	575531	0.5891	NA	C	T	C-reactive protein levels || id:ebi-a-GCST90029070	ebi-a-GCST90029070	C-reactive protein levels	C-reactive protein levels || ||
rs1232220	6	102680257	-0.0052	0.0032	575531	0.0994489	NA	T	G	C-reactive protein levels || id:ebi-a-GCST90029070	ebi-a-GCST90029070	C-reactive protein levels	C-reactive protein levels || ||
rs12195431	6	91019654	-0.0019	0.004	575531	0.6323	NA	T	C	C-reactive protein levels || id:ebi-a-GCST90029070	ebi-a-GCST90029070	C-reactive protein levels	C-reactive protein levels || ||
rs9345168	6	92380922	0.0014	0.002	575531	0.4917	NA	A	C	C-reactive protein levels || id:ebi-a-GCST90029070	ebi-a-GCST90029070	C-reactive protein levels	C-reactive protein levels || ||
rs2428166	6	110831148	-0.0049	0.0046	575531	0.2848	NA	G	A	C-reactive protein levels || id:ebi-a-GCST90029070	ebi-a-GCST90029070	C-reactive protein levels	C-reactive protein levels || ||
rs4532474	6	105781538	-0.0001	0.003	575531	0.973	NA	G	A	C-reactive protein levels || id:ebi-a-GCST90029070	ebi-a-GCST90029070	C-reactive protein levels	C-reactive protein levels || ||
rs9345899	6	67559323	0.0003	0.0033	575531	0.9266	NA	A	G	C-reactive protein levels || id:ebi-a-GCST90029070	ebi-a-GCST90029070	C-reactive protein levels	C-reactive protein levels || ||
rs10221578	2	220833222	-0.0038	0.002	575531	0.0620197	NA	A	G	C-reactive protein levels || id:ebi-a-GCST90029070	ebi-a-GCST90029070	C-reactive protein levels	C-reactive protein levels || ||
rs79598899	2	191139151	-0.0023	0.0039	575531	0.552199	NA	C	T	C-reactive protein levels || id:ebi-a-GCST90029070	ebi-a-GCST90029070	C-reactive protein levels	C-reactive protein levels || ||
rs10497836	2	200288718	-0.0034	0.0022	575531	0.129	NA	T	C	C-reactive protein levels || id:ebi-a-GCST90029070	ebi-a-GCST90029070	C-reactive protein levels	C-reactive protein levels || ||
rs78383039	2	178954708	-0.0045	0.0042	575531	0.281	NA	T	C	C-reactive protein levels || id:ebi-a-GCST90029070	ebi-a-GCST90029070	C-reactive protein levels	C-reactive protein levels || ||
rs16866406	2	179457147	-0.0023	0.003	575531	0.436	NA	A	G	C-reactive protein levels || id:ebi-a-GCST90029070	ebi-a-GCST90029070	C-reactive protein levels	C-reactive protein levels || ||
rs4600608	2	180278564	0.0012	0.0024	575531	0.6234	NA	G	A	C-reactive protein levels || id:ebi-a-GCST90029070	ebi-a-GCST90029070	C-reactive protein levels	C-reactive protein levels || ||
rs12642039	4	159932022	-0.0039	0.0021	575531	0.0681397	NA	C	T	C-reactive protein levels || id:ebi-a-GCST90029070	ebi-a-GCST90029070	C-reactive protein levels	C-reactive protein levels || ||
rs12501673	4	163830516	-0.0028	0.0021	575531	0.1903	NA	A	G	C-reactive protein levels || id:ebi-a-GCST90029070	ebi-a-GCST90029070	C-reactive protein levels	C-reactive protein levels || ||
rs2357086	4	147446563	0.0048	0.0027	575531	0.0807904	NA	T	C	C-reactive protein levels || id:ebi-a-GCST90029070	ebi-a-GCST90029070	C-reactive protein levels	C-reactive protein levels || ||
rs10517600	4	155632958	0.0047	0.002	575531	0.0209899	NA	G	T	C-reactive protein levels || id:ebi-a-GCST90029070	ebi-a-GCST90029070	C-reactive protein levels	C-reactive protein levels || ||
rs17032291	4	155865671	-0.0044	0.003	575531	0.1362	NA	T	C	C-reactive protein levels || id:ebi-a-GCST90029070	ebi-a-GCST90029070	C-reactive protein levels	C-reactive protein levels || ||
rs34471047	4	166078307	-0.0021	0.003	575531	0.4769	NA	A	G	C-reactive protein levels || id:ebi-a-GCST90029070	ebi-a-GCST90029070	C-reactive protein levels	C-reactive protein levels || ||
rs4692811	4	171180190	0.0018	0.0023	575531	0.4421	NA	C	T	C-reactive protein levels || id:ebi-a-GCST90029070	ebi-a-GCST90029070	C-reactive protein levels	C-reactive protein levels || ||
rs56405618	4	174468316	0.0011	0.0035	575531	0.750699	NA	A	G	C-reactive protein levels || id:ebi-a-GCST90029070	ebi-a-GCST90029070	C-reactive protein levels	C-reactive protein levels || ||
rs58212166	4	189076705	-0.0028	0.0031	575531	0.3593	NA	A	G	C-reactive protein levels || id:ebi-a-GCST90029070	ebi-a-GCST90029070	C-reactive protein levels	C-reactive protein levels || ||
rs1511453	4	23588462	-0.0032	0.0043	575531	0.4543	NA	A	G	C-reactive protein levels || id:ebi-a-GCST90029070	ebi-a-GCST90029070	C-reactive protein levels	C-reactive protein levels || ||
rs4697572	4	25446787	0.0071	0.0023	575531	0.00243002	NA	A	G	C-reactive protein levels || id:ebi-a-GCST90029070	ebi-a-GCST90029070	C-reactive protein levels	C-reactive protein levels || ||
rs12512971	4	16548975	-0.0044	0.0052	575531	0.3968	NA	A	C	C-reactive protein levels || id:ebi-a-GCST90029070	ebi-a-GCST90029070	C-reactive protein levels	C-reactive protein levels || ||
rs56157888	4	183252836	-0.0036	0.0029	575531	0.2067	NA	A	C	C-reactive protein levels || id:ebi-a-GCST90029070	ebi-a-GCST90029070	C-reactive protein levels	C-reactive protein levels || ||
rs61806970	1	167818597	-0.0041	0.0043	575531	0.3377	NA	C	T	C-reactive protein levels || id:ebi-a-GCST90029070	ebi-a-GCST90029070	C-reactive protein levels	C-reactive protein levels || ||
rs6660520	1	207003553	-0.001	0.0025	575531	0.6944	NA	G	A	C-reactive protein levels || id:ebi-a-GCST90029070	ebi-a-GCST90029070	C-reactive protein levels	C-reactive protein levels || ||
rs4677103	3	72207794	-0.0017	0.0027	575531	0.5363	NA	A	G	C-reactive protein levels || id:ebi-a-GCST90029070	ebi-a-GCST90029070	C-reactive protein levels	C-reactive protein levels || ||
rs12040548	1	247710285	-0.0011	0.0022	575531	0.6234	NA	G	T	C-reactive protein levels || id:ebi-a-GCST90029070	ebi-a-GCST90029070	C-reactive protein levels	C-reactive protein levels || ||
rs4669806	2	12200752	0.0006	0.0022	575531	0.7888	NA	G	T	C-reactive protein levels || id:ebi-a-GCST90029070	ebi-a-GCST90029070	C-reactive protein levels	C-reactive protein levels || ||
rs10490280	2	37905976	0.0007	0.0023	575531	0.764999	NA	C	T	C-reactive protein levels || id:ebi-a-GCST90029070	ebi-a-GCST90029070	C-reactive protein levels	C-reactive protein levels || ||
rs11715072	3	53720793	0.001	0.0022	575531	0.6553	NA	G	A	C-reactive protein levels || id:ebi-a-GCST90029070	ebi-a-GCST90029070	C-reactive protein levels	C-reactive protein levels || ||
rs13066142	3	67478973	0.0009	0.0037	575531	0.806	NA	G	A	C-reactive protein levels || id:ebi-a-GCST90029070	ebi-a-GCST90029070	C-reactive protein levels	C-reactive protein levels || ||
rs114279581	2	198122357	0.0025	0.0043	575531	0.558799	NA	A	G	C-reactive protein levels || id:ebi-a-GCST90029070	ebi-a-GCST90029070	C-reactive protein levels	C-reactive protein levels || ||
rs13025464	2	201610645	-0.0009	0.0021	575531	0.6738	NA	C	T	C-reactive protein levels || id:ebi-a-GCST90029070	ebi-a-GCST90029070	C-reactive protein levels	C-reactive protein levels || ||
rs16843660	2	196859205	0.0038	0.0048	575531	0.4271	NA	A	G	C-reactive protein levels || id:ebi-a-GCST90029070	ebi-a-GCST90029070	C-reactive protein levels	C-reactive protein levels || ||
rs9864379	3	14306949	0.0025	0.0033	575531	0.4429	NA	T	C	C-reactive protein levels || id:ebi-a-GCST90029070	ebi-a-GCST90029070	C-reactive protein levels	C-reactive protein levels || ||
rs76463770	3	45479090	-0.0069	0.0048	575531	0.1493	NA	A	G	C-reactive protein levels || id:ebi-a-GCST90029070	ebi-a-GCST90029070	C-reactive protein levels	C-reactive protein levels || ||
rs9870933	3	112372317	0.0028	0.0021	575531	0.1903	NA	G	A	C-reactive protein levels || id:ebi-a-GCST90029070	ebi-a-GCST90029070	C-reactive protein levels	C-reactive protein levels || ||
rs11709800	3	161557749	0.0034	0.0024	575531	0.1641	NA	T	C	C-reactive protein levels || id:ebi-a-GCST90029070	ebi-a-GCST90029070	C-reactive protein levels	C-reactive protein levels || ||
rs12696594	3	189357616	0.0031	0.002	575531	0.1279	NA	G	A	C-reactive protein levels || id:ebi-a-GCST90029070	ebi-a-GCST90029070	C-reactive protein levels	C-reactive protein levels || ||
rs58117850	3	149296419	0.0026	0.0039	575531	0.501601	NA	C	A	C-reactive protein levels || id:ebi-a-GCST90029070	ebi-a-GCST90029070	C-reactive protein levels	C-reactive protein levels || ||
rs1520207	3	151781175	-0.0073	0.002	575531	0.000337101	NA	T	C	C-reactive protein levels || id:ebi-a-GCST90029070	ebi-a-GCST90029070	C-reactive protein levels	C-reactive protein levels || ||
rs56069061	3	168339417	0.0032	0.0035	575531	0.3553	NA	G	A	C-reactive protein levels || id:ebi-a-GCST90029070	ebi-a-GCST90029070	C-reactive protein levels	C-reactive protein levels || ||
rs4686798	3	186445436	-0.0035	0.0021	575531	0.1016	NA	T	C	C-reactive protein levels || id:ebi-a-GCST90029070	ebi-a-GCST90029070	C-reactive protein levels	C-reactive protein levels || ||
rs13385922	2	234081324	-0.0016	0.0021	575531	0.4543	NA	T	C	C-reactive protein levels || id:ebi-a-GCST90029070	ebi-a-GCST90029070	C-reactive protein levels	C-reactive protein levels || ||
rs77655283	2	236439879	0.0043	0.0039	575531	0.2664	NA	G	A	C-reactive protein levels || id:ebi-a-GCST90029070	ebi-a-GCST90029070	C-reactive protein levels	C-reactive protein levels || ||
rs57024273	2	236515155	-0.0006	0.0023	575531	0.7978	NA	T	C	C-reactive protein levels || id:ebi-a-GCST90029070	ebi-a-GCST90029070	C-reactive protein levels	C-reactive protein levels || ||
rs113379006	3	42008186	0.0006	0.0029	575531	0.8333	NA	T	C	C-reactive protein levels || id:ebi-a-GCST90029070	ebi-a-GCST90029070	C-reactive protein levels	C-reactive protein levels || ||
rs80330081	4	67427392	0.0002	0.0042	575531	0.9618	NA	A	C	C-reactive protein levels || id:ebi-a-GCST90029070	ebi-a-GCST90029070	C-reactive protein levels	C-reactive protein levels || ||
rs59068084	4	113256737	0.0044	0.0021	575531	0.0396004	NA	T	G	C-reactive protein levels || id:ebi-a-GCST90029070	ebi-a-GCST90029070	C-reactive protein levels	C-reactive protein levels || ||
rs4678258	3	137945192	-0.0009	0.0024	575531	0.7126	NA	T	C	C-reactive protein levels || id:ebi-a-GCST90029070	ebi-a-GCST90029070	C-reactive protein levels	C-reactive protein levels || ||
rs11729256	4	95027272	-0.002	0.0023	575531	0.3931	NA	T	C	C-reactive protein levels || id:ebi-a-GCST90029070	ebi-a-GCST90029070	C-reactive protein levels	C-reactive protein levels || ||
rs28402691	4	96389240	0.0038	0.003	575531	0.1981	NA	T	C	C-reactive protein levels || id:ebi-a-GCST90029070	ebi-a-GCST90029070	C-reactive protein levels	C-reactive protein levels || ||
rs10028567	4	53657577	0.007	0.0036	575531	0.0494903	NA	C	T	C-reactive protein levels || id:ebi-a-GCST90029070	ebi-a-GCST90029070	C-reactive protein levels	C-reactive protein levels || ||
rs67078837	4	114220647	0.0008	0.002	575531	0.6944	NA	T	C	C-reactive protein levels || id:ebi-a-GCST90029070	ebi-a-GCST90029070	C-reactive protein levels	C-reactive protein levels || ||
rs516741	3	169966100	-0.001	0.0022	575531	0.6553	NA	T	G	C-reactive protein levels || id:ebi-a-GCST90029070	ebi-a-GCST90029070	C-reactive protein levels	C-reactive protein levels || ||
rs2014785	3	171100102	-0.0007	0.0021	575531	0.743401	NA	T	C	C-reactive protein levels || id:ebi-a-GCST90029070	ebi-a-GCST90029070	C-reactive protein levels	C-reactive protein levels || ||
rs2862811	3	165996415	0.0024	0.002	575531	0.2385	NA	C	T	C-reactive protein levels || id:ebi-a-GCST90029070	ebi-a-GCST90029070	C-reactive protein levels	C-reactive protein levels || ||
rs7570971	2	135837906	-0.0063	0.0023	575531	0.00713806	NA	A	C	C-reactive protein levels || id:ebi-a-GCST90029070	ebi-a-GCST90029070	C-reactive protein levels	C-reactive protein levels || ||
rs72982915	2	140898088	0.0057	0.0049	575531	0.2435	NA	C	T	C-reactive protein levels || id:ebi-a-GCST90029070	ebi-a-GCST90029070	C-reactive protein levels	C-reactive protein levels || ||
rs10202904	2	125440268	0.0005	0.002	575531	0.806	NA	G	T	C-reactive protein levels || id:ebi-a-GCST90029070	ebi-a-GCST90029070	C-reactive protein levels	C-reactive protein levels || ||
rs55922055	2	3658278	-0.0067	0.0049	575531	0.1704	NA	T	C	C-reactive protein levels || id:ebi-a-GCST90029070	ebi-a-GCST90029070	C-reactive protein levels	C-reactive protein levels || ||
rs1563175	2	3838940	-0.0011	0.002	575531	0.5891	NA	A	C	C-reactive protein levels || id:ebi-a-GCST90029070	ebi-a-GCST90029070	C-reactive protein levels	C-reactive protein levels || ||
rs716604	2	6514088	-0.0016	0.0026	575531	0.5456	NA	A	G	C-reactive protein levels || id:ebi-a-GCST90029070	ebi-a-GCST90029070	C-reactive protein levels	C-reactive protein levels || ||
rs6545794	2	60484909	0.0058	0.004	575531	0.1441	NA	A	G	C-reactive protein levels || id:ebi-a-GCST90029070	ebi-a-GCST90029070	C-reactive protein levels	C-reactive protein levels || ||
rs792058	2	5548605	0.0013	0.0021	575531	0.5432	NA	G	A	C-reactive protein levels || id:ebi-a-GCST90029070	ebi-a-GCST90029070	C-reactive protein levels	C-reactive protein levels || ||
rs934049	2	16056779	-0.0028	0.0024	575531	0.2518	NA	G	A	C-reactive protein levels || id:ebi-a-GCST90029070	ebi-a-GCST90029070	C-reactive protein levels	C-reactive protein levels || ||
rs2032750	2	53831026	0.0021	0.002	575531	0.3024	NA	C	T	C-reactive protein levels || id:ebi-a-GCST90029070	ebi-a-GCST90029070	C-reactive protein levels	C-reactive protein levels || ||
rs7569771	2	239846337	0.0005	0.0024	575531	0.8379	NA	A	G	C-reactive protein levels || id:ebi-a-GCST90029070	ebi-a-GCST90029070	C-reactive protein levels	C-reactive protein levels || ||
rs13394391	2	240727657	-0.0061	0.0027	575531	0.0264899	NA	C	T	C-reactive protein levels || id:ebi-a-GCST90029070	ebi-a-GCST90029070	C-reactive protein levels	C-reactive protein levels || ||
rs62191117	2	239900775	0.0029	0.0025	575531	0.2546	NA	A	G	C-reactive protein levels || id:ebi-a-GCST90029070	ebi-a-GCST90029070	C-reactive protein levels	C-reactive protein levels || ||
rs72894957	2	185862591	-0.008	0.0048	575531	0.0945606	NA	G	A	C-reactive protein levels || id:ebi-a-GCST90029070	ebi-a-GCST90029070	C-reactive protein levels	C-reactive protein levels || ||
rs13417181	2	174308394	0.0004	0.0034	575531	0.9052	NA	T	C	C-reactive protein levels || id:ebi-a-GCST90029070	ebi-a-GCST90029070	C-reactive protein levels	C-reactive protein levels || ||
rs11674854	2	28903275	-0.0014	0.0021	575531	0.5126	NA	C	T	C-reactive protein levels || id:ebi-a-GCST90029070	ebi-a-GCST90029070	C-reactive protein levels	C-reactive protein levels || ||
rs62157625	2	142774333	-0.0005	0.0034	575531	0.8817	NA	T	C	C-reactive protein levels || id:ebi-a-GCST90029070	ebi-a-GCST90029070	C-reactive protein levels	C-reactive protein levels || ||
rs16823675	2	145173029	0.0035	0.0024	575531	0.152	NA	C	T	C-reactive protein levels || id:ebi-a-GCST90029070	ebi-a-GCST90029070	C-reactive protein levels	C-reactive protein levels || ||
rs10927423	1	14732458	-0.0007	0.0029	575531	0.806	NA	C	A	C-reactive protein levels || id:ebi-a-GCST90029070	ebi-a-GCST90029070	C-reactive protein levels	C-reactive protein levels || ||
rs10917203	1	22627266	0.0008	0.0021	575531	0.7083	NA	A	C	C-reactive protein levels || id:ebi-a-GCST90029070	ebi-a-GCST90029070	C-reactive protein levels	C-reactive protein levels || ||
rs7763512	6	21960091	-0.0003	0.002	575531	0.8829	NA	A	G	C-reactive protein levels || id:ebi-a-GCST90029070	ebi-a-GCST90029070	C-reactive protein levels	C-reactive protein levels || ||
rs13179700	5	149077788	0.0012	0.0021	575531	0.574601	NA	C	T	C-reactive protein levels || id:ebi-a-GCST90029070	ebi-a-GCST90029070	C-reactive protein levels	C-reactive protein levels || ||
rs9350083	6	18583878	-0.0028	0.0022	575531	0.2113	NA	T	G	C-reactive protein levels || id:ebi-a-GCST90029070	ebi-a-GCST90029070	C-reactive protein levels	C-reactive protein levels || ||
rs73797465	5	142793467	-0.0022	0.0042	575531	0.598199	NA	T	G	C-reactive protein levels || id:ebi-a-GCST90029070	ebi-a-GCST90029070	C-reactive protein levels	C-reactive protein levels || ||
rs11958296	5	177755179	0.001	0.004	575531	0.8012	NA	A	G	C-reactive protein levels || id:ebi-a-GCST90029070	ebi-a-GCST90029070	C-reactive protein levels	C-reactive protein levels || ||
rs72821405	6	4714797	0.0006	0.0038	575531	0.8735	NA	T	C	C-reactive protein levels || id:ebi-a-GCST90029070	ebi-a-GCST90029070	C-reactive protein levels	C-reactive protein levels || ||
rs9328464	6	8350917	-0.0017	0.002	575531	0.4038	NA	T	C	C-reactive protein levels || id:ebi-a-GCST90029070	ebi-a-GCST90029070	C-reactive protein levels	C-reactive protein levels || ||
rs11745923	5	475408	-0.0012	0.0021	575531	0.574601	NA	G	T	C-reactive protein levels || id:ebi-a-GCST90029070	ebi-a-GCST90029070	C-reactive protein levels	C-reactive protein levels || ||
rs4146507	5	106209093	-0.0053	0.0024	575531	0.0300802	NA	C	T	C-reactive protein levels || id:ebi-a-GCST90029070	ebi-a-GCST90029070	C-reactive protein levels	C-reactive protein levels || ||
rs17804233	5	77815056	0.0013	0.002	575531	0.5232	NA	C	T	C-reactive protein levels || id:ebi-a-GCST90029070	ebi-a-GCST90029070	C-reactive protein levels	C-reactive protein levels || ||
rs10060821	5	83419996	-0.0012	0.0023	575531	0.6083	NA	T	C	C-reactive protein levels || id:ebi-a-GCST90029070	ebi-a-GCST90029070	C-reactive protein levels	C-reactive protein levels || ||
rs75430375	5	89252884	-0.0003	0.0041	575531	0.9413	NA	C	T	C-reactive protein levels || id:ebi-a-GCST90029070	ebi-a-GCST90029070	C-reactive protein levels	C-reactive protein levels || ||
rs2943022	5	89598914	-0.0037	0.002	575531	0.0692102	NA	T	C	C-reactive protein levels || id:ebi-a-GCST90029070	ebi-a-GCST90029070	C-reactive protein levels	C-reactive protein levels || ||
rs10074000	5	113126539	0.0023	0.0021	575531	0.282	NA	T	C	C-reactive protein levels || id:ebi-a-GCST90029070	ebi-a-GCST90029070	C-reactive protein levels	C-reactive protein levels || ||
rs9426434	1	29736216	-0.0011	0.0023	575531	0.6385	NA	T	C	C-reactive protein levels || id:ebi-a-GCST90029070	ebi-a-GCST90029070	C-reactive protein levels	C-reactive protein levels || ||
rs6588624	1	56849539	0.0007	0.002	575531	0.730999	NA	A	G	C-reactive protein levels || id:ebi-a-GCST90029070	ebi-a-GCST90029070	C-reactive protein levels	C-reactive protein levels || ||
rs2817174	1	3044181	0.0019	0.0021	575531	0.3742	NA	C	T	C-reactive protein levels || id:ebi-a-GCST90029070	ebi-a-GCST90029070	C-reactive protein levels	C-reactive protein levels || ||
rs3013089	1	13794594	0.0006	0.002	575531	0.7683	NA	G	A	C-reactive protein levels || id:ebi-a-GCST90029070	ebi-a-GCST90029070	C-reactive protein levels	C-reactive protein levels || ||
rs9425984	1	34529736	-0.0009	0.0023	575531	0.7007	NA	T	C	C-reactive protein levels || id:ebi-a-GCST90029070	ebi-a-GCST90029070	C-reactive protein levels	C-reactive protein levels || ||
rs74420793	4	127766709	-0.0019	0.0027	575531	0.4895	NA	A	G	C-reactive protein levels || id:ebi-a-GCST90029070	ebi-a-GCST90029070	C-reactive protein levels	C-reactive protein levels || ||
rs74663707	3	184371224	-0.0032	0.004	575531	0.4203	NA	C	T	C-reactive protein levels || id:ebi-a-GCST90029070	ebi-a-GCST90029070	C-reactive protein levels	C-reactive protein levels || ||
rs74540770	3	186553389	0.005	0.0038	575531	0.1844	NA	G	A	C-reactive protein levels || id:ebi-a-GCST90029070	ebi-a-GCST90029070	C-reactive protein levels	C-reactive protein levels || ||
rs10031059	4	35358594	-0.0018	0.0024	575531	0.4613	NA	C	T	C-reactive protein levels || id:ebi-a-GCST90029070	ebi-a-GCST90029070	C-reactive protein levels	C-reactive protein levels || ||
rs2973294	4	37526679	0.0035	0.002	575531	0.0856505	NA	G	T	C-reactive protein levels || id:ebi-a-GCST90029070	ebi-a-GCST90029070	C-reactive protein levels	C-reactive protein levels || ||
rs36081916	7	93527414	-0.0068	0.0035	575531	0.0494903	NA	T	C	C-reactive protein levels || id:ebi-a-GCST90029070	ebi-a-GCST90029070	C-reactive protein levels	C-reactive protein levels || ||
rs17167098	7	133154356	-0.0043	0.003	575531	0.1453	NA	G	A	C-reactive protein levels || id:ebi-a-GCST90029070	ebi-a-GCST90029070	C-reactive protein levels	C-reactive protein levels || ||
rs34402072	8	3636548	0.0023	0.0026	575531	0.3849	NA	C	T	C-reactive protein levels || id:ebi-a-GCST90029070	ebi-a-GCST90029070	C-reactive protein levels	C-reactive protein levels || ||
rs13249325	8	14853525	0.0023	0.0021	575531	0.282	NA	T	G	C-reactive protein levels || id:ebi-a-GCST90029070	ebi-a-GCST90029070	C-reactive protein levels	C-reactive protein levels || ||
rs2952020	8	26027842	-0.0002	0.0023	575531	0.9319	NA	A	G	C-reactive protein levels || id:ebi-a-GCST90029070	ebi-a-GCST90029070	C-reactive protein levels	C-reactive protein levels || ||
rs62501473	7	150126751	0.0068	0.0024	575531	0.00538803	NA	G	A	C-reactive protein levels || id:ebi-a-GCST90029070	ebi-a-GCST90029070	C-reactive protein levels	C-reactive protein levels || ||
rs66714985	8	3305122	-0.0002	0.004	575531	0.9598	NA	A	C	C-reactive protein levels || id:ebi-a-GCST90029070	ebi-a-GCST90029070	C-reactive protein levels	C-reactive protein levels || ||
rs1158100	8	4555684	-0.0012	0.0021	575531	0.574601	NA	G	A	C-reactive protein levels || id:ebi-a-GCST90029070	ebi-a-GCST90029070	C-reactive protein levels	C-reactive protein levels || ||
rs17708276	8	10199548	-0.01	0.0031	575531	0.00106101	NA	A	G	C-reactive protein levels || id:ebi-a-GCST90029070	ebi-a-GCST90029070	C-reactive protein levels	C-reactive protein levels || ||
rs11761679	7	150596929	-0.003	0.0027	575531	0.2751	NA	T	C	C-reactive protein levels || id:ebi-a-GCST90029070	ebi-a-GCST90029070	C-reactive protein levels	C-reactive protein levels || ||
rs2435610	7	150890034	0.0001	0.0023	575531	0.9659	NA	A	C	C-reactive protein levels || id:ebi-a-GCST90029070	ebi-a-GCST90029070	C-reactive protein levels	C-reactive protein levels || ||
rs62504403	8	38803551	0.0008	0.0024	575531	0.743401	NA	C	T	C-reactive protein levels || id:ebi-a-GCST90029070	ebi-a-GCST90029070	C-reactive protein levels	C-reactive protein levels || ||
rs2248146	7	24791998	-0.003	0.0021	575531	0.1606	NA	T	C	C-reactive protein levels || id:ebi-a-GCST90029070	ebi-a-GCST90029070	C-reactive protein levels	C-reactive protein levels || ||
rs80309088	6	165668732	-0.0017	0.0032	575531	0.590101	NA	G	A	C-reactive protein levels || id:ebi-a-GCST90029070	ebi-a-GCST90029070	C-reactive protein levels	C-reactive protein levels || ||
rs75326254	6	166170836	0.0023	0.0042	575531	0.581599	NA	C	T	C-reactive protein levels || id:ebi-a-GCST90029070	ebi-a-GCST90029070	C-reactive protein levels	C-reactive protein levels || ||
rs7801843	7	4105705	-0.0023	0.003	575531	0.436	NA	A	G	C-reactive protein levels || id:ebi-a-GCST90029070	ebi-a-GCST90029070	C-reactive protein levels	C-reactive protein levels || ||
rs10279978	7	5319387	-0.0005	0.0022	575531	0.8234	NA	A	G	C-reactive protein levels || id:ebi-a-GCST90029070	ebi-a-GCST90029070	C-reactive protein levels	C-reactive protein levels || ||
rs73074432	7	20554814	-0.0074	0.0027	575531	0.00710395	NA	C	T	C-reactive protein levels || id:ebi-a-GCST90029070	ebi-a-GCST90029070	C-reactive protein levels	C-reactive protein levels || ||
rs13231526	7	48844151	-0.0038	0.0039	575531	0.326	NA	C	A	C-reactive protein levels || id:ebi-a-GCST90029070	ebi-a-GCST90029070	C-reactive protein levels	C-reactive protein levels || ||
rs10274562	7	11222521	0.0076	0.0021	575531	0.000378599	NA	C	T	C-reactive protein levels || id:ebi-a-GCST90029070	ebi-a-GCST90029070	C-reactive protein levels	C-reactive protein levels || ||
rs12668619	7	21637810	0.0014	0.0021	575531	0.5126	NA	A	G	C-reactive protein levels || id:ebi-a-GCST90029070	ebi-a-GCST90029070	C-reactive protein levels	C-reactive protein levels || ||
rs13239072	7	43566344	0.002	0.0023	575531	0.3931	NA	G	A	C-reactive protein levels || id:ebi-a-GCST90029070	ebi-a-GCST90029070	C-reactive protein levels	C-reactive protein levels || ||
rs117020988	7	46710977	-0.0009	0.0046	575531	0.8443	NA	C	T	C-reactive protein levels || id:ebi-a-GCST90029070	ebi-a-GCST90029070	C-reactive protein levels	C-reactive protein levels || ||
rs115044523	7	47013498	0.0008	0.0037	575531	0.8272	NA	G	A	C-reactive protein levels || id:ebi-a-GCST90029070	ebi-a-GCST90029070	C-reactive protein levels	C-reactive protein levels || ||
rs71545975	7	47144505	0.0036	0.003	575531	0.2227	NA	A	G	C-reactive protein levels || id:ebi-a-GCST90029070	ebi-a-GCST90029070	C-reactive protein levels	C-reactive protein levels || ||
rs961091	7	95654718	-0.0012	0.002	575531	0.555699	NA	G	A	C-reactive protein levels || id:ebi-a-GCST90029070	ebi-a-GCST90029070	C-reactive protein levels	C-reactive protein levels || ||
rs150600492	10	129175962	-0.0019	0.0041	575531	0.640801	NA	A	C	C-reactive protein levels || id:ebi-a-GCST90029070	ebi-a-GCST90029070	C-reactive protein levels	C-reactive protein levels || ||
rs80149660	10	129908282	0.0004	0.0044	575531	0.9272	NA	C	T	C-reactive protein levels || id:ebi-a-GCST90029070	ebi-a-GCST90029070	C-reactive protein levels	C-reactive protein levels || ||
rs11246212	11	610277	0.0046	0.0031	575531	0.1321	NA	C	T	C-reactive protein levels || id:ebi-a-GCST90029070	ebi-a-GCST90029070	C-reactive protein levels	C-reactive protein levels || ||
rs35035870	11	3248876	-0.0024	0.0051	575531	0.6373	NA	T	C	C-reactive protein levels || id:ebi-a-GCST90029070	ebi-a-GCST90029070	C-reactive protein levels	C-reactive protein levels || ||
rs12797734	11	8332350	-0.0018	0.0026	575531	0.4965	NA	T	C	C-reactive protein levels || id:ebi-a-GCST90029070	ebi-a-GCST90029070	C-reactive protein levels	C-reactive protein levels || ||
rs2893871	10	62662781	0.0072	0.0029	575531	0.0115499	NA	G	A	C-reactive protein levels || id:ebi-a-GCST90029070	ebi-a-GCST90029070	C-reactive protein levels	C-reactive protein levels || ||
rs2644213	10	84506096	0.0022	0.0023	575531	0.3475	NA	A	G	C-reactive protein levels || id:ebi-a-GCST90029070	ebi-a-GCST90029070	C-reactive protein levels	C-reactive protein levels || ||
rs1867876	11	18768068	-0.0013	0.0022	575531	0.561699	NA	T	C	C-reactive protein levels || id:ebi-a-GCST90029070	ebi-a-GCST90029070	C-reactive protein levels	C-reactive protein levels || ||
rs10741777	11	19572557	0.0072	0.0024	575531	0.00321299	NA	T	C	C-reactive protein levels || id:ebi-a-GCST90029070	ebi-a-GCST90029070	C-reactive protein levels	C-reactive protein levels || ||
rs10842464	12	25249743	-0.0004	0.002	575531	0.8443	NA	C	T	C-reactive protein levels || id:ebi-a-GCST90029070	ebi-a-GCST90029070	C-reactive protein levels	C-reactive protein levels || ||
rs2160994	12	50650057	0.004	0.0021	575531	0.0613705	NA	C	T	C-reactive protein levels || id:ebi-a-GCST90029070	ebi-a-GCST90029070	C-reactive protein levels	C-reactive protein levels || ||
rs7311004	12	53260710	-0.0041	0.002	575531	0.0440595	NA	C	T	C-reactive protein levels || id:ebi-a-GCST90029070	ebi-a-GCST90029070	C-reactive protein levels	C-reactive protein levels || ||
rs4244069	12	67167461	-0.0001	0.0033	575531	0.9755	NA	A	G	C-reactive protein levels || id:ebi-a-GCST90029070	ebi-a-GCST90029070	C-reactive protein levels	C-reactive protein levels || ||
rs7960664	12	89471235	-0.0028	0.0029	575531	0.326	NA	A	G	C-reactive protein levels || id:ebi-a-GCST90029070	ebi-a-GCST90029070	C-reactive protein levels	C-reactive protein levels || ||
rs11831525	12	75498837	-0.0084	0.0026	575531	0.001508	NA	A	C	C-reactive protein levels || id:ebi-a-GCST90029070	ebi-a-GCST90029070	C-reactive protein levels	C-reactive protein levels || ||
rs9529719	13	70856516	-0.0027	0.0022	575531	0.228	NA	C	T	C-reactive protein levels || id:ebi-a-GCST90029070	ebi-a-GCST90029070	C-reactive protein levels	C-reactive protein levels || ||
rs36095275	14	32270129	0.0008	0.0021	575531	0.7083	NA	C	T	C-reactive protein levels || id:ebi-a-GCST90029070	ebi-a-GCST90029070	C-reactive protein levels	C-reactive protein levels || ||
rs111582866	16	48742489	-0.0065	0.0035	575531	0.0604199	NA	G	A	C-reactive protein levels || id:ebi-a-GCST90029070	ebi-a-GCST90029070	C-reactive protein levels	C-reactive protein levels || ||
rs7193624	16	77574020	0.0016	0.0029	575531	0.574601	NA	T	C	C-reactive protein levels || id:ebi-a-GCST90029070	ebi-a-GCST90029070	C-reactive protein levels	C-reactive protein levels || ||
rs2602429	16	81063149	-0.0027	0.0025	575531	0.2888	NA	T	C	C-reactive protein levels || id:ebi-a-GCST90029070	ebi-a-GCST90029070	C-reactive protein levels	C-reactive protein levels || ||
rs4784055	16	58818770	0.0085	0.0051	575531	0.0949795	NA	T	C	C-reactive protein levels || id:ebi-a-GCST90029070	ebi-a-GCST90029070	C-reactive protein levels	C-reactive protein levels || ||
rs9929145	16	76559184	-0.0043	0.0044	575531	0.326	NA	G	A	C-reactive protein levels || id:ebi-a-GCST90029070	ebi-a-GCST90029070	C-reactive protein levels	C-reactive protein levels || ||
rs11149971	16	77238810	0.0025	0.0045	575531	0.5768	NA	T	C	C-reactive protein levels || id:ebi-a-GCST90029070	ebi-a-GCST90029070	C-reactive protein levels	C-reactive protein levels || ||
rs8052586	16	79087756	0.0019	0.0049	575531	0.6974	NA	T	C	C-reactive protein levels || id:ebi-a-GCST90029070	ebi-a-GCST90029070	C-reactive protein levels	C-reactive protein levels || ||
rs4583233	16	81820486	-0.0005	0.0022	575531	0.8234	NA	A	C	C-reactive protein levels || id:ebi-a-GCST90029070	ebi-a-GCST90029070	C-reactive protein levels	C-reactive protein levels || ||
rs68104925	14	100177681	0.0023	0.0021	575531	0.282	NA	T	C	C-reactive protein levels || id:ebi-a-GCST90029070	ebi-a-GCST90029070	C-reactive protein levels	C-reactive protein levels || ||
rs77034621	8	76769843	0.0064	0.0045	575531	0.1531	NA	T	G	C-reactive protein levels || id:ebi-a-GCST90029070	ebi-a-GCST90029070	C-reactive protein levels	C-reactive protein levels || ||
rs11140959	9	88020057	-0.0049	0.0052	575531	0.3453	NA	A	G	C-reactive protein levels || id:ebi-a-GCST90029070	ebi-a-GCST90029070	C-reactive protein levels	C-reactive protein levels || ||
rs113893692	9	28245518	0.0087	0.0033	575531	0.00757792	NA	C	T	C-reactive protein levels || id:ebi-a-GCST90029070	ebi-a-GCST90029070	C-reactive protein levels	C-reactive protein levels || ||
rs1928659	9	29334137	0.0008	0.0023	575531	0.7326	NA	T	C	C-reactive protein levels || id:ebi-a-GCST90029070	ebi-a-GCST90029070	C-reactive protein levels	C-reactive protein levels || ||
rs10967781	9	27225258	-0.0008	0.0021	575531	0.7083	NA	C	A	C-reactive protein levels || id:ebi-a-GCST90029070	ebi-a-GCST90029070	C-reactive protein levels	C-reactive protein levels || ||
rs28564647	9	101101172	-0.0047	0.0025	575531	0.0648201	NA	T	G	C-reactive protein levels || id:ebi-a-GCST90029070	ebi-a-GCST90029070	C-reactive protein levels	C-reactive protein levels || ||
rs10810043	9	13799809	-0.0037	0.0021	575531	0.0835391	NA	G	A	C-reactive protein levels || id:ebi-a-GCST90029070	ebi-a-GCST90029070	C-reactive protein levels	C-reactive protein levels || ||
rs573933	9	14477851	0.0083	0.0036	575531	0.01985	NA	T	C	C-reactive protein levels || id:ebi-a-GCST90029070	ebi-a-GCST90029070	C-reactive protein levels	C-reactive protein levels || ||
rs16938435	9	21502923	0.0047	0.0039	575531	0.2244	NA	T	C	C-reactive protein levels || id:ebi-a-GCST90029070	ebi-a-GCST90029070	C-reactive protein levels	C-reactive protein levels || ||
rs72691585	9	21884425	0.0108	0.0045	575531	0.0159199	NA	C	A	C-reactive protein levels || id:ebi-a-GCST90029070	ebi-a-GCST90029070	C-reactive protein levels	C-reactive protein levels || ||
rs1689282	9	14080129	0.0034	0.0021	575531	0.1118	NA	A	C	C-reactive protein levels || id:ebi-a-GCST90029070	ebi-a-GCST90029070	C-reactive protein levels	C-reactive protein levels || ||
rs2317372	8	57438932	-0.0015	0.002	575531	0.4613	NA	T	C	C-reactive protein levels || id:ebi-a-GCST90029070	ebi-a-GCST90029070	C-reactive protein levels	C-reactive protein levels || ||
rs870002	8	62220151	0.0054	0.002	575531	0.00800405	NA	T	C	C-reactive protein levels || id:ebi-a-GCST90029070	ebi-a-GCST90029070	C-reactive protein levels	C-reactive protein levels || ||
rs16894137	8	96946291	0.0044	0.003	575531	0.1362	NA	C	T	C-reactive protein levels || id:ebi-a-GCST90029070	ebi-a-GCST90029070	C-reactive protein levels	C-reactive protein levels || ||
rs2023437	14	22045949	0.006	0.0033	575531	0.06553	NA	T	C	C-reactive protein levels || id:ebi-a-GCST90029070	ebi-a-GCST90029070	C-reactive protein levels	C-reactive protein levels || ||
rs111845179	14	59317502	0.0048	0.0044	575531	0.2729	NA	T	C	C-reactive protein levels || id:ebi-a-GCST90029070	ebi-a-GCST90029070	C-reactive protein levels	C-reactive protein levels || ||
rs7342369	12	129451330	0.0021	0.0022	575531	0.3485	NA	A	C	C-reactive protein levels || id:ebi-a-GCST90029070	ebi-a-GCST90029070	C-reactive protein levels	C-reactive protein levels || ||
rs4340090	12	130331764	-0.0032	0.003	575531	0.2785	NA	C	T	C-reactive protein levels || id:ebi-a-GCST90029070	ebi-a-GCST90029070	C-reactive protein levels	C-reactive protein levels || ||
rs7399658	13	23834968	0.0062	0.0025	575531	0.01486	NA	G	A	C-reactive protein levels || id:ebi-a-GCST90029070	ebi-a-GCST90029070	C-reactive protein levels	C-reactive protein levels || ||
rs7992246	13	113472525	-0.0023	0.0021	575531	0.282	NA	C	T	C-reactive protein levels || id:ebi-a-GCST90029070	ebi-a-GCST90029070	C-reactive protein levels	C-reactive protein levels || ||
rs75898026	13	113561082	0.0015	0.0026	575531	0.571	NA	A	G	C-reactive protein levels || id:ebi-a-GCST90029070	ebi-a-GCST90029070	C-reactive protein levels	C-reactive protein levels || ||
rs7993559	13	23443627	0.0014	0.0021	575531	0.5126	NA	A	C	C-reactive protein levels || id:ebi-a-GCST90029070	ebi-a-GCST90029070	C-reactive protein levels	C-reactive protein levels || ||
rs1271565	14	64044097	-0.0001	0.0023	575531	0.9659	NA	C	T	C-reactive protein levels || id:ebi-a-GCST90029070	ebi-a-GCST90029070	C-reactive protein levels	C-reactive protein levels || ||
rs77702691	13	88725540	-0.0069	0.0035	575531	0.0462296	NA	A	G	C-reactive protein levels || id:ebi-a-GCST90029070	ebi-a-GCST90029070	C-reactive protein levels	C-reactive protein levels || ||
rs682403	9	135968557	-0.0026	0.002	575531	0.2017	NA	A	G	C-reactive protein levels || id:ebi-a-GCST90029070	ebi-a-GCST90029070	C-reactive protein levels	C-reactive protein levels || ||
rs11258178	10	13124513	0.001	0.0021	575531	0.64	NA	A	G	C-reactive protein levels || id:ebi-a-GCST90029070	ebi-a-GCST90029070	C-reactive protein levels	C-reactive protein levels || ||
rs77540684	10	14650535	0.0018	0.0044	575531	0.681	NA	T	G	C-reactive protein levels || id:ebi-a-GCST90029070	ebi-a-GCST90029070	C-reactive protein levels	C-reactive protein levels || ||
rs61841503	10	17019559	-0.001	0.0027	575531	0.716	NA	G	A	C-reactive protein levels || id:ebi-a-GCST90029070	ebi-a-GCST90029070	C-reactive protein levels	C-reactive protein levels || ||
rs1254846	10	44346094	-0.0065	0.0039	575531	0.0929501	NA	A	G	C-reactive protein levels || id:ebi-a-GCST90029070	ebi-a-GCST90029070	C-reactive protein levels	C-reactive protein levels || ||
rs11243416	9	134416970	-0.0035	0.0035	575531	0.312	NA	T	C	C-reactive protein levels || id:ebi-a-GCST90029070	ebi-a-GCST90029070	C-reactive protein levels	C-reactive protein levels || ||
rs2482038	10	12835085	0.0024	0.002	575531	0.2385	NA	C	A	C-reactive protein levels || id:ebi-a-GCST90029070	ebi-a-GCST90029070	C-reactive protein levels	C-reactive protein levels || ||
rs72776675	10	14137663	0.0005	0.0027	575531	0.8557	NA	T	C	C-reactive protein levels || id:ebi-a-GCST90029070	ebi-a-GCST90029070	C-reactive protein levels	C-reactive protein levels || ||
rs4750583	10	15054765	0.0011	0.0026	575531	0.677699	NA	G	A	C-reactive protein levels || id:ebi-a-GCST90029070	ebi-a-GCST90029070	C-reactive protein levels	C-reactive protein levels || ||
rs15256	10	73820548	-0.0117	0.0035	575531	0.000725204	NA	C	T	C-reactive protein levels || id:ebi-a-GCST90029070	ebi-a-GCST90029070	C-reactive protein levels	C-reactive protein levels || ||
rs2025938	10	112177119	-0.0054	0.0038	575531	0.1517	NA	G	A	C-reactive protein levels || id:ebi-a-GCST90029070	ebi-a-GCST90029070	C-reactive protein levels	C-reactive protein levels || ||
rs7911787	10	98619568	0.0002	0.0046	575531	0.9652	NA	G	T	C-reactive protein levels || id:ebi-a-GCST90029070	ebi-a-GCST90029070	C-reactive protein levels	C-reactive protein levels || ||
rs11591622	10	102520687	-0.0031	0.0023	575531	0.1856	NA	T	G	C-reactive protein levels || id:ebi-a-GCST90029070	ebi-a-GCST90029070	C-reactive protein levels	C-reactive protein levels || ||
rs1515761	10	126110032	0.0027	0.003	575531	0.3605	NA	C	T	C-reactive protein levels || id:ebi-a-GCST90029070	ebi-a-GCST90029070	C-reactive protein levels	C-reactive protein levels || ||
rs79929882	10	130677483	0.0055	0.0031	575531	0.0717497	NA	A	G	C-reactive protein levels || id:ebi-a-GCST90029070	ebi-a-GCST90029070	C-reactive protein levels	C-reactive protein levels || ||
rs10904722	10	6714424	-0.004	0.0022	575531	0.0741293	NA	C	T	C-reactive protein levels || id:ebi-a-GCST90029070	ebi-a-GCST90029070	C-reactive protein levels	C-reactive protein levels || ||
rs946513	10	15913820	0.0064	0.0047	575531	0.1718	NA	T	C	C-reactive protein levels || id:ebi-a-GCST90029070	ebi-a-GCST90029070	C-reactive protein levels	C-reactive protein levels || ||
rs10899911	10	44293839	0.001	0.0022	575531	0.6553	NA	A	G	C-reactive protein levels || id:ebi-a-GCST90029070	ebi-a-GCST90029070	C-reactive protein levels	C-reactive protein levels || ||
rs3303	10	120447429	-0.0057	0.0039	575531	0.1407	NA	T	C	C-reactive protein levels || id:ebi-a-GCST90029070	ebi-a-GCST90029070	C-reactive protein levels	C-reactive protein levels || ||
rs78521377	10	126448374	0.0013	0.0047	575531	0.7813	NA	C	T	C-reactive protein levels || id:ebi-a-GCST90029070	ebi-a-GCST90029070	C-reactive protein levels	C-reactive protein levels || ||
rs4962426	10	126908208	0.0056	0.0025	575531	0.0277997	NA	T	G	C-reactive protein levels || id:ebi-a-GCST90029070	ebi-a-GCST90029070	C-reactive protein levels	C-reactive protein levels || ||
rs138437711	10	134926480	0.0049	0.0029	575531	0.0856505	NA	A	G	C-reactive protein levels || id:ebi-a-GCST90029070	ebi-a-GCST90029070	C-reactive protein levels	C-reactive protein levels || ||
rs10831953	11	13098051	-0.0002	0.0021	575531	0.9255	NA	G	A	C-reactive protein levels || id:ebi-a-GCST90029070	ebi-a-GCST90029070	C-reactive protein levels	C-reactive protein levels || ||
rs112362903	17	33761027	-0.0089	0.0051	575531	0.08041	NA	A	G	C-reactive protein levels || id:ebi-a-GCST90029070	ebi-a-GCST90029070	C-reactive protein levels	C-reactive protein levels || ||
rs72829893	17	46694541	-0.0015	0.0047	575531	0.7488	NA	G	T	C-reactive protein levels || id:ebi-a-GCST90029070	ebi-a-GCST90029070	C-reactive protein levels	C-reactive protein levels || ||
rs34417064	17	52776479	-0.0033	0.002	575531	0.1051	NA	A	G	C-reactive protein levels || id:ebi-a-GCST90029070	ebi-a-GCST90029070	C-reactive protein levels	C-reactive protein levels || ||
rs9895850	17	64535013	0.0024	0.0047	575531	0.6083	NA	T	C	C-reactive protein levels || id:ebi-a-GCST90029070	ebi-a-GCST90029070	C-reactive protein levels	C-reactive protein levels || ||
rs4799823	18	33456427	0.0033	0.0034	575531	0.326	NA	C	T	C-reactive protein levels || id:ebi-a-GCST90029070	ebi-a-GCST90029070	C-reactive protein levels	C-reactive protein levels || ||
rs8053479	16	4076830	-0.0025	0.0033	575531	0.4429	NA	A	G	C-reactive protein levels || id:ebi-a-GCST90029070	ebi-a-GCST90029070	C-reactive protein levels	C-reactive protein levels || ||
rs9938097	16	84977389	-0.0017	0.0022	575531	0.4479	NA	C	T	C-reactive protein levels || id:ebi-a-GCST90029070	ebi-a-GCST90029070	C-reactive protein levels	C-reactive protein levels || ||
rs2930225	16	85327902	-0.0041	0.0023	575531	0.0799705	NA	T	G	C-reactive protein levels || id:ebi-a-GCST90029070	ebi-a-GCST90029070	C-reactive protein levels	C-reactive protein levels || ||
rs147968	16	85945839	0.0003	0.002	575531	0.8829	NA	C	T	C-reactive protein levels || id:ebi-a-GCST90029070	ebi-a-GCST90029070	C-reactive protein levels	C-reactive protein levels || ||
rs8053158	16	86769909	-0.0047	0.0032	575531	0.1365	NA	G	A	C-reactive protein levels || id:ebi-a-GCST90029070	ebi-a-GCST90029070	C-reactive protein levels	C-reactive protein levels || ||
rs35161940	17	70327224	0.0064	0.0033	575531	0.0494903	NA	T	C	C-reactive protein levels || id:ebi-a-GCST90029070	ebi-a-GCST90029070	C-reactive protein levels	C-reactive protein levels || ||
rs4028634	17	40835649	0.0072	0.0021	575531	0.000758508	NA	C	T	C-reactive protein levels || id:ebi-a-GCST90029070	ebi-a-GCST90029070	C-reactive protein levels	C-reactive protein levels || ||
rs6501525	17	70218627	-0.0014	0.0021	575531	0.5126	NA	A	G	C-reactive protein levels || id:ebi-a-GCST90029070	ebi-a-GCST90029070	C-reactive protein levels	C-reactive protein levels || ||
rs10402491	19	13425799	-0.0016	0.0031	575531	0.6004	NA	C	T	C-reactive protein levels || id:ebi-a-GCST90029070	ebi-a-GCST90029070	C-reactive protein levels	C-reactive protein levels || ||
rs918449	19	34371198	-0.0044	0.0039	575531	0.2554	NA	G	A	C-reactive protein levels || id:ebi-a-GCST90029070	ebi-a-GCST90029070	C-reactive protein levels	C-reactive protein levels || ||
rs12150865	19	43505320	0.0016	0.002	575531	0.432	NA	C	T	C-reactive protein levels || id:ebi-a-GCST90029070	ebi-a-GCST90029070	C-reactive protein levels	C-reactive protein levels || ||
rs67479537	19	10115515	-0.007	0.004	575531	0.0779202	NA	T	C	C-reactive protein levels || id:ebi-a-GCST90029070	ebi-a-GCST90029070	C-reactive protein levels	C-reactive protein levels || ||
rs10410917	19	14970441	0.0015	0.002	575531	0.4613	NA	C	T	C-reactive protein levels || id:ebi-a-GCST90029070	ebi-a-GCST90029070	C-reactive protein levels	C-reactive protein levels || ||
rs2872237	19	17026940	-0.0009	0.002	575531	0.6585	NA	A	C	C-reactive protein levels || id:ebi-a-GCST90029070	ebi-a-GCST90029070	C-reactive protein levels	C-reactive protein levels || ||
rs12986312	19	17414138	-0.0026	0.0022	575531	0.2457	NA	T	G	C-reactive protein levels || id:ebi-a-GCST90029070	ebi-a-GCST90029070	C-reactive protein levels	C-reactive protein levels || ||
rs12440440	15	34041896	0.0029	0.0021	575531	0.175	NA	A	G	C-reactive protein levels || id:ebi-a-GCST90029070	ebi-a-GCST90029070	C-reactive protein levels	C-reactive protein levels || ||
rs12050685	15	73477482	0.0023	0.002	575531	0.2587	NA	A	G	C-reactive protein levels || id:ebi-a-GCST90029070	ebi-a-GCST90029070	C-reactive protein levels	C-reactive protein levels || ||
rs4461038	15	78546996	0.0055	0.0021	575531	0.0101	NA	G	A	C-reactive protein levels || id:ebi-a-GCST90029070	ebi-a-GCST90029070	C-reactive protein levels	C-reactive protein levels || ||
rs112040820	17	80469064	0.0004	0.0023	575531	0.8644	NA	A	G	C-reactive protein levels || id:ebi-a-GCST90029070	ebi-a-GCST90029070	C-reactive protein levels	C-reactive protein levels || ||
rs2385421	18	19743455	0.0018	0.004	575531	0.6503	NA	A	G	C-reactive protein levels || id:ebi-a-GCST90029070	ebi-a-GCST90029070	C-reactive protein levels	C-reactive protein levels || ||
rs4797774	18	13447995	-0.0074	0.005	575531	0.138	NA	A	G	C-reactive protein levels || id:ebi-a-GCST90029070	ebi-a-GCST90029070	C-reactive protein levels	C-reactive protein levels || ||
rs206581	18	10370596	-0.0017	0.0024	575531	0.4866	NA	A	G	C-reactive protein levels || id:ebi-a-GCST90029070	ebi-a-GCST90029070	C-reactive protein levels	C-reactive protein levels || ||
rs9900242	17	69135631	-0.0008	0.002	575531	0.6944	NA	A	G	C-reactive protein levels || id:ebi-a-GCST90029070	ebi-a-GCST90029070	C-reactive protein levels	C-reactive protein levels || ||
rs74018587	15	62014160	-0.0099	0.0058	575531	0.0880299	NA	C	T	C-reactive protein levels || id:ebi-a-GCST90029070	ebi-a-GCST90029070	C-reactive protein levels	C-reactive protein levels || ||
rs4076415	15	86440997	0.0006	0.0021	575531	0.778999	NA	G	T	C-reactive protein levels || id:ebi-a-GCST90029070	ebi-a-GCST90029070	C-reactive protein levels	C-reactive protein levels || ||
rs75356640	15	31697284	-0.0002	0.0038	575531	0.9577	NA	G	A	C-reactive protein levels || id:ebi-a-GCST90029070	ebi-a-GCST90029070	C-reactive protein levels	C-reactive protein levels || ||
rs2683098	15	36178565	-0.0027	0.0024	575531	0.2692	NA	T	C	C-reactive protein levels || id:ebi-a-GCST90029070	ebi-a-GCST90029070	C-reactive protein levels	C-reactive protein levels || ||
rs1508033	15	53375201	-0.0012	0.0021	575531	0.574601	NA	A	C	C-reactive protein levels || id:ebi-a-GCST90029070	ebi-a-GCST90029070	C-reactive protein levels	C-reactive protein levels || ||
rs16940167	15	58683697	0.0101	0.0027	575531	0.000238699	NA	C	T	C-reactive protein levels || id:ebi-a-GCST90029070	ebi-a-GCST90029070	C-reactive protein levels	C-reactive protein levels || ||
rs115909738	15	61402485	-0.0012	0.003	575531	0.6844	NA	A	C	C-reactive protein levels || id:ebi-a-GCST90029070	ebi-a-GCST90029070	C-reactive protein levels	C-reactive protein levels || ||
rs7174549	15	92463303	0.0001	0.0021	575531	0.9627	NA	T	C	C-reactive protein levels || id:ebi-a-GCST90029070	ebi-a-GCST90029070	C-reactive protein levels	C-reactive protein levels || ||
rs911666	14	96071125	0.0002	0.0021	575531	0.9255	NA	T	C	C-reactive protein levels || id:ebi-a-GCST90029070	ebi-a-GCST90029070	C-reactive protein levels	C-reactive protein levels || ||
rs17214486	14	97159674	-0.0028	0.0021	575531	0.1903	NA	C	A	C-reactive protein levels || id:ebi-a-GCST90029070	ebi-a-GCST90029070	C-reactive protein levels	C-reactive protein levels || ||
rs17148768	10	10777085	0.0007	0.0026	575531	0.7914	NA	G	A	C-reactive protein levels || id:ebi-a-GCST90029070	ebi-a-GCST90029070	C-reactive protein levels	C-reactive protein levels || ||
rs10781340	9	78752170	-0.0017	0.0027	575531	0.5363	NA	A	G	C-reactive protein levels || id:ebi-a-GCST90029070	ebi-a-GCST90029070	C-reactive protein levels	C-reactive protein levels || ||
rs736744	9	87514407	0.0005	0.002	575531	0.806	NA	T	C	C-reactive protein levels || id:ebi-a-GCST90029070	ebi-a-GCST90029070	C-reactive protein levels	C-reactive protein levels || ||
rs11770843	7	146795379	0.0027	0.0022	575531	0.228	NA	C	T	C-reactive protein levels || id:ebi-a-GCST90029070	ebi-a-GCST90029070	C-reactive protein levels	C-reactive protein levels || ||
rs9299345	9	104339812	0.0061	0.0031	575531	0.04581	NA	T	C	C-reactive protein levels || id:ebi-a-GCST90029070	ebi-a-GCST90029070	C-reactive protein levels	C-reactive protein levels || ||
rs112135816	9	82485327	-0.0005	0.0032	575531	0.8741	NA	T	G	C-reactive protein levels || id:ebi-a-GCST90029070	ebi-a-GCST90029070	C-reactive protein levels	C-reactive protein levels || ||
rs140912403	9	95517807	-0.0027	0.0044	575531	0.5374	NA	C	T	C-reactive protein levels || id:ebi-a-GCST90029070	ebi-a-GCST90029070	C-reactive protein levels	C-reactive protein levels || ||
rs55707116	9	79919385	0.0046	0.0034	575531	0.171	NA	C	A	C-reactive protein levels || id:ebi-a-GCST90029070	ebi-a-GCST90029070	C-reactive protein levels	C-reactive protein levels || ||
rs62547233	9	92013419	-0.0037	0.0022	575531	0.0985598	NA	A	G	C-reactive protein levels || id:ebi-a-GCST90029070	ebi-a-GCST90029070	C-reactive protein levels	C-reactive protein levels || ||
rs6591893	11	80236833	-0.0002	0.0022	575531	0.9289	NA	A	G	C-reactive protein levels || id:ebi-a-GCST90029070	ebi-a-GCST90029070	C-reactive protein levels	C-reactive protein levels || ||
rs10502061	11	105615253	0.0003	0.0037	575531	0.9348	NA	A	G	C-reactive protein levels || id:ebi-a-GCST90029070	ebi-a-GCST90029070	C-reactive protein levels	C-reactive protein levels || ||
rs7117576	11	114023573	-0.0131	0.0032	575531	3.32e-05	NA	A	G	C-reactive protein levels || id:ebi-a-GCST90029070	ebi-a-GCST90029070	C-reactive protein levels	C-reactive protein levels || ||
rs11221428	11	99665050	0.0005	0.0026	575531	0.8502	NA	T	C	C-reactive protein levels || id:ebi-a-GCST90029070	ebi-a-GCST90029070	C-reactive protein levels	C-reactive protein levels || ||
rs949341	11	112386785	0.0016	0.0021	575531	0.4543	NA	A	G	C-reactive protein levels || id:ebi-a-GCST90029070	ebi-a-GCST90029070	C-reactive protein levels	C-reactive protein levels || ||
rs78056098	11	123789877	0.0019	0.0021	575531	0.3742	NA	G	T	C-reactive protein levels || id:ebi-a-GCST90029070	ebi-a-GCST90029070	C-reactive protein levels	C-reactive protein levels || ||
rs1939881	11	95304834	-0.0004	0.0043	575531	0.9255	NA	G	A	C-reactive protein levels || id:ebi-a-GCST90029070	ebi-a-GCST90029070	C-reactive protein levels	C-reactive protein levels || ||
rs72901605	11	47103877	0.005	0.0026	575531	0.0589196	NA	T	C	C-reactive protein levels || id:ebi-a-GCST90029070	ebi-a-GCST90029070	C-reactive protein levels	C-reactive protein levels || ||
rs11035469	11	39809747	-0.0017	0.0027	575531	0.5363	NA	A	G	C-reactive protein levels || id:ebi-a-GCST90029070	ebi-a-GCST90029070	C-reactive protein levels	C-reactive protein levels || ||
rs17376049	1	61425267	0.0075	0.0032	575531	0.01749	NA	T	C	C-reactive protein levels || id:ebi-a-GCST90029070	ebi-a-GCST90029070	C-reactive protein levels	C-reactive protein levels || ||
rs12566890	1	61850864	-0.0047	0.0038	575531	0.2122	NA	T	G	C-reactive protein levels || id:ebi-a-GCST90029070	ebi-a-GCST90029070	C-reactive protein levels	C-reactive protein levels || ||
rs12034718	1	67379595	0.0017	0.0029	575531	0.551001	NA	G	A	C-reactive protein levels || id:ebi-a-GCST90029070	ebi-a-GCST90029070	C-reactive protein levels	C-reactive protein levels || ||
rs74592222	1	75971700	-0.0013	0.0033	575531	0.6899	NA	G	A	C-reactive protein levels || id:ebi-a-GCST90029070	ebi-a-GCST90029070	C-reactive protein levels	C-reactive protein levels || ||
rs6542556	2	120757853	0.0038	0.0021	575531	0.0755197	NA	G	A	C-reactive protein levels || id:ebi-a-GCST90029070	ebi-a-GCST90029070	C-reactive protein levels	C-reactive protein levels || ||
rs10927394	1	245267339	-0.0017	0.0059	575531	0.7734	NA	G	T	C-reactive protein levels || id:ebi-a-GCST90029070	ebi-a-GCST90029070	C-reactive protein levels	C-reactive protein levels || ||
rs3771393	2	71145246	-0.0018	0.0023	575531	0.4421	NA	T	C	C-reactive protein levels || id:ebi-a-GCST90029070	ebi-a-GCST90029070	C-reactive protein levels	C-reactive protein levels || ||
rs34569731	2	75630344	0.0014	0.0026	575531	0.596901	NA	G	A	C-reactive protein levels || id:ebi-a-GCST90029070	ebi-a-GCST90029070	C-reactive protein levels	C-reactive protein levels || ||
rs72819830	2	81684934	-0.0073	0.0046	575531	0.1111	NA	A	G	C-reactive protein levels || id:ebi-a-GCST90029070	ebi-a-GCST90029070	C-reactive protein levels	C-reactive protein levels || ||
rs1505366	2	213191389	-0.0035	0.0048	575531	0.4645	NA	G	T	C-reactive protein levels || id:ebi-a-GCST90029070	ebi-a-GCST90029070	C-reactive protein levels	C-reactive protein levels || ||
rs2371572	2	213214174	0.0024	0.002	575531	0.2385	NA	A	C	C-reactive protein levels || id:ebi-a-GCST90029070	ebi-a-GCST90029070	C-reactive protein levels	C-reactive protein levels || ||
rs2113833	2	218216801	0.0017	0.0051	575531	0.738401	NA	C	T	C-reactive protein levels || id:ebi-a-GCST90029070	ebi-a-GCST90029070	C-reactive protein levels	C-reactive protein levels || ||
rs78702810	3	18462531	0.0023	0.005	575531	0.6448	NA	T	C	C-reactive protein levels || id:ebi-a-GCST90029070	ebi-a-GCST90029070	C-reactive protein levels	C-reactive protein levels || ||
rs9809789	3	29179983	0.0042	0.003	575531	0.1549	NA	C	T	C-reactive protein levels || id:ebi-a-GCST90029070	ebi-a-GCST90029070	C-reactive protein levels	C-reactive protein levels || ||
rs6769553	3	54427795	-0.0016	0.0022	575531	0.475	NA	A	G	C-reactive protein levels || id:ebi-a-GCST90029070	ebi-a-GCST90029070	C-reactive protein levels	C-reactive protein levels || ||
rs9389266	6	135411737	0.0018	0.0029	575531	0.5278	NA	T	G	C-reactive protein levels || id:ebi-a-GCST90029070	ebi-a-GCST90029070	C-reactive protein levels	C-reactive protein levels || ||
rs10872669	6	151515172	-0.0029	0.0034	575531	0.3881	NA	G	A	C-reactive protein levels || id:ebi-a-GCST90029070	ebi-a-GCST90029070	C-reactive protein levels	C-reactive protein levels || ||
rs73128290	7	57364320	0.0033	0.0022	575531	0.1407	NA	A	G	C-reactive protein levels || id:ebi-a-GCST90029070	ebi-a-GCST90029070	C-reactive protein levels	C-reactive protein levels || ||
rs117001700	7	68396262	0.0019	0.0048	575531	0.691301	NA	T	C	C-reactive protein levels || id:ebi-a-GCST90029070	ebi-a-GCST90029070	C-reactive protein levels	C-reactive protein levels || ||
rs36160691	7	351270	-0.0015	0.0032	575531	0.6346	NA	A	G	C-reactive protein levels || id:ebi-a-GCST90029070	ebi-a-GCST90029070	C-reactive protein levels	C-reactive protein levels || ||
rs151257695	7	73043561	0.0007	0.0042	575531	0.8668	NA	A	G	C-reactive protein levels || id:ebi-a-GCST90029070	ebi-a-GCST90029070	C-reactive protein levels	C-reactive protein levels || ||
rs7015093	8	58018853	-0.0016	0.0024	575531	0.5126	NA	G	A	C-reactive protein levels || id:ebi-a-GCST90029070	ebi-a-GCST90029070	C-reactive protein levels	C-reactive protein levels || ||
rs7000472	8	138626268	-0.0008	0.002	575531	0.6944	NA	G	A	C-reactive protein levels || id:ebi-a-GCST90029070	ebi-a-GCST90029070	C-reactive protein levels	C-reactive protein levels || ||
rs322296	7	136937189	0.0031	0.0032	575531	0.326	NA	G	A	C-reactive protein levels || id:ebi-a-GCST90029070	ebi-a-GCST90029070	C-reactive protein levels	C-reactive protein levels || ||
rs10093869	8	1266824	0.0038	0.0021	575531	0.0755197	NA	A	G	C-reactive protein levels || id:ebi-a-GCST90029070	ebi-a-GCST90029070	C-reactive protein levels	C-reactive protein levels || ||
rs41816	7	106250164	-0.0025	0.0023	575531	0.2857	NA	A	G	C-reactive protein levels || id:ebi-a-GCST90029070	ebi-a-GCST90029070	C-reactive protein levels	C-reactive protein levels || ||
rs28603357	7	106406824	0.0032	0.005	575531	0.5212	NA	T	C	C-reactive protein levels || id:ebi-a-GCST90029070	ebi-a-GCST90029070	C-reactive protein levels	C-reactive protein levels || ||
rs76181748	8	105458416	-0.0012	0.003	575531	0.6844	NA	C	T	C-reactive protein levels || id:ebi-a-GCST90029070	ebi-a-GCST90029070	C-reactive protein levels	C-reactive protein levels || ||
rs12288512	11	27747671	0.0141	0.0025	575531	3.03e-08	NA	A	G	C-reactive protein levels || id:ebi-a-GCST90029070	ebi-a-GCST90029070	C-reactive protein levels	C-reactive protein levels || ||
rs7330827	13	23531802	0.0009	0.0041	575531	0.8251	NA	T	C	C-reactive protein levels || id:ebi-a-GCST90029070	ebi-a-GCST90029070	C-reactive protein levels	C-reactive protein levels || ||
rs17530232	13	40385457	-0.0027	0.0044	575531	0.5374	NA	A	G	C-reactive protein levels || id:ebi-a-GCST90029070	ebi-a-GCST90029070	C-reactive protein levels	C-reactive protein levels || ||
rs35510	12	115491973	0.0054	0.0036	575531	0.1297	NA	A	G	C-reactive protein levels || id:ebi-a-GCST90029070	ebi-a-GCST90029070	C-reactive protein levels	C-reactive protein levels || ||
rs305411	1	88233128	-0.0018	0.0033	575531	0.5806	NA	A	G	C-reactive protein levels || id:ebi-a-GCST90029070	ebi-a-GCST90029070	C-reactive protein levels	C-reactive protein levels || ||
rs10875374	1	101804809	-0.0007	0.002	575531	0.730999	NA	T	C	C-reactive protein levels || id:ebi-a-GCST90029070	ebi-a-GCST90029070	C-reactive protein levels	C-reactive protein levels || ||
rs2759329	1	231960352	0.0008	0.002	575531	0.6944	NA	A	G	C-reactive protein levels || id:ebi-a-GCST90029070	ebi-a-GCST90029070	C-reactive protein levels	C-reactive protein levels || ||
rs79968172	1	240503826	0.0026	0.0043	575531	0.5432	NA	G	A	C-reactive protein levels || id:ebi-a-GCST90029070	ebi-a-GCST90029070	C-reactive protein levels	C-reactive protein levels || ||
rs11581881	1	9361576	-0.0042	0.0027	575531	0.1266	NA	C	T	C-reactive protein levels || id:ebi-a-GCST90029070	ebi-a-GCST90029070	C-reactive protein levels	C-reactive protein levels || ||
rs2495052	1	14161251	0.0024	0.0027	575531	0.3826	NA	A	G	C-reactive protein levels || id:ebi-a-GCST90029070	ebi-a-GCST90029070	C-reactive protein levels	C-reactive protein levels || ||
rs3009418	1	147744468	0.0024	0.0041	575531	0.555699	NA	A	C	C-reactive protein levels || id:ebi-a-GCST90029070	ebi-a-GCST90029070	C-reactive protein levels	C-reactive protein levels || ||
rs7521171	1	149998497	0.0029	0.0025	575531	0.2546	NA	A	G	C-reactive protein levels || id:ebi-a-GCST90029070	ebi-a-GCST90029070	C-reactive protein levels	C-reactive protein levels || ||
rs75416973	1	172809633	-0.0003	0.0025	575531	0.9062	NA	A	G	C-reactive protein levels || id:ebi-a-GCST90029070	ebi-a-GCST90029070	C-reactive protein levels	C-reactive protein levels || ||
rs35961441	1	240929774	0.0117	0.0037	575531	0.00141198	NA	A	C	C-reactive protein levels || id:ebi-a-GCST90029070	ebi-a-GCST90029070	C-reactive protein levels	C-reactive protein levels || ||
rs57404562	2	12101762	0.0059	0.0026	575531	0.0258297	NA	C	A	C-reactive protein levels || id:ebi-a-GCST90029070	ebi-a-GCST90029070	C-reactive protein levels	C-reactive protein levels || ||
rs6742198	2	33607071	-0.0029	0.0025	575531	0.2546	NA	A	G	C-reactive protein levels || id:ebi-a-GCST90029070	ebi-a-GCST90029070	C-reactive protein levels	C-reactive protein levels || ||
rs11899949	2	38049069	-0.0001	0.0023	575531	0.9659	NA	G	A	C-reactive protein levels || id:ebi-a-GCST90029070	ebi-a-GCST90029070	C-reactive protein levels	C-reactive protein levels || ||
rs2171249	6	153694029	0.0085	0.0041	575531	0.0368697	NA	C	T	C-reactive protein levels || id:ebi-a-GCST90029070	ebi-a-GCST90029070	C-reactive protein levels	C-reactive protein levels || ||
rs3791893	2	218819396	0.0064	0.0032	575531	0.0425902	NA	A	G	C-reactive protein levels || id:ebi-a-GCST90029070	ebi-a-GCST90029070	C-reactive protein levels	C-reactive protein levels || ||
rs4293737	3	32373530	-0.0004	0.0062	575531	0.9486	NA	A	G	C-reactive protein levels || id:ebi-a-GCST90029070	ebi-a-GCST90029070	C-reactive protein levels	C-reactive protein levels || ||
rs1528479	2	167244051	0.0009	0.0021	575531	0.6738	NA	A	G	C-reactive protein levels || id:ebi-a-GCST90029070	ebi-a-GCST90029070	C-reactive protein levels	C-reactive protein levels || ||
rs13105690	4	7420184	-0.0015	0.0023	575531	0.5218	NA	C	T	C-reactive protein levels || id:ebi-a-GCST90029070	ebi-a-GCST90029070	C-reactive protein levels	C-reactive protein levels || ||
rs1549633	5	27945645	-0.0016	0.0029	575531	0.574601	NA	A	C	C-reactive protein levels || id:ebi-a-GCST90029070	ebi-a-GCST90029070	C-reactive protein levels	C-reactive protein levels || ||
rs2910921	5	32348593	-0.0022	0.005	575531	0.6592	NA	C	T	C-reactive protein levels || id:ebi-a-GCST90029070	ebi-a-GCST90029070	C-reactive protein levels	C-reactive protein levels || ||
rs340991	5	34892042	0.0007	0.0022	575531	0.7546	NA	A	G	C-reactive protein levels || id:ebi-a-GCST90029070	ebi-a-GCST90029070	C-reactive protein levels	C-reactive protein levels || ||
rs13258851	8	55330814	-0.0007	0.0034	575531	0.835	NA	A	G	C-reactive protein levels || id:ebi-a-GCST90029070	ebi-a-GCST90029070	C-reactive protein levels	C-reactive protein levels || ||
rs74553962	8	69677480	0.0053	0.0044	575531	0.226	NA	T	G	C-reactive protein levels || id:ebi-a-GCST90029070	ebi-a-GCST90029070	C-reactive protein levels	C-reactive protein levels || ||
rs60254196	7	148856720	0.004	0.0021	575531	0.0613705	NA	G	A	C-reactive protein levels || id:ebi-a-GCST90029070	ebi-a-GCST90029070	C-reactive protein levels	C-reactive protein levels || ||
rs77867022	7	120333701	0.0178	0.0052	575531	0.000607995	NA	G	T	C-reactive protein levels || id:ebi-a-GCST90029070	ebi-a-GCST90029070	C-reactive protein levels	C-reactive protein levels || ||
rs2613606	7	111285025	0.0061	0.002	575531	0.00273798	NA	T	C	C-reactive protein levels || id:ebi-a-GCST90029070	ebi-a-GCST90029070	C-reactive protein levels	C-reactive protein levels || ||
rs12336782	9	13609119	0.0017	0.0036	575531	0.633299	NA	T	C	C-reactive protein levels || id:ebi-a-GCST90029070	ebi-a-GCST90029070	C-reactive protein levels	C-reactive protein levels || ||
rs113147300	9	114066670	0.002	0.003	575531	0.4982	NA	A	G	C-reactive protein levels || id:ebi-a-GCST90029070	ebi-a-GCST90029070	C-reactive protein levels	C-reactive protein levels || ||
rs62576416	9	112120264	-0.0004	0.002	575531	0.8443	NA	T	C	C-reactive protein levels || id:ebi-a-GCST90029070	ebi-a-GCST90029070	C-reactive protein levels	C-reactive protein levels || ||
rs1999224	9	130498120	0.0091	0.0035	575531	0.008569	NA	G	T	C-reactive protein levels || id:ebi-a-GCST90029070	ebi-a-GCST90029070	C-reactive protein levels	C-reactive protein levels || ||
rs12684609	9	137784868	0.0057	0.0026	575531	0.0312997	NA	T	C	C-reactive protein levels || id:ebi-a-GCST90029070	ebi-a-GCST90029070	C-reactive protein levels	C-reactive protein levels || ||
rs10444197	10	2215931	-0.002	0.0021	575531	0.3496	NA	A	G	C-reactive protein levels || id:ebi-a-GCST90029070	ebi-a-GCST90029070	C-reactive protein levels	C-reactive protein levels || ||
rs11257188	10	6237156	-0.0044	0.0043	575531	0.3035	NA	A	C	C-reactive protein levels || id:ebi-a-GCST90029070	ebi-a-GCST90029070	C-reactive protein levels	C-reactive protein levels || ||
rs2548459	19	49209339	0.0205	0.002	575531	7.7e-24	NA	C	T	C-reactive protein levels || id:ebi-a-GCST90029070	ebi-a-GCST90029070	C-reactive protein levels	C-reactive protein levels || ||
rs62132810	19	49279227	-0.0108	0.0036	575531	0.00243899	NA	A	G	C-reactive protein levels || id:ebi-a-GCST90029070	ebi-a-GCST90029070	C-reactive protein levels	C-reactive protein levels || ||
rs34989881	19	51959855	-0.0003	0.0043	575531	0.9441	NA	A	G	C-reactive protein levels || id:ebi-a-GCST90029070	ebi-a-GCST90029070	C-reactive protein levels	C-reactive protein levels || ||
rs74037001	14	23847194	0.0029	0.0031	575531	0.3424	NA	G	A	C-reactive protein levels || id:ebi-a-GCST90029070	ebi-a-GCST90029070	C-reactive protein levels	C-reactive protein levels || ||
rs72671304	14	39425971	0.0019	0.0038	575531	0.613999	NA	T	C	C-reactive protein levels || id:ebi-a-GCST90029070	ebi-a-GCST90029070	C-reactive protein levels	C-reactive protein levels || ||
rs4078432	14	48997206	-0.0009	0.0026	575531	0.7339	NA	T	C	C-reactive protein levels || id:ebi-a-GCST90029070	ebi-a-GCST90029070	C-reactive protein levels	C-reactive protein levels || ||
rs9558661	13	106650093	-0.0004	0.0025	575531	0.8751	NA	T	C	C-reactive protein levels || id:ebi-a-GCST90029070	ebi-a-GCST90029070	C-reactive protein levels	C-reactive protein levels || ||
rs941682	20	31867840	-0.0015	0.0022	575531	0.5031	NA	G	A	C-reactive protein levels || id:ebi-a-GCST90029070	ebi-a-GCST90029070	C-reactive protein levels	C-reactive protein levels || ||
rs6046522	20	19969568	-0.002	0.0023	575531	0.3931	NA	C	T	C-reactive protein levels || id:ebi-a-GCST90029070	ebi-a-GCST90029070	C-reactive protein levels	C-reactive protein levels || ||
rs921925	19	6928017	-0.0039	0.0024	575531	0.1105	NA	A	C	C-reactive protein levels || id:ebi-a-GCST90029070	ebi-a-GCST90029070	C-reactive protein levels	C-reactive protein levels || ||
rs73011279	19	15020095	0.0031	0.0025	575531	0.2233	NA	T	C	C-reactive protein levels || id:ebi-a-GCST90029070	ebi-a-GCST90029070	C-reactive protein levels	C-reactive protein levels || ||
rs2156611	18	43345864	-0.0017	0.002	575531	0.4038	NA	T	C	C-reactive protein levels || id:ebi-a-GCST90029070	ebi-a-GCST90029070	C-reactive protein levels	C-reactive protein levels || ||
rs630939	18	48384463	-0.0017	0.0021	575531	0.4266	NA	C	T	C-reactive protein levels || id:ebi-a-GCST90029070	ebi-a-GCST90029070	C-reactive protein levels	C-reactive protein levels || ||
rs7240324	18	69623804	0.0013	0.0027	575531	0.6363	NA	T	G	C-reactive protein levels || id:ebi-a-GCST90029070	ebi-a-GCST90029070	C-reactive protein levels	C-reactive protein levels || ||
rs11671100	19	711637	-0.0039	0.003	575531	0.1865	NA	A	C	C-reactive protein levels || id:ebi-a-GCST90029070	ebi-a-GCST90029070	C-reactive protein levels	C-reactive protein levels || ||
rs761240	20	49507892	-0.0061	0.0042	575531	0.1439	NA	G	T	C-reactive protein levels || id:ebi-a-GCST90029070	ebi-a-GCST90029070	C-reactive protein levels	C-reactive protein levels || ||
rs6062862	20	61325223	-0.0005	0.0033	575531	0.878	NA	A	G	C-reactive protein levels || id:ebi-a-GCST90029070	ebi-a-GCST90029070	C-reactive protein levels	C-reactive protein levels || ||
rs2835874	21	39027901	-0.0006	0.004	575531	0.8799	NA	T	C	C-reactive protein levels || id:ebi-a-GCST90029070	ebi-a-GCST90029070	C-reactive protein levels	C-reactive protein levels || ||
rs178271	22	21331556	-0.0071	0.0045	575531	0.113	NA	C	T	C-reactive protein levels || id:ebi-a-GCST90029070	ebi-a-GCST90029070	C-reactive protein levels	C-reactive protein levels || ||
rs9608249	22	24613952	-0.0002	0.003	575531	0.946	NA	A	G	C-reactive protein levels || id:ebi-a-GCST90029070	ebi-a-GCST90029070	C-reactive protein levels	C-reactive protein levels || ||
rs139749	22	25303055	0.0009	0.0021	575531	0.6738	NA	C	T	C-reactive protein levels || id:ebi-a-GCST90029070	ebi-a-GCST90029070	C-reactive protein levels	C-reactive protein levels || ||
rs8130320	21	40580258	0.0045	0.002	575531	0.02711	NA	A	G	C-reactive protein levels || id:ebi-a-GCST90029070	ebi-a-GCST90029070	C-reactive protein levels	C-reactive protein levels || ||
rs55658617	21	41811003	-0.0076	0.0042	575531	0.0686594	NA	T	C	C-reactive protein levels || id:ebi-a-GCST90029070	ebi-a-GCST90029070	C-reactive protein levels	C-reactive protein levels || ||
rs134366	22	35567355	0.0016	0.0045	575531	0.721	NA	A	G	C-reactive protein levels || id:ebi-a-GCST90029070	ebi-a-GCST90029070	C-reactive protein levels	C-reactive protein levels || ||
rs720439	22	48190598	-0.0012	0.0023	575531	0.6083	NA	G	A	C-reactive protein levels || id:ebi-a-GCST90029070	ebi-a-GCST90029070	C-reactive protein levels	C-reactive protein levels || ||
rs1882775	21	40405606	0.0006	0.0025	575531	0.8136	NA	A	G	C-reactive protein levels || id:ebi-a-GCST90029070	ebi-a-GCST90029070	C-reactive protein levels	C-reactive protein levels || ||
rs4277593	20	4319420	0.0025	0.002	575531	0.2195	NA	G	A	C-reactive protein levels || id:ebi-a-GCST90029070	ebi-a-GCST90029070	C-reactive protein levels	C-reactive protein levels || ||
rs6043847	20	16259524	-0.004	0.0043	575531	0.3496	NA	T	C	C-reactive protein levels || id:ebi-a-GCST90029070	ebi-a-GCST90029070	C-reactive protein levels	C-reactive protein levels || ||
rs114889439	13	61597625	0.0012	0.0054	575531	0.824	NA	A	G	C-reactive protein levels || id:ebi-a-GCST90029070	ebi-a-GCST90029070	C-reactive protein levels	C-reactive protein levels || ||
rs11108500	12	96819204	0.0025	0.0042	575531	0.549201	NA	A	G	C-reactive protein levels || id:ebi-a-GCST90029070	ebi-a-GCST90029070	C-reactive protein levels	C-reactive protein levels || ||
rs4767113	12	114131978	0.0022	0.0022	575531	0.326	NA	C	T	C-reactive protein levels || id:ebi-a-GCST90029070	ebi-a-GCST90029070	C-reactive protein levels	C-reactive protein levels || ||
rs2875322	11	130887552	0.0038	0.0025	575531	0.1355	NA	C	T	C-reactive protein levels || id:ebi-a-GCST90029070	ebi-a-GCST90029070	C-reactive protein levels	C-reactive protein levels || ||
rs2213117	11	131009660	0.0011	0.0034	575531	0.743401	NA	T	G	C-reactive protein levels || id:ebi-a-GCST90029070	ebi-a-GCST90029070	C-reactive protein levels	C-reactive protein levels || ||
rs73031725	11	134622282	-0.0007	0.0051	575531	0.8906	NA	T	C	C-reactive protein levels || id:ebi-a-GCST90029070	ebi-a-GCST90029070	C-reactive protein levels	C-reactive protein levels || ||
rs7137760	12	10702414	0.0004	0.002	575531	0.8443	NA	C	T	C-reactive protein levels || id:ebi-a-GCST90029070	ebi-a-GCST90029070	C-reactive protein levels	C-reactive protein levels || ||
rs111966731	15	93941937	0.0059	0.0044	575531	0.1778	NA	T	C	C-reactive protein levels || id:ebi-a-GCST90029070	ebi-a-GCST90029070	C-reactive protein levels	C-reactive protein levels || ||
rs28537087	15	95309676	0.001	0.0031	575531	0.743401	NA	G	A	C-reactive protein levels || id:ebi-a-GCST90029070	ebi-a-GCST90029070	C-reactive protein levels	C-reactive protein levels || ||
rs62024432	15	97869293	0.0043	0.0034	575531	0.2006	NA	C	T	C-reactive protein levels || id:ebi-a-GCST90029070	ebi-a-GCST90029070	C-reactive protein levels	C-reactive protein levels || ||
rs10048062	15	98476920	0.0001	0.0031	575531	0.9739	NA	C	T	C-reactive protein levels || id:ebi-a-GCST90029070	ebi-a-GCST90029070	C-reactive protein levels	C-reactive protein levels || ||
rs35344081	16	991253	-0.0018	0.0024	575531	0.4613	NA	G	A	C-reactive protein levels || id:ebi-a-GCST90029070	ebi-a-GCST90029070	C-reactive protein levels	C-reactive protein levels || ||
rs758191	16	1979831	-0.0037	0.0053	575531	0.4846	NA	T	G	C-reactive protein levels || id:ebi-a-GCST90029070	ebi-a-GCST90029070	C-reactive protein levels	C-reactive protein levels || ||
rs12597105	16	5233941	0.0053	0.0023	575531	0.02362	NA	A	G	C-reactive protein levels || id:ebi-a-GCST90029070	ebi-a-GCST90029070	C-reactive protein levels	C-reactive protein levels || ||
rs11656361	17	8121332	0.0018	0.0035	575531	0.6031	NA	A	C	C-reactive protein levels || id:ebi-a-GCST90029070	ebi-a-GCST90029070	C-reactive protein levels	C-reactive protein levels || ||
rs59865771	16	89246670	0.0016	0.0023	575531	0.494399	NA	C	T	C-reactive protein levels || id:ebi-a-GCST90029070	ebi-a-GCST90029070	C-reactive protein levels	C-reactive protein levels || ||
rs2009919	17	11780026	-0.0037	0.0022	575531	0.0985598	NA	C	T	C-reactive protein levels || id:ebi-a-GCST90029070	ebi-a-GCST90029070	C-reactive protein levels	C-reactive protein levels || ||
rs2585223	15	100880888	0.0014	0.003	575531	0.6354	NA	T	C	C-reactive protein levels || id:ebi-a-GCST90029070	ebi-a-GCST90029070	C-reactive protein levels	C-reactive protein levels || ||
rs8076323	17	14881860	0.0029	0.0023	575531	0.2156	NA	A	G	C-reactive protein levels || id:ebi-a-GCST90029070	ebi-a-GCST90029070	C-reactive protein levels	C-reactive protein levels || ||
rs17081797	18	67555560	0.0012	0.004	575531	0.7625	NA	A	G	C-reactive protein levels || id:ebi-a-GCST90029070	ebi-a-GCST90029070	C-reactive protein levels	C-reactive protein levels || ||
rs7252711	19	17460999	-0.0042	0.0031	575531	0.1691	NA	G	A	C-reactive protein levels || id:ebi-a-GCST90029070	ebi-a-GCST90029070	C-reactive protein levels	C-reactive protein levels || ||
rs12611395	19	21806125	0.0039	0.0037	575531	0.2873	NA	G	A	C-reactive protein levels || id:ebi-a-GCST90029070	ebi-a-GCST90029070	C-reactive protein levels	C-reactive protein levels || ||
rs7359994	19	29408858	-0.0028	0.0021	575531	0.1903	NA	C	T	C-reactive protein levels || id:ebi-a-GCST90029070	ebi-a-GCST90029070	C-reactive protein levels	C-reactive protein levels || ||
rs6133067	20	3839754	-0.0049	0.003	575531	0.0969996	NA	T	C	C-reactive protein levels || id:ebi-a-GCST90029070	ebi-a-GCST90029070	C-reactive protein levels	C-reactive protein levels || ||
rs17791387	9	81837587	-0.0003	0.0026	575531	0.9098	NA	A	G	C-reactive protein levels || id:ebi-a-GCST90029070	ebi-a-GCST90029070	C-reactive protein levels	C-reactive protein levels || ||
rs13086907	3	142163044	-0.0001	0.0025	575531	0.9687	NA	G	A	C-reactive protein levels || id:ebi-a-GCST90029070	ebi-a-GCST90029070	C-reactive protein levels	C-reactive protein levels || ||
rs2933324	9	107118315	-0.0001	0.0022	575531	0.9644	NA	G	A	C-reactive protein levels || id:ebi-a-GCST90029070	ebi-a-GCST90029070	C-reactive protein levels	C-reactive protein levels || ||
rs6563550	13	38061307	-0.0008	0.0037	575531	0.8272	NA	T	C	C-reactive protein levels || id:ebi-a-GCST90029070	ebi-a-GCST90029070	C-reactive protein levels	C-reactive protein levels || ||
rs11532348	12	98292079	0.0001	0.0025	575531	0.9687	NA	C	T	C-reactive protein levels || id:ebi-a-GCST90029070	ebi-a-GCST90029070	C-reactive protein levels	C-reactive protein levels || ||
rs1762123	6	150288095	-0.0071	0.0045	575531	0.113	NA	C	T	C-reactive protein levels || id:ebi-a-GCST90029070	ebi-a-GCST90029070	C-reactive protein levels	C-reactive protein levels || ||
rs12537781	7	154984001	-0.0008	0.0022	575531	0.721	NA	T	C	C-reactive protein levels || id:ebi-a-GCST90029070	ebi-a-GCST90029070	C-reactive protein levels	C-reactive protein levels || ||
rs28525131	14	21361384	0.0006	0.0042	575531	0.8857	NA	G	A	C-reactive protein levels || id:ebi-a-GCST90029070	ebi-a-GCST90029070	C-reactive protein levels	C-reactive protein levels || ||
rs73341548	7	51545303	0.0029	0.0045	575531	0.517399	NA	T	G	C-reactive protein levels || id:ebi-a-GCST90029070	ebi-a-GCST90029070	C-reactive protein levels	C-reactive protein levels || ||
rs2547978	5	98032556	0.0002	0.002	575531	0.9218	NA	G	A	C-reactive protein levels || id:ebi-a-GCST90029070	ebi-a-GCST90029070	C-reactive protein levels	C-reactive protein levels || ||
