# Supplementary material for: Causal relationships between gut microbiota, C-reactive protein levels and colorectal cancer: A Mendelian randomization study
Source: Medicine (Baltimore). 2026 Jul 3;105(27):e49652. doi: 10.1097/MD.0000000000049652 (PMC13337044; doi:10.1097/MD.0000000000049652)
Supplement: Supplementary file 13 [file medi-105-e49652-s013.xlsx]

## Sheet: Table_S7_instrument_strength_F_
Table S7. Instrument strength summary (F-statistics and R²) for gut microbiota and CRC.
exposure	Num_SNPs	Mean_F	Median_F	Min_F	Max_F	Total_R2_approx	Min_R2_approx	Max_R2_approx	Weak_IV_present
family.Enterobacteriaceae.id.3469	6	20.8406	19.6904	19.4706	24.7918	0.00681101	0.00106064	0.00135011	FALSE
genus.Eubacteriumbrachygroup.id.11296	10	20.6946	20.4469	19.8449	22.3575	0.0112724	0.001081	0.0012177	FALSE
genus.Oscillibacter.id.2063	14	22.2055	21.8801	20.271	24.605	0.016932	0.00110419	0.00133995	FALSE
genus.RuminococcaceaeUCG004.id.11362	11	21.593	20.1348	19.055	29.1264	0.0129369	0.00103802	0.00158579	FALSE
order.Enterobacteriales.id.3468	6	20.8406	19.6904	19.4706	24.7918	0.00681101	0.00106064	0.00135011	FALSE
