# Supplementary material for: Causal relationships between gut microbiota, C-reactive protein levels and colorectal cancer: A Mendelian randomization study
Source: Medicine (Baltimore). 2026 Jul 3;105(27):e49652. doi: 10.1097/MD.0000000000049652 (PMC13337044; doi:10.1097/MD.0000000000049652)
Supplement: Supplementary file 14 [file medi-105-e49652-s014.xlsx]

## Sheet: Table 4
Table S8. MR-Egger test results for gut microbiota and CRC.
id.exposure	id.outcome	outcome	exposure	method	Q	Q_df	Q_pval
7GYgoU	ebi-a-GCST90018808	Colorectal cancer || id:ebi-a-GCST90018808	genus.Eubacteriumbrachygroup.id.11296	MR Egger	7.00519	8	0.536072
7GYgoU	ebi-a-GCST90018808	Colorectal cancer || id:ebi-a-GCST90018808	genus.Eubacteriumbrachygroup.id.11296	Inverse variance weighted	7.01507	9	0.63555
DzkxK0	ebi-a-GCST90018808	Colorectal cancer || id:ebi-a-GCST90018808	family.Enterobacteriaceae.id.3469	MR Egger	2.07302	4	0.72233
DzkxK0	ebi-a-GCST90018808	Colorectal cancer || id:ebi-a-GCST90018808	family.Enterobacteriaceae.id.3469	Inverse variance weighted	2.37781	5	0.794774
H7hGH3	ebi-a-GCST90018808	Colorectal cancer || id:ebi-a-GCST90018808	genus.RuminococcaceaeUCG004.id.11362	MR Egger	9.16975	9	0.421755
H7hGH3	ebi-a-GCST90018808	Colorectal cancer || id:ebi-a-GCST90018808	genus.RuminococcaceaeUCG004.id.11362	Inverse variance weighted	9.97322	10	0.442846
VCnNbZ	ebi-a-GCST90018808	Colorectal cancer || id:ebi-a-GCST90018808	order.Enterobacteriales.id.3468	MR Egger	2.07302	4	0.72233
VCnNbZ	ebi-a-GCST90018808	Colorectal cancer || id:ebi-a-GCST90018808	order.Enterobacteriales.id.3468	Inverse variance weighted	2.37781	5	0.794774
ZdbAMN	ebi-a-GCST90018808	Colorectal cancer || id:ebi-a-GCST90018808	genus.Oscillibacter.id.2063	MR Egger	19.9291	12	0.06844
ZdbAMN	ebi-a-GCST90018808	Colorectal cancer || id:ebi-a-GCST90018808	genus.Oscillibacter.id.2063	Inverse variance weighted	21.7925	13	0.0586615
