# Supplementary material for: Causal relationships between gut microbiota, C-reactive protein levels and colorectal cancer: A Mendelian randomization study
Source: Medicine (Baltimore). 2026 Jul 3;105(27):e49652. doi: 10.1097/MD.0000000000049652 (PMC13337044; doi:10.1097/MD.0000000000049652)
Supplement: Supplementary file 15 [file medi-105-e49652-s015.xlsx]

## Sheet: Table 5
Table S9. Cochran’s Q test results for CRP levels and CRC.
id.exposure	id.outcome	outcome	exposure	method	Q	Q_df	Q_pval
ebi-a-GCST90029070	ebi-a-GCST90018808	Colorectal cancer || id:ebi-a-GCST90018808	C-reactive protein levels || id:ebi-a-GCST90029070	MR Egger	302.304	224	0.000375719
ebi-a-GCST90029070	ebi-a-GCST90018808	Colorectal cancer || id:ebi-a-GCST90018808	C-reactive protein levels || id:ebi-a-GCST90029070	Inverse variance weighted	304.001	225	0.000348325
