# Supplementary material for: Causal relationships between gut microbiota, C-reactive protein levels and colorectal cancer: A Mendelian randomization study
Source: Medicine (Baltimore). 2026 Jul 3;105(27):e49652. doi: 10.1097/MD.0000000000049652 (PMC13337044; doi:10.1097/MD.0000000000049652)
Supplement: Supplementary file 16 [file medi-105-e49652-s016.xlsx]

## Sheet: Table 6
Table S10. Tests for horizontal pleiotropy of CRP instruments with CRC.
id.exposure	id.outcome	outcome	exposure	egger_intercept	se	pval
ebi-a-GCST90029070	ebi-a-GCST90018808	Colorectal cancer || id:ebi-a-GCST90018808	C-reactive protein levels || id:ebi-a-GCST90029070	0.00185995	0.00165877	0.263369
