# Supplementary material for: Causal relationships between gut microbiota, C-reactive protein levels and colorectal cancer: A Mendelian randomization study
Source: Medicine (Baltimore). 2026 Jul 3;105(27):e49652. doi: 10.1097/MD.0000000000049652 (PMC13337044; doi:10.1097/MD.0000000000049652)
Supplement: Supplementary file 17 [file medi-105-e49652-s017.xlsx]

## Sheet: Table 7
Table S11. Bidirectional MR results: causal effects of CRC on gut microbiota and CRP levels.
id.exposure	id.outcome	outcome	exposure	method	nsnp	b	se	pval
ebi-a-GCST90018808	ebi-a-GCST90029070	C-reactive protein levels || id:ebi-a-GCST90029070	Colorectal cancer || id:ebi-a-GCST90018808	MR Egger	24	0.0127204	0.0303169	0.678861
ebi-a-GCST90018808	ebi-a-GCST90029070	C-reactive protein levels || id:ebi-a-GCST90029070	Colorectal cancer || id:ebi-a-GCST90018808	Weighted median	24	0.0018448	0.00729563	0.800374
ebi-a-GCST90018808	ebi-a-GCST90029070	C-reactive protein levels || id:ebi-a-GCST90029070	Colorectal cancer || id:ebi-a-GCST90018808	Inverse variance weighted	24	0.00481381	0.00660753	0.466287
ebi-a-GCST90018808	ebi-a-GCST90029070	C-reactive protein levels || id:ebi-a-GCST90029070	Colorectal cancer || id:ebi-a-GCST90018808	Simple mode	24	-0.00136498	0.0139794	0.923062
ebi-a-GCST90018808	ebi-a-GCST90029070	C-reactive protein levels || id:ebi-a-GCST90029070	Colorectal cancer || id:ebi-a-GCST90018808	Weighted mode	24	-0.00753997	0.0117085	0.525964
