# Supplementary material for: Causal relationships between gut microbiota, C-reactive protein levels and colorectal cancer: A Mendelian randomization study
Source: Medicine (Baltimore). 2026 Jul 3;105(27):e49652. doi: 10.1097/MD.0000000000049652 (PMC13337044; doi:10.1097/MD.0000000000049652)
Supplement: Supplementary file 18 [file medi-105-e49652-s018.xlsx]

## Sheet: Table 9
Table S12. External validation results in UK Biobank.
id.exposure	id.outcome	outcome	exposure	method	nsnp	b	se	pval
bYjRuz	ieu-b-4965	Colorectal cancer || id:ieu-b-4965	family.Prevotellaceae.id.960	MR Egger	16	-0.0076026	0.00439891	0.105917
bYjRuz	ieu-b-4965	Colorectal cancer || id:ieu-b-4965	family.Prevotellaceae.id.960	Weighted median	16	-0.0030262	0.00167097	0.0701338
bYjRuz	ieu-b-4965	Colorectal cancer || id:ieu-b-4965	family.Prevotellaceae.id.960	Inverse variance weighted	16	-0.00260405	0.00123878	0.0355446
bYjRuz	ieu-b-4965	Colorectal cancer || id:ieu-b-4965	family.Prevotellaceae.id.960	Simple mode	16	-0.00261652	0.00279341	0.363762
bYjRuz	ieu-b-4965	Colorectal cancer || id:ieu-b-4965	family.Prevotellaceae.id.960	Weighted mode	16	-0.00333422	0.00278133	0.249206
C52VVP	ieu-b-4965	Colorectal cancer || id:ieu-b-4965	genus.Fusicatenibacter.id.11305	MR Egger	18	-0.0038219	0.00534356	0.484771
C52VVP	ieu-b-4965	Colorectal cancer || id:ieu-b-4965	genus.Fusicatenibacter.id.11305	Weighted median	18	-0.00275172	0.00179115	0.124467
C52VVP	ieu-b-4965	Colorectal cancer || id:ieu-b-4965	genus.Fusicatenibacter.id.11305	Inverse variance weighted	18	-0.00303041	0.00130657	0.0203757
C52VVP	ieu-b-4965	Colorectal cancer || id:ieu-b-4965	genus.Fusicatenibacter.id.11305	Simple mode	18	-0.000939792	0.0034492	0.788545
C52VVP	ieu-b-4965	Colorectal cancer || id:ieu-b-4965	genus.Fusicatenibacter.id.11305	Weighted mode	18	-0.000715758	0.00343235	0.837291
hHkIAD	ieu-b-4965	Colorectal cancer || id:ieu-b-4965	phylum.Firmicutes.id.1672	MR Egger	16	0.00284455	0.00445934	0.533843
hHkIAD	ieu-b-4965	Colorectal cancer || id:ieu-b-4965	phylum.Firmicutes.id.1672	Weighted median	16	0.00218658	0.0020401	0.283809
hHkIAD	ieu-b-4965	Colorectal cancer || id:ieu-b-4965	phylum.Firmicutes.id.1672	Inverse variance weighted	16	0.00321497	0.00160379	0.0450052
hHkIAD	ieu-b-4965	Colorectal cancer || id:ieu-b-4965	phylum.Firmicutes.id.1672	Simple mode	16	0.00185887	0.00363425	0.616457
hHkIAD	ieu-b-4965	Colorectal cancer || id:ieu-b-4965	phylum.Firmicutes.id.1672	Weighted mode	16	0.00185887	0.00303158	0.548951
jPEuYj	ieu-b-4965	Colorectal cancer || id:ieu-b-4965	order.Bacillales.id.1674	MR Egger	9	-0.000616882	0.00429221	0.88977
jPEuYj	ieu-b-4965	Colorectal cancer || id:ieu-b-4965	order.Bacillales.id.1674	Weighted median	9	-0.00236491	0.00118004	0.0450598
jPEuYj	ieu-b-4965	Colorectal cancer || id:ieu-b-4965	order.Bacillales.id.1674	Inverse variance weighted	9	-0.00178911	0.000866052	0.0388455
jPEuYj	ieu-b-4965	Colorectal cancer || id:ieu-b-4965	order.Bacillales.id.1674	Simple mode	9	-0.00236756	0.00156088	0.167788
jPEuYj	ieu-b-4965	Colorectal cancer || id:ieu-b-4965	order.Bacillales.id.1674	Weighted mode	9	-0.00234059	0.00163044	0.18905
qfv3PM	ieu-b-4965	Colorectal cancer || id:ieu-b-4965	genus.LachnospiraceaeFCS020group.id.11314	MR Egger	12	0.00400948	0.00317132	0.234798
qfv3PM	ieu-b-4965	Colorectal cancer || id:ieu-b-4965	genus.LachnospiraceaeFCS020group.id.11314	Weighted median	12	0.00413436	0.00174518	0.0178354
qfv3PM	ieu-b-4965	Colorectal cancer || id:ieu-b-4965	genus.LachnospiraceaeFCS020group.id.11314	Inverse variance weighted	12	0.00384749	0.00129604	0.00299098
qfv3PM	ieu-b-4965	Colorectal cancer || id:ieu-b-4965	genus.LachnospiraceaeFCS020group.id.11314	Simple mode	12	0.00440721	0.00317136	0.192107
qfv3PM	ieu-b-4965	Colorectal cancer || id:ieu-b-4965	genus.LachnospiraceaeFCS020group.id.11314	Weighted mode	12	0.00481683	0.00312873	0.151928
T4ZmNY	ieu-b-4965	Colorectal cancer || id:ieu-b-4965	genus.RuminococcaceaeUCG010.id.11367	MR Egger	5	0.00627959	0.0061879	0.384921
T4ZmNY	ieu-b-4965	Colorectal cancer || id:ieu-b-4965	genus.RuminococcaceaeUCG010.id.11367	Weighted median	5	0.00479835	0.00260028	0.0649916
T4ZmNY	ieu-b-4965	Colorectal cancer || id:ieu-b-4965	genus.RuminococcaceaeUCG010.id.11367	Inverse variance weighted	5	0.0044554	0.00202269	0.0276147
T4ZmNY	ieu-b-4965	Colorectal cancer || id:ieu-b-4965	genus.RuminococcaceaeUCG010.id.11367	Simple mode	5	0.00638381	0.00375595	0.164422
T4ZmNY	ieu-b-4965	Colorectal cancer || id:ieu-b-4965	genus.RuminococcaceaeUCG010.id.11367	Weighted mode	5	0.00590948	0.00353102	0.169526
ZdbAMN	ieu-b-4965	Colorectal cancer || id:ieu-b-4965	genus.Oscillibacter.id.2063	MR Egger	13	-0.00601682	0.0038622	0.14755
ZdbAMN	ieu-b-4965	Colorectal cancer || id:ieu-b-4965	genus.Oscillibacter.id.2063	Weighted median	13	-0.00215038	0.00140776	0.126632
ZdbAMN	ieu-b-4965	Colorectal cancer || id:ieu-b-4965	genus.Oscillibacter.id.2063	Inverse variance weighted	13	-0.00263956	0.0010571	0.0125254
ZdbAMN	ieu-b-4965	Colorectal cancer || id:ieu-b-4965	genus.Oscillibacter.id.2063	Simple mode	13	-0.0039203	0.00253597	0.148088
ZdbAMN	ieu-b-4965	Colorectal cancer || id:ieu-b-4965	genus.Oscillibacter.id.2063	Weighted mode	13	-0.00299709	0.00217008	0.192426
