# Supplementary material for: Causal relationships between gut microbiota, C-reactive protein levels and colorectal cancer: A Mendelian randomization study
Source: Medicine (Baltimore). 2026 Jul 3;105(27):e49652. doi: 10.1097/MD.0000000000049652 (PMC13337044; doi:10.1097/MD.0000000000049652)
Supplement: Supplementary file 19 [file medi-105-e49652-s019.xlsx]

## Sheet: Table 10
Table S13. Sensitivity analyses for external validation in UK Biobank.
id.exposure	id.outcome	outcome	exposure	method	Q	Q_df	Q_pval
bYjRuz	ieu-b-4965	Colorectal cancer || id:ieu-b-4965	family.Prevotellaceae.id.960	MR Egger	11.2475	14	0.666491
bYjRuz	ieu-b-4965	Colorectal cancer || id:ieu-b-4965	family.Prevotellaceae.id.960	Inverse variance weighted	12.65	15	0.629315
C52VVP	ieu-b-4965	Colorectal cancer || id:ieu-b-4965	genus.Fusicatenibacter.id.11305	MR Egger	16.831	16	0.396613
C52VVP	ieu-b-4965	Colorectal cancer || id:ieu-b-4965	genus.Fusicatenibacter.id.11305	Inverse variance weighted	16.8556	17	0.464188
hHkIAD	ieu-b-4965	Colorectal cancer || id:ieu-b-4965	phylum.Firmicutes.id.1672	MR Egger	21.0308	14	0.100846
hHkIAD	ieu-b-4965	Colorectal cancer || id:ieu-b-4965	phylum.Firmicutes.id.1672	Inverse variance weighted	21.0428	15	0.135466
jPEuYj	ieu-b-4965	Colorectal cancer || id:ieu-b-4965	order.Bacillales.id.1674	MR Egger	8.79341	7	0.267831
jPEuYj	ieu-b-4965	Colorectal cancer || id:ieu-b-4965	order.Bacillales.id.1674	Inverse variance weighted	8.89162	8	0.351521
qfv3PM	ieu-b-4965	Colorectal cancer || id:ieu-b-4965	genus.LachnospiraceaeFCS020group.id.11314	MR Egger	5.17183	10	0.879408
qfv3PM	ieu-b-4965	Colorectal cancer || id:ieu-b-4965	genus.LachnospiraceaeFCS020group.id.11314	Inverse variance weighted	5.17496	11	0.922398
T4ZmNY	ieu-b-4965	Colorectal cancer || id:ieu-b-4965	genus.RuminococcaceaeUCG010.id.11367	MR Egger	2.09426	3	0.553076
T4ZmNY	ieu-b-4965	Colorectal cancer || id:ieu-b-4965	genus.RuminococcaceaeUCG010.id.11367	Inverse variance weighted	2.19156	4	0.700575
ZdbAMN	ieu-b-4965	Colorectal cancer || id:ieu-b-4965	genus.Oscillibacter.id.2063	MR Egger	6.0712	11	0.868572
ZdbAMN	ieu-b-4965	Colorectal cancer || id:ieu-b-4965	genus.Oscillibacter.id.2063	Inverse variance weighted	6.89776	12	0.864295
