# Supplementary material for: Causal relationships between gut microbiota, C-reactive protein levels and colorectal cancer: A Mendelian randomization study
Source: Medicine (Baltimore). 2026 Jul 3;105(27):e49652. doi: 10.1097/MD.0000000000049652 (PMC13337044; doi:10.1097/MD.0000000000049652)
Supplement: Supplementary file 20 [file medi-105-e49652-s020.xlsx]

## Sheet: Table_S14_BBJ_replication_MR_OR
Table S14. All-method MR results in BioBank Japan.
id.exposure	id.outcome	outcome	exposure	method	nsnp	b	se	pval	lo_ci	up_ci	or	or_lci95	or_uci95
7GYgoU	bbj-a-107	BBJ_East_Asian_CRC || id:bbj-a-107	genus.Eubacteriumbrachygroup.id.11296	MR Egger	8	0.470306	0.336269	0.21144	-0.188781	1.12939	1.60048	0.827968	3.09378
7GYgoU	bbj-a-107	BBJ_East_Asian_CRC || id:bbj-a-107	genus.Eubacteriumbrachygroup.id.11296	Weighted median	8	0.125156	0.0843169	0.137714	-0.0401048	0.290418	1.13333	0.960689	1.33699
7GYgoU	bbj-a-107	BBJ_East_Asian_CRC || id:bbj-a-107	genus.Eubacteriumbrachygroup.id.11296	Inverse variance weighted	8	0.100909	0.063683	0.113069	-0.0239099	0.225727	1.10618	0.976374	1.25323
7GYgoU	bbj-a-107	BBJ_East_Asian_CRC || id:bbj-a-107	genus.Eubacteriumbrachygroup.id.11296	Simple mode	8	0.0668061	0.120271	0.595876	-0.168926	0.302538	1.06909	0.844572	1.35329
7GYgoU	bbj-a-107	BBJ_East_Asian_CRC || id:bbj-a-107	genus.Eubacteriumbrachygroup.id.11296	Weighted mode	8	0.0903596	0.106941	0.426071	-0.119244	0.299963	1.09457	0.887591	1.34981
DzkxK0	bbj-a-107	BBJ_East_Asian_CRC || id:bbj-a-107	family.Enterobacteriaceae.id.3469	MR Egger	5	-0.160321	1.25814	0.906664	-2.62627	2.30563	0.85187	0.0723477	10.0305
DzkxK0	bbj-a-107	BBJ_East_Asian_CRC || id:bbj-a-107	family.Enterobacteriaceae.id.3469	Weighted median	5	-0.329707	0.172384	0.0557963	-0.66758	0.00816707	0.719135	0.512948	1.0082
DzkxK0	bbj-a-107	BBJ_East_Asian_CRC || id:bbj-a-107	family.Enterobacteriaceae.id.3469	Inverse variance weighted	5	-0.280499	0.138699	0.043139	-0.552349	-0.00864947	0.755407	0.575596	0.991388
DzkxK0	bbj-a-107	BBJ_East_Asian_CRC || id:bbj-a-107	family.Enterobacteriaceae.id.3469	Simple mode	5	-0.33635	0.209907	0.184332	-0.747767	0.0750671	0.714373	0.473423	1.07796
DzkxK0	bbj-a-107	BBJ_East_Asian_CRC || id:bbj-a-107	family.Enterobacteriaceae.id.3469	Weighted mode	5	-0.33635	0.205271	0.176647	-0.738682	0.065982	0.714373	0.477743	1.06821
H7hGH3	bbj-a-107	BBJ_East_Asian_CRC || id:bbj-a-107	genus.RuminococcaceaeUCG004.id.11362	MR Egger	9	0.832709	0.562168	0.182092	-0.26914	1.93456	2.29954	0.764036	6.92098
H7hGH3	bbj-a-107	BBJ_East_Asian_CRC || id:bbj-a-107	genus.RuminococcaceaeUCG004.id.11362	Weighted median	9	0.152468	0.11132	0.170802	-0.0657198	0.370655	1.1647	0.936393	1.44868
H7hGH3	bbj-a-107	BBJ_East_Asian_CRC || id:bbj-a-107	genus.RuminococcaceaeUCG004.id.11362	Inverse variance weighted	9	0.184704	0.0857618	0.031265	0.0166107	0.352797	1.20286	1.01675	1.42304
H7hGH3	bbj-a-107	BBJ_East_Asian_CRC || id:bbj-a-107	genus.RuminococcaceaeUCG004.id.11362	Simple mode	9	0.131117	0.164528	0.448497	-0.191359	0.453593	1.1401	0.825836	1.57396
H7hGH3	bbj-a-107	BBJ_East_Asian_CRC || id:bbj-a-107	genus.RuminococcaceaeUCG004.id.11362	Weighted mode	9	0.103159	0.159264	0.535308	-0.208999	0.415316	1.10867	0.811396	1.51485
VCnNbZ	bbj-a-107	BBJ_East_Asian_CRC || id:bbj-a-107	order.Enterobacteriales.id.3468	MR Egger	5	-0.160321	1.25814	0.906664	-2.62627	2.30563	0.85187	0.0723477	10.0305
VCnNbZ	bbj-a-107	BBJ_East_Asian_CRC || id:bbj-a-107	order.Enterobacteriales.id.3468	Weighted median	5	-0.329707	0.178894	0.0653255	-0.680339	0.0209263	0.719135	0.506445	1.02115
VCnNbZ	bbj-a-107	BBJ_East_Asian_CRC || id:bbj-a-107	order.Enterobacteriales.id.3468	Inverse variance weighted	5	-0.280499	0.138699	0.043139	-0.552349	-0.00864947	0.755407	0.575596	0.991388
VCnNbZ	bbj-a-107	BBJ_East_Asian_CRC || id:bbj-a-107	order.Enterobacteriales.id.3468	Simple mode	5	-0.33635	0.219799	0.200697	-0.767156	0.0944566	0.714373	0.464332	1.09906
VCnNbZ	bbj-a-107	BBJ_East_Asian_CRC || id:bbj-a-107	order.Enterobacteriales.id.3468	Weighted mode	5	-0.33635	0.206313	0.178375	-0.740724	0.0680243	0.714373	0.476769	1.07039
ZdbAMN	bbj-a-107	BBJ_East_Asian_CRC || id:bbj-a-107	genus.Oscillibacter.id.2063	MR Egger	9	-0.661721	0.384377	0.128827	-1.4151	0.0916579	0.515963	0.242901	1.09599
ZdbAMN	bbj-a-107	BBJ_East_Asian_CRC || id:bbj-a-107	genus.Oscillibacter.id.2063	Weighted median	9	-0.188599	0.105842	0.0747677	-0.39605	0.0188519	0.828118	0.672973	1.01903
ZdbAMN	bbj-a-107	BBJ_East_Asian_CRC || id:bbj-a-107	genus.Oscillibacter.id.2063	Inverse variance weighted	9	-0.0633179	0.0791518	0.423736	-0.218455	0.0918196	0.938645	0.803759	1.09617
ZdbAMN	bbj-a-107	BBJ_East_Asian_CRC || id:bbj-a-107	genus.Oscillibacter.id.2063	Simple mode	9	-0.179061	0.183787	0.35845	-0.539284	0.181162	0.836055	0.583166	1.19861
ZdbAMN	bbj-a-107	BBJ_East_Asian_CRC || id:bbj-a-107	genus.Oscillibacter.id.2063	Weighted mode	9	-0.195407	0.133158	0.180424	-0.456396	0.0655815	0.8225	0.633563	1.06778
