# Supplementary material for: Causal relationships between gut microbiota, C-reactive protein levels and colorectal cancer: A Mendelian randomization study
Source: Medicine (Baltimore). 2026 Jul 3;105(27):e49652. doi: 10.1097/MD.0000000000049652 (PMC13337044; doi:10.1097/MD.0000000000049652)
Supplement: Supplementary file 21 [file medi-105-e49652-s021.xlsx]

## Sheet: Table_S15_FinnGen_replication_M
Table S15. All-method MR results in FinnGen.
id.exposure	id.outcome	outcome	exposure	method	nsnp	b	se	pval	lo_ci	up_ci	or	or_lci95	or_uci95
7GYgoU	finn-b-C3_COLORECTAL_EXALLC	FinnGen_CRC_all_cancers_excluded || id:finn-b-C3_COLORECTAL_EXALLC	genus.Eubacteriumbrachygroup.id.11296	MR Egger	10	-0.138388	0.375833	0.722265	-0.87502	0.598245	0.870761	0.416854	1.81892
7GYgoU	finn-b-C3_COLORECTAL_EXALLC	FinnGen_CRC_all_cancers_excluded || id:finn-b-C3_COLORECTAL_EXALLC	genus.Eubacteriumbrachygroup.id.11296	Weighted median	10	-0.0198825	0.118324	0.866556	-0.251797	0.212032	0.980314	0.777403	1.23619
7GYgoU	finn-b-C3_COLORECTAL_EXALLC	FinnGen_CRC_all_cancers_excluded || id:finn-b-C3_COLORECTAL_EXALLC	genus.Eubacteriumbrachygroup.id.11296	Inverse variance weighted	10	-0.0374242	0.0883305	0.671796	-0.210552	0.135704	0.963267	0.810137	1.14534
7GYgoU	finn-b-C3_COLORECTAL_EXALLC	FinnGen_CRC_all_cancers_excluded || id:finn-b-C3_COLORECTAL_EXALLC	genus.Eubacteriumbrachygroup.id.11296	Simple mode	10	-0.144554	0.211229	0.510991	-0.558564	0.269455	0.865408	0.57203	1.30925
7GYgoU	finn-b-C3_COLORECTAL_EXALLC	FinnGen_CRC_all_cancers_excluded || id:finn-b-C3_COLORECTAL_EXALLC	genus.Eubacteriumbrachygroup.id.11296	Weighted mode	10	-0.140973	0.204338	0.507655	-0.541475	0.259529	0.868513	0.581889	1.29632
DzkxK0	finn-b-C3_COLORECTAL_EXALLC	FinnGen_CRC_all_cancers_excluded || id:finn-b-C3_COLORECTAL_EXALLC	family.Enterobacteriaceae.id.3469	MR Egger	6	1.32456	2.28018	0.592464	-3.14459	5.79372	3.76053	0.0430845	328.23
DzkxK0	finn-b-C3_COLORECTAL_EXALLC	FinnGen_CRC_all_cancers_excluded || id:finn-b-C3_COLORECTAL_EXALLC	family.Enterobacteriaceae.id.3469	Weighted median	6	0.0774489	0.297321	0.794486	-0.5053	0.660198	1.08053	0.603324	1.93518
DzkxK0	finn-b-C3_COLORECTAL_EXALLC	FinnGen_CRC_all_cancers_excluded || id:finn-b-C3_COLORECTAL_EXALLC	family.Enterobacteriaceae.id.3469	Inverse variance weighted	6	0.234989	0.302384	0.437086	-0.357682	0.827661	1.2649	0.699295	2.28796
DzkxK0	finn-b-C3_COLORECTAL_EXALLC	FinnGen_CRC_all_cancers_excluded || id:finn-b-C3_COLORECTAL_EXALLC	family.Enterobacteriaceae.id.3469	Simple mode	6	-0.100201	0.434893	0.826909	-0.952591	0.75219	0.904656	0.38574	2.12164
DzkxK0	finn-b-C3_COLORECTAL_EXALLC	FinnGen_CRC_all_cancers_excluded || id:finn-b-C3_COLORECTAL_EXALLC	family.Enterobacteriaceae.id.3469	Weighted mode	6	-0.137136	0.419532	0.757	-0.959418	0.685146	0.871851	0.383116	1.98406
H7hGH3	finn-b-C3_COLORECTAL_EXALLC	FinnGen_CRC_all_cancers_excluded || id:finn-b-C3_COLORECTAL_EXALLC	genus.RuminococcaceaeUCG004.id.11362	MR Egger	11	-0.671925	0.904311	0.476413	-2.44437	1.10052	0.510724	0.0867804	3.00574
H7hGH3	finn-b-C3_COLORECTAL_EXALLC	FinnGen_CRC_all_cancers_excluded || id:finn-b-C3_COLORECTAL_EXALLC	genus.RuminococcaceaeUCG004.id.11362	Weighted median	11	-0.170231	0.177824	0.338417	-0.518766	0.178305	0.84347	0.595254	1.19519
H7hGH3	finn-b-C3_COLORECTAL_EXALLC	FinnGen_CRC_all_cancers_excluded || id:finn-b-C3_COLORECTAL_EXALLC	genus.RuminococcaceaeUCG004.id.11362	Inverse variance weighted	11	0.0435485	0.159451	0.784765	-0.268976	0.356073	1.04451	0.764162	1.42771
H7hGH3	finn-b-C3_COLORECTAL_EXALLC	FinnGen_CRC_all_cancers_excluded || id:finn-b-C3_COLORECTAL_EXALLC	genus.RuminococcaceaeUCG004.id.11362	Simple mode	11	-0.273973	0.296746	0.377612	-0.855595	0.307649	0.760352	0.42503	1.36022
H7hGH3	finn-b-C3_COLORECTAL_EXALLC	FinnGen_CRC_all_cancers_excluded || id:finn-b-C3_COLORECTAL_EXALLC	genus.RuminococcaceaeUCG004.id.11362	Weighted mode	11	-0.279903	0.29705	0.368257	-0.862122	0.302315	0.755857	0.422265	1.35299
VCnNbZ	finn-b-C3_COLORECTAL_EXALLC	FinnGen_CRC_all_cancers_excluded || id:finn-b-C3_COLORECTAL_EXALLC	order.Enterobacteriales.id.3468	MR Egger	6	1.32456	2.28018	0.592464	-3.14459	5.79372	3.76053	0.0430845	328.23
VCnNbZ	finn-b-C3_COLORECTAL_EXALLC	FinnGen_CRC_all_cancers_excluded || id:finn-b-C3_COLORECTAL_EXALLC	order.Enterobacteriales.id.3468	Weighted median	6	0.0774489	0.293648	0.791975	-0.498102	0.652999	1.08053	0.607683	1.92129
VCnNbZ	finn-b-C3_COLORECTAL_EXALLC	FinnGen_CRC_all_cancers_excluded || id:finn-b-C3_COLORECTAL_EXALLC	order.Enterobacteriales.id.3468	Inverse variance weighted	6	0.234989	0.302384	0.437086	-0.357682	0.827661	1.2649	0.699295	2.28796
VCnNbZ	finn-b-C3_COLORECTAL_EXALLC	FinnGen_CRC_all_cancers_excluded || id:finn-b-C3_COLORECTAL_EXALLC	order.Enterobacteriales.id.3468	Simple mode	6	-0.100201	0.493094	0.846983	-1.06667	0.866264	0.904656	0.344154	2.37801
VCnNbZ	finn-b-C3_COLORECTAL_EXALLC	FinnGen_CRC_all_cancers_excluded || id:finn-b-C3_COLORECTAL_EXALLC	order.Enterobacteriales.id.3468	Weighted mode	6	-0.137136	0.424435	0.759692	-0.969028	0.694756	0.871851	0.379452	2.00322
ZdbAMN	finn-b-C3_COLORECTAL_EXALLC	FinnGen_CRC_all_cancers_excluded || id:finn-b-C3_COLORECTAL_EXALLC	genus.Oscillibacter.id.2063	MR Egger	13	-0.520381	0.396756	0.216374	-1.29802	0.257261	0.594294	0.273071	1.29338
ZdbAMN	finn-b-C3_COLORECTAL_EXALLC	FinnGen_CRC_all_cancers_excluded || id:finn-b-C3_COLORECTAL_EXALLC	genus.Oscillibacter.id.2063	Weighted median	13	-0.189813	0.14299	0.184358	-0.470073	0.0904474	0.827114	0.624957	1.09466
ZdbAMN	finn-b-C3_COLORECTAL_EXALLC	FinnGen_CRC_all_cancers_excluded || id:finn-b-C3_COLORECTAL_EXALLC	genus.Oscillibacter.id.2063	Inverse variance weighted	13	-0.122027	0.104998	0.245162	-0.327824	0.0837697	0.885124	0.72049	1.08738
ZdbAMN	finn-b-C3_COLORECTAL_EXALLC	FinnGen_CRC_all_cancers_excluded || id:finn-b-C3_COLORECTAL_EXALLC	genus.Oscillibacter.id.2063	Simple mode	13	-0.279917	0.240755	0.267566	-0.751796	0.191962	0.755846	0.471519	1.21162
ZdbAMN	finn-b-C3_COLORECTAL_EXALLC	FinnGen_CRC_all_cancers_excluded || id:finn-b-C3_COLORECTAL_EXALLC	genus.Oscillibacter.id.2063	Weighted mode	13	-0.26196	0.231407	0.279737	-0.715518	0.191599	0.769542	0.488939	1.21118
