# Supplementary material for: Causal relationships between gut microbiota, C-reactive protein levels and colorectal cancer: A Mendelian randomization study
Source: Medicine (Baltimore). 2026 Jul 3;105(27):e49652. doi: 10.1097/MD.0000000000049652 (PMC13337044; doi:10.1097/MD.0000000000049652)
Supplement: Supplementary file 22 [file medi-105-e49652-s022.xlsx]

## Sheet: Table 8
Table S16. Taxonomic names and identifiers of gut microbial taxa.
unique_column	ID	exposure	Level	Inverse_variance_weighted	OR	MR_Egger	Weighted_median	Simple_mode	Weighted_mode
36fqxm	2250	class.Lentisphaeria.id.2250	class	0.703802	1.01806	0.434976	0.29303	0.481882	0.446858
4HxEKh	2164	class.Negativicutes.id.2164	class	0.500871	0.948538	0.05093	0.225834	0.362964	0.396625
a06YlY	2867	class.Betaproteobacteria.id.2867	class	0.418344	0.939784	0.248526	0.845883	0.809468	0.917427
aHS5am	912	class.Bacteroidia.id.912	class	0.249974	0.938305	0.980451	0.272788	0.0576132	0.409041
aV4DBI	809	class.Coriobacteriia.id.809	class	0.863761	0.987999	0.0223848	0.69559	0.704187	0.642486
c44aUg	419	class.Actinobacteria.id.419	class	0.357334	1.06487	0.705015	0.52202	0.697588	0.586795
cKwgGV	3920	class.Mollicutes.id.3920	class	0.260424	0.933705	0.972938	0.391797	0.380424	0.558538
DbxCA2	119	class.Methanobacteria.id.119	class	0.665557	0.980867	0.787447	0.35239	0.52892	0.348659
dd9Gc2	1673	class.Bacilli.id.1673	class	0.478119	0.958416	0.163809	0.5645	0.696202	0.297871
dZTC9l	1859	class.Clostridia.id.1859	class	0.861637	1.01407	0.863953	0.894238	0.310324	0.585106
eD0vSN	4029	class.Verrucomicrobiae.id.4029	class	0.909687	0.992712	0.967633	0.961205	0.949593	0.996312
hiK8WJ	2379	class.Alphaproteobacteria.id.2379	class	0.344571	1.07181	0.320256	0.242742	0.315085	0.333494
lY109p	2147	class.Erysipelotrichia.id.2147	class	0.26329	1.08415	0.824102	0.697895	0.731059	0.851357
NumjUP	1589	class.Melainabacteria.id.1589	class	0.567471	0.971982	0.715818	0.976662	0.300531	0.530849
nvyJBv	3303	class.Gammaproteobacteria.id.3303	class	0.762164	0.962602	0.316987	0.827167	0.625824	0.573258
PIhxGh	3087	class.Deltaproteobacteria.id.3087	class	0.127347	0.911037	0.680493	0.767486	0.868673	0.908018
0OX5Gx	121	family.Methanobacteriaceae.id.121	family	0.665557	0.980867	0.787447	0.353433	0.481784	0.313198
2DUzUS	2717	family.Rhodospirillaceae.id.2717	family	0.460581	0.965793	0.767476	0.596888	0.433447	0.462892
2HCaLL	811	family.Coriobacteriaceae.id.811	family	0.863761	0.987999	0.0223848	0.69486	0.692601	0.61926
2zAHH1	11286	family.ClostridialesvadinBB60group.id.11286	family	0.789832	0.987442	0.331592	0.883985	0.642242	0.721785
3fTMy7	2149	family.Erysipelotrichaceae.id.2149	family	0.26329	1.08415	0.824102	0.706256	0.750985	0.852906
4TBlHA	1924	family.Defluviitaleaceae.id.1924	family	0.644245	0.975249	0.974692	0.809239	0.853735	0.84907
AR4bnC	2050	family.Ruminococcaceae.id.2050	family	0.835867	1.01621	0.288758	0.809845	0.965095	0.915582
B3WnfU	11173	family.BacteroidalesS24.7group.id.11173	family	0.982679	0.998752	0.69407	0.644502	0.612659	0.533039
BfRxwz	1936	family.FamilyXI.id.1936	family	0.286816	1.04146	0.625573	0.647057	0.60039	0.78111
bjAaiJ	1836	family.Lactobacillaceae.id.1836	family	0.94863	0.99683	0.929083	0.906853	0.842706	0.892367
BwWUVP	2255	family.Victivallaceae.id.2255	family	0.916656	1.00529	0.190832	0.856722	0.657364	0.348071
bx2xXS	3169	family.Desulfovibrionaceae.id.3169	family	0.125744	0.904787	0.700498	0.762192	0.800578	0.753926
bYjRuz	960	family.Prevotellaceae.id.960	family	0.748765	0.983143	0.335988	0.396394	0.283765	0.319575
c9dyY7	1850	family.Streptococcaceae.id.1850	family	0.218018	0.916665	0.896431	0.735972	0.861601	0.843595
DXMtIN	1866	family.Christensenellaceae.id.1866	family	0.927481	1.00491	0.632249	0.916345	0.694674	0.690378
DzkxK0	3469	family.Enterobacteriaceae.id.3469	family	0.0479725	0.832281	0.468508	0.429281	0.641884	0.647978
FUnxZf	1000006161	family.unknownfamily.id.1000006161	family	0.383904	0.970727	0.42283	0.932652	0.864944	0.767847
h62ETF	2042	family.Peptostreptococcaceae.id.2042	family	0.925805	0.993845	0.190244	0.872338	0.958097	0.870106
hpIOYN	2875	family.Alcaligenaceae.id.2875	family	0.578939	1.04605	0.624752	0.727235	0.793869	0.600373
J0k6Pu	2172	family.Veillonellaceae.id.2172	family	0.552138	1.03706	0.944617	0.964509	0.197859	0.564757
jh8UZF	1987	family.Lachnospiraceae.id.1987	family	0.356471	0.944133	0.617579	0.82152	0.428843	0.772027
JKfQqW	421	family.Actinomycetaceae.id.421	family	0.474868	0.944056	0.591553	0.516832	0.661175	0.655299
lr6wlD	2024	family.Peptococcaceae.id.2024	family	0.270492	0.931192	0.347192	0.302444	0.517545	0.519344
PREJoH	917	family.Bacteroidaceae.id.917	family	0.847091	1.01964	0.187608	0.625043	0.5812	0.686266
sXZyZu	3689	family.Pasteurellaceae.id.3689	family	0.900359	1.00608	0.874456	0.492241	0.456083	0.429059
TGGP5s	1957	family.FamilyXIII.id.1957	family	0.720841	1.0371	0.504667	0.906002	0.483309	0.513707
Ty3S9O	1000005471	family.unknownfamily.id.1000005471	family	0.618593	0.971979	0.545813	0.619628	0.871736	0.787157
U8xakM	2966	family.Oxalobacteraceae.id.2966	family	0.992716	1.00042	0.554885	0.751915	0.839508	0.769939
UxEK4J	2166	family.Acidaminococcaceae.id.2166	family	0.647624	0.95824	0.293143	0.203417	0.422963	0.318481
UyZRdI	1869	family.Clostridiaceae1.id.1869	family	0.157789	1.10855	0.593049	0.335835	0.638519	0.471526
w8biLo	4036	family.Verrucomicrobiaceae.id.4036	family	0.9092	0.992671	0.965601	0.960471	0.947847	0.996733
y14T0c	1000001214	family.unknownfamily.id.1000001214	family	0.730843	0.982786	0.594514	0.834535	0.66543	0.556541
yQIkLq	943	family.Porphyromonadaceae.id.943	family	0.232945	1.12093	0.323036	0.522726	0.930753	0.959331
Zg8SRe	967	family.Rikenellaceae.id.967	family	0.967201	1.00271	0.194842	0.320019	0.379201	0.42332
ZTM01h	433	family.Bifidobacteriaceae.id.433	family	0.382285	0.942041	0.74444	0.455479	0.650956	0.693847
0LSBSO	11381	genus.Erysipelatoclostridium.id.11381	genus	0.705294	0.981536	0.117853	0.754562	0.186243	0.253799
0Ou6SQ	14372	genus..Eubacteriumeligensgroup.id.14372	genus	0.590947	1.05152	0.444821	0.713824	0.747151	0.338488
1iHhCc	11302	genus.Coprococcus2.id.11302	genus	0.0852882	0.83136	0.691495	0.259917	0.373756	0.413454
20JDBk	11348	genus.Terrisporobacter.id.11348	genus	0.913148	0.992953	0.956567	0.893015	0.975353	0.878172
3cDiAk	2055	genus.Butyricicoccus.id.2055	genus	0.260502	0.923051	0.728459	0.773396	0.746185	0.769005
3fkdH4	11373	genus.Ruminococcus1.id.11373	genus	0.793899	0.979509	0.336125	0.814337	0.397666	0.526722
3wyArN	2054	genus.Anaerotruncus.id.2054	genus	0.594404	1.03475	0.364899	0.435248	0.989577	0.507446
3X6W6n	11363	genus.RuminococcaceaeUCG005.id.11363	genus	0.132952	0.903416	0.282306	0.0169543	0.139152	0.129895
49dyC3	1851	genus.Lactococcus.id.1851	genus	0.204043	1.06168	0.954307	0.458054	0.589969	0.523826
4OwHHA	11366	genus.RuminococcaceaeUCG009.id.11366	genus	0.311186	0.953475	0.931667	0.138948	0.30037	0.213603
4rOF5U	815	genus.Collinsella.id.815	genus	0.498162	1.05856	0.95551	0.343675	0.392249	0.408221
4wmhsk	11328	genus.LachnospiraceaeUCG008.id.11328	genus	0.242084	0.933434	0.225545	0.648912	0.83731	0.792752
547v8a	11287	genus.DefluviitaleaceaeUCG011.id.11287	genus	0.641542	0.972932	0.640767	0.790617	0.737325	0.834057
5KuP2N	14377	genus..Ruminococcustorquesgroup.id.14377	genus	0.657974	0.94228	0.255283	0.714473	0.758231	0.83304
5lUkYf	11361	genus.RuminococcaceaeUCG003.id.11361	genus	0.712648	0.969463	0.477538	0.684377	0.314981	0.71855
5MASiO	962	genus.Paraprevotella.id.962	genus	0.954968	0.996356	0.776921	0.983337	0.932535	0.901234
7gpJ2r	2157	genus.Holdemania.id.2157	genus	0.366693	0.958251	0.328406	0.955341	0.899215	0.744938
7GYgoU	11296	genus..Eubacteriumbrachygroup.id.11296	genus	0.0022781	1.13091	0.555925	0.0620091	0.0551711	0.758297
8REtKA	11374	genus.Ruminococcus2.id.11374	genus	0.709647	0.979596	0.602956	0.733582	0.666526	0.569551
97ySTX	968	genus.Alistipes.id.968	genus	0.95465	0.996055	0.162257	0.447307	0.418402	0.338479
AFMqKz	11340	genus..Eubacteriumruminantiumgroup.id.11340	genus	0.606453	1.02068	0.0676868	0.850862	0.333443	0.284189
AgX37p	436	genus.Bifidobacterium.id.436	genus	0.147013	1.09117	0.700815	0.947007	0.863661	0.764933
AjffbV	2000	genus.Howardella.id.2000	genus	0.612024	1.0195	0.36783	0.960103	0.510106	0.504169
aoXYk7	11356	genus.Ruminiclostridium6.id.11356	genus	0.987124	0.999138	0.389269	0.590164	0.430745	0.539714
aPrIoQ	11324	genus.LachnospiraceaeUCG004.id.11324	genus	0.905574	0.991715	0.521439	0.963827	0.998043	0.983907
BIKjad	14376	genus..Ruminococcusgnavusgroup.id.14376	genus	0.10868	1.07302	0.598771	0.275376	0.675111	0.566442
bJPKu9	1991	genus.Anaerostipes.id.1991	genus	0.0284411	1.19649	0.554259	0.0349599	0.127781	0.0732027
BM6yhD	1837	genus.Lactobacillus.id.1837	genus	0.807203	1.01182	0.957247	0.599858	0.539985	0.573509
BqFXHq	11191	genus.RikenellaceaeRC9gutgroup.id.11191	genus	0.523656	1.02287	0.95355	0.984795	0.139481	0.518567
Brcd0X	2001	genus.unknowngenus.id.2001	genus	0.584257	0.955197	0.208824	0.175087	0.182797	0.106039
bsxl9L	11293	genus.FamilyXIIIAD3011group.id.11293	genus	0.379364	0.949093	0.414053	0.533954	0.935128	0.932749
bxg5H5	11306	genus.Hungatella.id.11306	genus	0.639105	0.971432	0.395979	0.772843	0.867186	0.808545
C52VVP	11305	genus.Fusicatenibacter.id.11305	genus	0.3281	0.931498	0.958356	0.791109	0.91657	0.813724
cktVDz	945	genus.Butyricimonas.id.945	genus	0.262741	0.93205	0.545132	0.5971	0.487992	0.656861
cu0dLR	1993	genus.Butyrivibrio.id.1993	genus	0.405915	1.0264	0.502066	0.768872	0.888241	0.856096
d4pkJn	11371	genus.RuminococcaceaeUCG014.id.11371	genus	0.345674	0.937086	0.683181	0.819717	0.778241	0.790124
d6oEvJ	11368	genus.RuminococcaceaeUCG011.id.11368	genus	0.0327768	1.09458	0.857806	0.432426	0.742436	0.701508
DCMpbJ	2004	genus.Lachnospira.id.2004	genus	0.759978	0.968347	0.175536	0.831907	0.860116	0.57413
dIfGoU	961	genus.Alloprevotella.id.961	genus	0.220317	1.05228	0.566074	0.833752	0.966204	0.951264
dzrsl8	812	genus.Adlercreutzia.id.812	genus	0.290403	1.07766	0.834394	0.301823	0.241693	0.393877
EKNsZo	2037	genus.Peptococcus.id.2037	genus	0.252339	1.05398	0.620346	0.179189	0.274423	0.285618
F990rt	1853	genus.Streptococcus.id.1853	genus	0.604375	0.965335	0.269648	0.987404	0.910765	0.846907
FsRKgN	11283	genus.ChristensenellaceaeR.7group.id.11283	genus	0.289144	1.08789	0.871384	0.179795	0.290464	0.218681
g6AUo2	826	genus.unknowngenus.id.826	genus	0.288653	1.06358	0.277223	0.369279	0.723051	0.525157
GubNhT	1000005472	genus.unknowngenus.id.1000005472	genus	0.618593	0.971979	0.545813	0.620091	0.870097	0.785234
H7hGH3	11362	genus.RuminococcaceaeUCG004.id.11362	genus	0.0163201	1.15303	0.235108	0.318959	0.727715	0.631834
hb8Xyk	822	genus.Olsenella.id.822	genus	0.284976	1.04381	0.613518	0.458729	0.682937	0.942118
HhwU4A	918	genus.Bacteroides.id.918	genus	0.847091	1.01964	0.187608	0.617079	0.586766	0.686596
HQKxvv	14374	genus..Eubacteriumrectalegroup.id.14374	genus	0.434452	0.931027	0.452828	0.392549	0.475342	0.382516
hVKTcl	1000005479	genus.unknowngenus.id.1000005479	genus	0.982679	0.998752	0.69407	0.628937	0.633068	0.500714
HYubHs	11375	genus..Eubacteriumcoprostanoligenesgroup.id.11375	genus	0.290964	1.08211	0.514788	0.675649	0.516942	0.531977
hZuuBA	11347	genus.Romboutsia.id.11347	genus	0.528459	0.950195	0.385758	0.871199	0.803939	0.81323
iD5rm3	14397	genus..Clostridiuminnocuumgroup.id.14397	genus	0.604774	0.975482	0.584354	0.960195	0.910837	0.946331
IdG8Qq	11294	genus.FamilyXIIIUCG001.id.11294	genus	0.123153	1.11732	0.551668	0.343833	0.959358	0.296142
IKFgt4	3698	genus.Haemophilus.id.3698	genus	0.775372	1.01544	0.968204	0.621368	0.632561	0.625097
iyCznI	1000006162	genus.unknowngenus.id.1000006162	genus	0.383904	0.970727	0.42283	0.932539	0.858715	0.775867
j8LUGF	11370	genus.RuminococcaceaeUCG013.id.11370	genus	0.605361	1.03653	0.969064	0.998985	0.736734	0.934982
jZfRn9	11358	genus.RuminococcaceaeNK4A214group.id.11358	genus	0.952355	0.996185	0.830885	0.966209	0.965686	0.974567
K6LKHW	11183	genus.Prevotella9.id.11183	genus	0.15824	0.928449	0.849348	0.798325	0.941213	0.902088
koH2HP	11384	genus.ErysipelotrichaceaeUCG003.id.11384	genus	0.854817	1.01038	0.156355	0.556095	0.740535	0.453637
kxAsJ4	2896	genus.Sutterella.id.2896	genus	0.770508	0.975378	0.0458129	0.447984	0.410711	0.275451
KzmRG5	11345	genus.Intestinibacter.id.11345	genus	0.760655	0.983419	0.98147	0.941878	0.940127	0.891509
l6LMID	11335	genus.Tyzzerella3.id.11335	genus	0.186232	0.951997	0.876708	0.410356	0.754571	0.608012
Lf6FoB	2064	genus.Oscillospira.id.2064	genus	0.691035	1.03313	0.468341	0.887263	0.943169	0.651193
LNsfdJ	959	genus.unknowngenus.id.959	genus	0.649045	1.01805	0.823181	0.313005	0.367663	0.34624
LpDOYB	11308	genus.Lachnoclostridium.id.11308	genus	0.283997	0.930045	0.411596	0.280138	0.347069	0.406764
lRIkYM	11339	genus..Eubacteriumoxidoreducensgroup.id.11339	genus	0.870209	1.0094	0.950493	0.767952	0.889394	0.898585
lwCXZO	2041	genus.unknowngenus.id.2041	genus	0.391026	0.943504	0.691762	0.347577	0.471509	0.483399
MdlKGo	2012	genus.Roseburia.id.2012	genus	0.535584	1.04757	0.399239	0.783303	0.880306	0.905031
MJ3fHu	1000000073	genus.unknowngenus.id.1000000073	genus	0.789832	0.987442	0.331592	0.882216	0.631047	0.714884
MvIVqy	1868	genus.unknowngenus.id.1868	genus	0.433415	1.06434	0.974473	0.533589	0.714997	0.641755
nbOJdW	1873	genus.Clostridiumsensustricto1.id.1873	genus	0.727915	0.974783	0.145383	0.472156	0.570678	0.334967
NmsH09	11341	genus..Eubacteriumventriosumgroup.id.11341	genus	0.109722	1.16454	0.634063	0.107491	0.256299	0.345241
nsnrpV	944	genus.Barnesiella.id.944	genus	0.569808	1.03886	0.904483	0.522562	0.541311	0.591857
O8gUi3	3504	genus.Escherichia.Shigella.id.3504	genus	0.701583	1.03067	0.513715	0.520951	0.494147	0.437239
oaB0gy	11303	genus.Coprococcus3.id.11303	genus	0.237159	0.894604	0.0786314	0.577275	0.950162	0.946937
oCqb7M	2062	genus.Intestinimonas.id.2062	genus	0.70177	0.982705	0.177326	0.868959	0.821044	0.780117
Q2jXlV	819	genus.Eggerthella.id.819	genus	0.185039	1.06075	0.452495	0.287281	0.170829	0.449217
qFaed7	14369	genus.Sellimonas.id.14369	genus	0.977324	1.00124	0.788844	0.860013	0.933493	0.811625
qfv3PM	11314	genus.LachnospiraceaeFCS020group.id.11314	genus	0.18366	1.07476	0.747537	0.472033	0.994702	0.588376
QIyjPZ	11160	genus.Senegalimassilia.id.11160	genus	0.246016	0.918579	0.505879	0.578457	0.896307	0.932654
qTzRt1	11319	genus.LachnospiraceaeNK4A136group.id.11319	genus	0.344821	1.05849	0.32106	0.654181	0.699674	0.92272
QXoqAi	11316	genus.LachnospiraceaeNC2004group.id.11316	genus	0.863702	1.01005	0.231579	0.612638	0.523501	0.695239
RCnr5X	825	genus.Slackia.id.825	genus	0.357179	1.06276	0.826993	0.916282	0.685344	0.655884
rLcLNr	2892	genus.Parasutterella.id.2892	genus	0.647598	0.977204	0.986308	0.599511	0.598658	0.833941
roQJ5F	11182	genus.Prevotella7.id.11182	genus	0.00736365	1.09586	0.377863	0.0201779	0.17633	0.165023
s2obhf	2256	genus.Victivallis.id.2256	genus	0.542141	1.03029	0.00716047	0.39907	0.555135	0.471375
sDLqSA	11330	genus.LachnospiraceaeUCG010.id.11330	genus	0.53227	1.0422	0.71203	0.978789	0.768373	0.841466
sI6d5c	11338	genus..Eubacteriumhalliigroup.id.11338	genus	0.768651	0.98115	0.657751	0.448249	0.95531	0.602204
SMvFwd	2978	genus.Oxalobacter.id.2978	genus	0.794407	1.01103	0.327007	0.742714	0.525061	0.715417
SMwZ7I	11304	genus.Eisenbergiella.id.11304	genus	0.160869	0.943774	0.707465	0.0834531	0.254308	0.260949
SyF66j	2198	genus.Veillonella.id.2198	genus	0.181815	1.10307	0.895522	0.212407	0.40117	0.370548
T4ZmNY	11367	genus.RuminococcaceaeUCG010.id.11367	genus	0.967905	0.996358	0.565078	0.795663	0.634217	0.66787
T7lXSb	2755	genus.unknowngenus.id.2755	genus	0.799512	1.01325	0.167881	0.615476	0.269441	0.33353
TcTgTE	2059	genus.Flavonifractor.id.2059	genus	0.490667	0.915132	0.318222	0.984357	0.910674	0.972071
TGsLNP	949	genus.Coprobacter.id.949	genus	0.228709	1.0583	0.711958	0.742008	0.71082	0.6716
TLj9ZY	2053	genus.Anaerofilum.id.2053	genus	0.0532461	0.920428	0.686487	0.0866643	0.168857	0.1188
Tr2B0j	11393	genus.Holdemanella.id.11393	genus	0.0734877	0.896521	0.503024	0.237165	0.920029	0.530036
U5gEN9	11297	genus..Eubacteriumnodatumgroup.id.11297	genus	0.199522	1.05449	0.96193	0.150501	0.170891	0.194396
UecZUv	14373	genus..Eubacteriumfissicatenagroup.id.14373	genus	0.468025	0.971543	0.465528	0.6478	0.818517	0.767309
ulUqQs	1997	genus.Dorea.id.1997	genus	0.353408	0.92248	0.258697	0.754918	0.940068	0.975045
unDdep	423	genus.Actinomyces.id.423	genus	0.307076	0.924509	0.323215	0.234793	0.533395	0.28289
UVLCWc	2174	genus.Allisonella.id.2174	genus	0.592532	0.976252	0.777026	0.812513	0.837275	0.694076
v45jWV	2168	genus.Phascolarctobacterium.id.2168	genus	0.634286	0.969854	0.901977	0.951355	0.626761	0.66592
Vicd94	820	genus.Enterorhabdus.id.820	genus	0.954372	0.995821	0.292016	0.201134	0.58137	0.279929
W0MunD	954	genus.Parabacteroides.id.954	genus	0.940143	0.98951	0.981841	0.748086	0.750448	0.864609
Wenm6z	3173	genus.Desulfovibrio.id.3173	genus	0.519468	1.03896	0.84692	0.385413	0.585859	0.458915
wIyWh5	11317	genus.LachnospiraceaeND3007group.id.11317	genus	0.258784	1.28814	0.388736	0.464282	0.884047	0.806702
XaanWb	2153	genus.Catenibacterium.id.2153	genus	0.838294	0.988762	0.546475	0.783729	0.822533	0.800147
xc7XSr	821	genus.Gordonibacter.id.821	genus	0.745924	0.98871	0.296803	0.378566	0.465113	0.393501
XkA6jz	1992	genus.Blautia.id.1992	genus	0.678315	0.965126	0.82219	0.403709	0.679784	0.411975
XmwaWs	14375	genus..Eubacteriumxylanophilumgroup.id.14375	genus	0.00218171	0.787715	0.711187	0.0150934	0.0919732	0.0841954
Xo4cKU	2183	genus.Dialister.id.2183	genus	0.68244	1.02968	0.697861	0.509033	0.601472	0.485536
xqo8Oo	2162	genus.Turicibacter.id.2162	genus	0.679692	0.973719	0.45492	0.751701	0.536356	0.625426
y3A7Ub	11350	genus.CandidatusSoleaferrea.id.11350	genus	0.753052	1.01623	0.422095	0.610746	0.490493	0.507548
YeQveK	11342	genus..Ruminococcusgauvreauiigroup.id.11342	genus	0.301502	0.929453	0.262484	0.612574	0.538642	0.546684
yI5Jbe	2057	genus.Faecalibacterium.id.2057	genus	0.0753797	0.859451	0.454106	0.0150821	0.14885	0.06384
YlafrB	1000001215	genus.unknowngenus.id.1000001215	genus	0.730843	0.982786	0.594514	0.818035	0.671105	0.57261
YmoTtJ	3170	genus.Bilophila.id.3170	genus	0.827814	0.987163	0.563932	0.779576	0.727233	0.764283
yNrkqu	2070	genus.Subdoligranulum.id.2070	genus	0.942043	1.00479	0.825204	0.881612	0.709703	0.824454
yQjak5	952	genus.Odoribacter.id.952	genus	0.729793	0.963368	0.772218	0.362967	0.253569	0.307737
z8ZjpR	11355	genus.Ruminiclostridium5.id.11355	genus	0.739732	0.977256	0.430392	0.624806	0.171971	0.318322
ZdbAMN	2063	genus.Oscillibacter.id.2063	genus	0.044669	0.876476	0.153079	0.128529	0.842744	0.447447
zdyAl7	11321	genus.LachnospiraceaeUCG001.id.11321	genus	0.781796	0.984353	0.674956	0.809114	0.966448	0.984159
zfBnvQ	11357	genus.Ruminiclostridium9.id.11357	genus	0.924355	1.00777	0.404789	0.247124	0.46001	0.46346
zHnIiC	2071	genus.unknowngenus.id.2071	genus	0.860414	0.990189	0.452031	0.375147	0.360485	0.369255
ZJr1Ce	4037	genus.Akkermansia.id.4037	genus	0.906747	0.992474	0.95539	0.964905	0.95063	0.996775
ZTITvh	11301	genus.Coprococcus1.id.11301	genus	0.781255	0.978944	0.824572	0.705828	0.449942	0.647283
ZXknqV	11360	genus.RuminococcaceaeUCG002.id.11360	genus	0.889241	1.00824	0.523022	0.676655	0.788449	0.606061
3c2LAC	2254	order.Victivallales.id.2254	order	0.703802	1.01806	0.434976	0.299502	0.492384	0.41018
6io7JP	2874	order.Burkholderiales.id.2874	order	0.972098	0.997258	0.29089	0.506303	0.375156	0.487364
8TGRR0	913	order.Bacteroidales.id.913	order	0.249974	0.938305	0.980451	0.278692	0.0840098	0.451142
a1Q7cE	1591	order.Gastranaerophilales.id.1591	order	0.730843	0.982786	0.594514	0.823469	0.662675	0.593414
bqrEBG	1863	order.Clostridiales.id.1863	order	0.524133	1.05245	0.95145	0.537485	0.327343	0.536076
haR7tN	2165	order.Selenomonadales.id.2165	order	0.500871	0.948538	0.05093	0.231269	0.38722	0.380565
hUZvxi	3953	order.NB1n.id.3953	order	0.383904	0.970727	0.42283	0.937284	0.861257	0.775419
jPEuYj	1674	order.Bacillales.id.1674	order	0.0139971	0.912248	0.818852	0.264612	0.450392	0.459112
K2Dbsa	3156	order.Desulfovibrionales.id.3156	order	0.0780344	0.897579	0.713141	0.363561	0.612675	0.771351
KXCfsM	2148	order.Erysipelotrichales.id.2148	order	0.26329	1.08415	0.824102	0.697178	0.740447	0.846474
lzcHkV	4030	order.Verrucomicrobiales.id.4030	order	0.909687	0.992712	0.967633	0.961077	0.947232	0.996418
ON4oks	420	order.Actinomycetales.id.420	order	0.473075	0.943783	0.587012	0.530716	0.650933	0.659692
psnQVD	810	order.Coriobacteriales.id.810	order	0.863761	0.987999	0.0223848	0.689698	0.681797	0.629762
PxXEjd	2667	order.Rhodospirillales.id.2667	order	0.431583	0.957079	0.856255	0.623541	0.367384	0.895579
r0LRjK	3688	order.Pasteurellales.id.3688	order	0.900359	1.00608	0.874456	0.48705	0.471799	0.458424
RA0tt1	432	order.Bifidobacteriales.id.432	order	0.382285	0.942041	0.74444	0.451021	0.642495	0.694307
VCnNbZ	3468	order.Enterobacteriales.id.3468	order	0.0479725	0.832281	0.468508	0.401401	0.655606	0.625064
VQuNrL	11579	order.MollicutesRF9.id.11579	order	0.618593	0.971979	0.545813	0.620953	0.866586	0.792663
y3x5Tv	1800	order.Lactobacillales.id.1800	order	0.414653	0.942288	0.139689	0.330752	0.252411	0.112252
ZcX8Uv	120	order.Methanobacteriales.id.120	order	0.665557	0.980867	0.787447	0.368182	0.514436	0.338221
3ujgLs	400	phylum.Actinobacteria.id.400	phylum	0.13145	1.14638	0.193575	0.601776	0.132643	0.219842
3XziL5	1500	phylum.Cyanobacteria.id.1500	phylum	0.664561	1.02823	0.839321	0.420802	0.6159	0.559805
b2CrIC	2238	phylum.Lentisphaerae.id.2238	phylum	0.745072	1.0139	0.446837	0.378123	0.445378	0.40747
hHkIAD	1672	phylum.Firmicutes.id.1672	phylum	0.569209	1.04005	0.683522	0.921042	0.350557	0.691019
lryOHm	2375	phylum.Proteobacteria.id.2375	phylum	0.556695	0.944814	0.474311	0.124999	0.267768	0.250208
Sgyhde	905	phylum.Bacteroidetes.id.905	phylum	0.515566	0.96069	0.925931	0.394902	0.124094	0.0553566
WlXcIo	3919	phylum.Tenericutes.id.3919	phylum	0.260424	0.933705	0.972938	0.411537	0.374879	0.526739
WrMqco	3982	phylum.Verrucomicrobia.id.3982	phylum	0.319236	1.05475	0.539456	0.417423	0.860197	0.438136
XIzhuk	55	phylum.Euryarchaeota.id.55	phylum	0.109684	1.05674	0.171327	0.158021	0.193265	0.274659
